# Supplementary material for: The Immune Heterogeneity Between Pulmonary Adenocarcinoma and Squamous Cell Carcinoma: A Comprehensive Analysis Based on lncRNA Model
Source: Front Immunol. 2021 Jul 29;12:547333. doi: 10.3389/fimmu.2021.547333 (PMC8358782; doi:10.3389/fimmu.2021.547333)
Supplement: Supplementary file 8 [file DataSheet_1.zip]

Archive with 8 entries (7 files):
- Data Sheet 1/Supp Mat/
- Data Sheet 1/Supp Mat/Data Sheet 1.xlsx
- Data Sheet 1/Supp Mat/Data Sheet 2.xls
- Data Sheet 1/Supp Mat/Data Sheet 3.pdf
- Data Sheet 1/Supp Mat/Supplementary Table 1.docx
- Data Sheet 1/Supp Mat/Supplementary Table 2.docx
- Data Sheet 1/Supp Mat/Supplementary Table 3.docx
- Data Sheet 1/Supp Mat/Supplementary Table 4.docx
