# Supplementary material for: The Immune Heterogeneity Between Pulmonary Adenocarcinoma and Squamous Cell Carcinoma: A Comprehensive Analysis Based on lncRNA Model
Source: Front Immunol. 2021 Jul 29;12:547333. doi: 10.3389/fimmu.2021.547333 (PMC8358782; doi:10.3389/fimmu.2021.547333)
Supplement: Supplementary file 8 [file DataSheet_1.zip › Data Sheet 1/Supp Mat/Data Sheet 1.xlsx]

## Sheet: note
PC3 mean A549 transfected PC3.1 plasmid
L996 mean A549 transfected LINC00996 plasmid
RP11 mean A549 transfected AP001189.3 plasmid

## Sheet: L996 VS PC3
gene_id	L996_1	L996_2	L996_3	PC3_1	PC3_2	PC3_3	L996	PC3	log2FoldChange	pvalue	padj	gene_name	gene_chr	gene_start	gene_end	gene_strand	gene_length	gene_biotype	gene_description	tf_family
ENSG00000271503	2143.11	1827.46	2178.93	22654.6	19998.8	18763.9	2049.83	20472.4	-3.31968	2.41354e-192	3.96473e-188	CCL5	17	35871491	35880793	-	1512	protein_coding	C-C motif chemokine ligand 5 [Source:HGNC Symbol;Acc:HGNC:10632]	-
ENSG00000242258	4852.1	4725.88	5490.67	9.02573	8.47992	3.91322	5022.88	7.13962	9.46839	9.08444e-177	7.46151e-173	LINC00996	7	150433654	150448140	+	2171	lincRNA	long intergenic non-protein coding RNA 996 [Source:HGNC Symbol;Acc:HGNC:27800]	-
ENSG00000181143	537.167	496.039	525.82	3548.12	3409.99	3109.05	519.676	3355.72	-2.69018	2.97511e-137	1.62907e-133	MUC16	19	8848844	8981342	-	43830	protein_coding	mucin 16, cell surface associated [Source:HGNC Symbol;Acc:HGNC:15582]	-
ENSG00000234745	1944.92	1692.37	2094.06	9260.4	8876.36	9524.77	1910.45	9220.51	-2.27041	7.37997e-102	3.03077e-98	HLA-B	6	31269491	31357188	-	3051	protein_coding	major histocompatibility complex, class I, B [Source:HGNC Symbol;Acc:HGNC:4932]	-
ENSG00000131203	268.584	243.156	321.027	1631.65	1452.19	1770.73	277.589	1618.19	-2.54136	1.7216e-74	5.65615e-71	IDO1	8	39902275	39928444	+	3261	protein_coding	indoleamine 2,3-dioxygenase 1 [Source:HGNC Symbol;Acc:HGNC:6059]	-
ENSG00000146678	2690.47	3087.55	3242.56	10930.2	10819.3	10435.6	3006.86	10728.4	-1.83518	2.40189e-73	6.57597e-70	IGFBP1	7	45888357	45893668	+	1653	protein_coding	insulin like growth factor binding protein 1 [Source:HGNC Symbol;Acc:HGNC:5469]	-
ENSG00000204616	310.26	280.981	301.655	1428.07	1265.63	1302.12	297.632	1331.94	-2.16087	5.73358e-70	1.34551e-66	TRIM31	6	30102897	30113106	-	3535	protein_coding	tripartite motif containing 31 [Source:HGNC Symbol;Acc:HGNC:16289]	-
ENSG00000138166	1072.48	1208.22	1282.26	4209	3944.22	4103.01	1187.65	4085.41	-1.78251	1.9359e-64	3.97512e-61	DUSP5	10	110497838	110511544	+	2615	protein_coding	dual specificity phosphatase 5 [Source:HGNC Symbol;Acc:HGNC:3071]	-
ENSG00000169245	51.8644	59.4382	93.1717	622.775	625.394	592.853	68.1581	613.674	-3.16613	3.21634e-59	5.87053e-56	CXCL10	4	76021117	76023497	-	1176	protein_coding	C-X-C motif chemokine ligand 10 [Source:HGNC Symbol;Acc:HGNC:10637]	-
ENSG00000140519	423.251	372.84	428.036	1672.77	1443.71	1644.53	408.042	1587	-1.95834	6.31413e-58	1.03722e-54	RHCG	15	89471398	89496613	-	2607	protein_coding	Rh family C glycoprotein [Source:HGNC Symbol;Acc:HGNC:18140]	-
ENSG00000028137	160.224	113.473	145.754	981.799	862.832	759.164	139.817	867.932	-2.62959	6.56214e-57	9.79967e-54	TNFRSF1B	1	12167003	12209228	+	3766	protein_coding	TNF receptor superfamily member 1B [Source:HGNC Symbol;Acc:HGNC:11917]	-
ENSG00000100342	3228.56	2862.76	3220.42	9325.59	8866.82	8585.6	3103.91	8926	-1.52365	4.07846e-56	5.58307e-53	APOL1	22	36253010	36267530	+	3519	protein_coding	apolipoprotein L1 [Source:HGNC Symbol;Acc:HGNC:618]	-
ENSG00000006210	293.59	218.3	262.91	1307.73	1110.87	1206.25	258.267	1208.28	-2.22339	7.37268e-56	9.31623e-53	CX3CL1	16	57372458	57385048	+	5983	protein_coding	C-X3-C motif chemokine ligand 1 [Source:HGNC Symbol;Acc:HGNC:10647]	-
ENSG00000135114	3725.9	3264.78	3595.87	9997.5	9791.13	10933.5	3528.85	10240.7	-1.53685	1.79432e-54	2.10537e-51	OASL	12	121019111	121039242	-	3517	protein_coding	2'-5'-oligoadenylate synthetase like [Source:HGNC Symbol;Acc:HGNC:8090]	-
ENSG00000140279	25.0061	39.9857	35.9772	425.212	365.697	333.602	33.6563	374.837	-3.48512	2.38592e-52	2.6129e-49	DUOX2	15	45092650	45114344	-	9834	protein_coding	dual oxidase 2 [Source:HGNC Symbol;Acc:HGNC:13273]	-
ENSG00000169248	29.6368	63.761	62.7295	471.344	499.255	476.434	52.0424	482.344	-3.2193	4.7521e-48	4.87892e-45	CXCL11	4	76033682	76041415	-	1908	protein_coding	C-X-C motif chemokine ligand 11 [Source:HGNC Symbol;Acc:HGNC:10638]	-
ENSG00000104951	93.5412	94.0205	76.5668	471.344	491.835	472.521	88.0428	478.567	-2.44467	1.83074e-47	1.76904e-44	IL4I1	19	49889654	49929539	-	2563	protein_coding	interleukin 4 induced 1 [Source:HGNC Symbol;Acc:HGNC:19094]	-
ENSG00000140105	1986.59	1983.08	2363.42	6674.03	6031.34	6036.14	2111.03	6247.17	-1.56501	3.1601e-47	2.88395e-44	WARS	14	100333788	100376805	-	6358	protein_coding	tryptophanyl-tRNA synthetase [Source:HGNC Symbol;Acc:HGNC:12729]	-
ENSG00000131459	1602.24	1791.79	1806.24	4552.98	4502.84	4548.14	1733.42	4534.65	-1.38758	8.23402e-47	7.11896e-44	GFPT2	5	180300690	180353387	-	4780	protein_coding	glutamine-fructose-6-phosphate transaminase 2 [Source:HGNC Symbol;Acc:HGNC:4242]	-
ENSG00000129451	78.7228	48.6313	74.7219	460.312	453.676	438.281	67.3586	450.756	-2.73318	5.04659e-46	4.14502e-43	KLK10	19	51012739	51020175	-	3853	protein_coding	kallikrein related peptidase 10 [Source:HGNC Symbol;Acc:HGNC:6358]	-
ENSG00000237988	62.0521	52.9541	71.9544	466.329	438.836	372.734	62.3202	425.966	-2.76746	7.86343e-46	6.15107e-43	OR2I1P	6	29550407	29557721	+	5365	protein_coding	olfactory receptor family 2 subfamily I member 1 pseudogene [Source:HGNC Symbol;Acc:HGNC:8258]	-
ENSG00000133321	337.119	333.935	351.469	1034.95	1073.77	1112.33	340.841	1073.68	-1.65503	2.2175e-44	1.65576e-41	RARRES3	11	63536809	63546462	+	1299	protein_coding	retinoic acid receptor responder 3 [Source:HGNC Symbol;Acc:HGNC:9869]	-
ENSG00000204525	5057.71	4184.45	4305.27	13786.3	13134.3	11938.3	4515.81	12953	-1.52008	3.19289e-44	2.28042e-41	HLA-C	6	31268749	31272130	-	2507	protein_coding	major histocompatibility complex, class I, C [Source:HGNC Symbol;Acc:HGNC:4933]	-
ENSG00000158467	1014.13	1126.08	1249.98	3217.17	3290.21	3187.32	1130.07	3231.57	-1.51576	4.13809e-44	2.83235e-41	AHCYL2	7	129225023	129430211	+	6858	protein_coding	adenosylhomocysteinase like 2 [Source:HGNC Symbol;Acc:HGNC:22204]	-
ENSG00000118503	2498.75	2526.67	2757.33	7182.48	6501.98	6349.2	2594.25	6677.88	-1.36397	4.85578e-43	3.19064e-40	TNFAIP3	6	137867188	137883312	+	5051	protein_coding	TNF alpha induced protein 3 [Source:HGNC Symbol;Acc:HGNC:11896]	-
ENSG00000268104	202.827	245.318	285.973	1035.95	1047.27	918.628	244.706	1000.62	-2.03159	1.27426e-42	8.05088e-40	SLC6A14	X	116436622	116461458	+	4520	protein_coding	solute carrier family 6 member 14 [Source:HGNC Symbol;Acc:HGNC:11047]	-
ENSG00000019582	3.7046	7.56487	17.5273	275.786	252.278	225.01	9.59894	251.025	-4.696	1.14825e-41	6.98603e-39	CD74	5	150401637	150412929	-	3184	protein_coding	CD74 molecule [Source:HGNC Symbol;Acc:HGNC:1697]	-
ENSG00000106366	9675.49	9569.55	11526.5	33072.3	29413.7	26832	10257.2	29772.6	-1.53729	1.02966e-40	6.04078e-38	SERPINE1	7	101127089	101139266	+	3190	protein_coding	serpin family E member 1 [Source:HGNC Symbol;Acc:HGNC:8583]	-
ENSG00000119922	4851.18	5566.66	6885.48	18224	17743.2	19033.9	5767.77	18333.7	-1.66837	3.46612e-40	1.96338e-37	IFIT2	10	89283694	89309276	+	4101	protein_coding	interferon induced protein with tetratricopeptide repeats 2 [Source:HGNC Symbol;Acc:HGNC:5409]	-
ENSG00000149131	83.3535	76.7294	120.846	514.467	515.155	495.022	93.6431	508.215	-2.43505	5.76863e-40	3.15871e-37	SERPING1	11	57597387	57614853	+	3603	protein_coding	serpin family G member 1 [Source:HGNC Symbol;Acc:HGNC:1228]	-
ENSG00000132530	589.032	542.509	633.752	1671.77	1606.94	1625.94	588.431	1634.88	-1.47322	6.32529e-40	3.35179e-37	XAF1	17	6755447	6775647	+	6615	protein_coding	XIAP associated factor 1 [Source:HGNC Symbol;Acc:HGNC:30932]	-
ENSG00000130487	37.9722	30.2595	35.0547	285.815	274.537	259.251	34.4288	273.201	-2.983	6.80108e-40	3.49129e-37	KLHDC7B	22	50545891	50551023	+	5133	protein_coding	kelch domain containing 7B [Source:HGNC Symbol;Acc:HGNC:25145]	-
ENSG00000125730	26299	23383	24556.7	58374.4	56001.4	54708.8	24746.2	56361.5	-1.18747	1.35666e-39	6.75329e-37	C3	19	6677704	6730562	-	8328	protein_coding	complement C3 [Source:HGNC Symbol;Acc:HGNC:1318]	-
ENSG00000078081	923.372	1011.53	1399.42	3969.32	4094.74	3955.29	1111.44	4006.45	-1.84945	1.91149e-38	9.2353e-36	LAMP3	3	183122213	183163839	-	3816	protein_coding	lysosomal associated membrane protein 3 [Source:HGNC Symbol;Acc:HGNC:14582]	-
ENSG00000138821	3444.35	3902.39	4279.44	9540.2	9992.53	10070.7	3875.39	9867.8	-1.34839	1.21095e-37	5.68351e-35	SLC39A8	4	102251041	102431258	-	6480	protein_coding	solute carrier family 39 member 8 [Source:HGNC Symbol;Acc:HGNC:20862]	-
ENSG00000116514	1029.88	1134.73	1174.33	2958.43	2865.15	2666.86	1112.98	2830.15	-1.34655	1.68558e-37	7.69139e-35	RNF19B	1	32936445	32964685	-	2610	protein_coding	ring finger protein 19B [Source:HGNC Symbol;Acc:HGNC:26886]	-
ENSG00000196352	5550.42	6785.68	7069.98	16853	17038.3	16991.2	6468.69	16960.8	-1.39072	2.34065e-37	1.03918e-34	CD55	1	207321376	207386804	+	5908	protein_coding	CD55 molecule (Cromer blood group) [Source:HGNC Symbol;Acc:HGNC:2665]	-
ENSG00000166920	1180.84	1207.14	1227.84	2877.2	2794.13	3165.79	1205.27	2945.71	-1.28937	3.50118e-37	1.51352e-34	C15orf48	15	45430529	45448761	+	1405	protein_coding	chromosome 15 open reading frame 48 [Source:HGNC Symbol;Acc:HGNC:29898]	-
ENSG00000117228	799.268	909.945	1083.01	2794.97	2715.69	2718.71	930.74	2743.12	-1.55919	1.58393e-36	6.67157e-34	GBP1	1	89052319	89065360	-	4992	protein_coding	guanylate binding protein 1 [Source:HGNC Symbol;Acc:HGNC:4182]	-
ENSG00000265972	438.995	553.316	507.371	1715.89	1424.63	1505.61	499.894	1548.71	-1.63269	6.4651e-36	2.65505e-33	TXNIP	1	145992435	145996600	-	3625	protein_coding	thioredoxin interacting protein [Source:HGNC Symbol;Acc:HGNC:16952]	-
ENSG00000163131	2097.73	2561.25	2792.38	6641.94	6753.2	7009.55	2483.79	6801.56	-1.45342	1.99213e-35	7.98166e-33	CTSS	1	150730196	150765957	-	4228	protein_coding	cathepsin S [Source:HGNC Symbol;Acc:HGNC:2545]	-
ENSG00000162654	414.915	419.31	625.45	1828.21	1755.34	1878.35	486.558	1820.63	-1.90256	3.16723e-35	1.23876e-32	GBP4	1	89181148	89198932	-	6127	protein_coding	guanylate binding protein 4 [Source:HGNC Symbol;Acc:HGNC:20480]	-
ENSG00000137496	220.424	190.202	208.483	706.013	711.253	639.811	206.37	685.692	-1.73036	4.65487e-35	1.77827e-32	IL18BP	11	71998541	72005715	+	4323	protein_coding	interleukin 18 binding protein [Source:HGNC Symbol;Acc:HGNC:5987]	-
ENSG00000206503	3901.87	3099.43	3205.66	8941.49	8416.32	9234.22	3402.32	8864.01	-1.38125	6.11917e-35	2.28453e-32	HLA-A	6	29941260	29945884	+	2710	protein_coding	major histocompatibility complex, class I, A [Source:HGNC Symbol;Acc:HGNC:4931]	-
ENSG00000198938	115839	132121	126684	53621.9	52166.3	43863.3	124882	49883.8	1.32392	6.3397e-35	2.31427e-32	MT-CO3	MT	9207	9990	+	784	protein_coding	mitochondrially encoded cytochrome c oxidase III [Source:HGNC Symbol;Acc:HGNC:7422]	-
ENSG00000115009	378.796	382.566	445.564	1200.42	1092.85	1269.84	402.308	1187.7	-1.56128	1.29406e-34	4.62119e-32	CCL20	2	227805739	227817564	+	1594	protein_coding	C-C motif chemokine ligand 20 [Source:HGNC Symbol;Acc:HGNC:10619]	-
ENSG00000180573	566.804	601.947	584.86	1443.11	1406.61	1466.48	584.537	1438.73	-1.29994	6.04033e-34	2.11116e-31	HIST1H2AC	6	26124145	26139116	+	1668	protein_coding	histone cluster 1 H2A family member c [Source:HGNC Symbol;Acc:HGNC:4733]	-
ENSG00000134321	341.75	417.148	529.51	1523.34	1428.87	1627.9	429.469	1526.7	-1.82956	2.75342e-33	9.42302e-31	RSAD2	2	6865806	6898239	+	4834	protein_coding	radical S-adenosyl methionine domain containing 2 [Source:HGNC Symbol;Acc:HGNC:30908]	-
ENSG00000206337	87.9843	84.2942	80.2568	357.018	358.277	427.519	84.1784	380.938	-2.17853	3.21465e-33	1.0777e-30	HCP5	6	31400702	31477506	+	3138	sense_overlapping	HLA complex P5 [Source:HGNC Symbol;Acc:HGNC:21659]	-
ENSG00000182326	7368.45	7586.48	8080.11	16713.6	15681.5	15950.3	7678.35	16115.1	-1.06953	3.60163e-33	1.18328e-30	C1S	12	6988259	7071032	+	6462	protein_coding	complement C1s [Source:HGNC Symbol;Acc:HGNC:1247]	-
ENSG00000119917	6775.72	6479.85	8051.51	17026.5	16911.1	18565.3	7102.36	17501	-1.30096	4.42414e-33	1.42501e-30	IFIT3	10	89327894	89340971	+	2640	protein_coding	interferon induced protein with tetratricopeptide repeats 3 [Source:HGNC Symbol;Acc:HGNC:5411]	-
ENSG00000004468	1739.31	2073.85	2369.88	5341.23	5696.39	5985.27	2061.02	5674.29	-1.4611	1.52035e-32	4.80286e-30	CD38	4	15778275	15853230	+	6855	protein_coding	CD38 molecule [Source:HGNC Symbol;Acc:HGNC:1667]	-
ENSG00000121858	666.828	835.377	988.911	2532.22	2480.38	2726.54	830.372	2579.71	-1.63544	5.34478e-32	1.65658e-29	TNFSF10	3	172505508	172523507	-	3473	protein_coding	TNF superfamily member 10 [Source:HGNC Symbol;Acc:HGNC:11925]	-
ENSG00000130164	2259.81	2216.51	2261.95	5717.3	4944.85	4841.63	2246.09	5167.93	-1.20213	6.76538e-32	2.05805e-29	LDLR	19	11089362	11133816	+	7718	protein_coding	low density lipoprotein receptor [Source:HGNC Symbol;Acc:HGNC:6547]	-
ENSG00000165092	94371	101794	101117	49093	49787.7	50731	99094	49870.6	0.990605	1.15879e-31	3.46098e-29	ALDH1A1	9	72900662	73080442	-	2849	protein_coding	aldehyde dehydrogenase 1 family member A1 [Source:HGNC Symbol;Acc:HGNC:402]	-
ENSG00000162366	896.514	794.311	760.133	2278.5	2128.46	1900.85	816.986	2102.6	-1.3635	1.94929e-30	5.71802e-28	PDZK1IP1	1	47183593	47191044	-	1438	protein_coding	PDZK1 interacting protein 1 [Source:HGNC Symbol;Acc:HGNC:16887]	-
ENSG00000116251	1862.49	2046.84	1934.47	869.479	844.812	867.756	1947.93	860.682	1.17803	2.04127e-30	5.88279e-28	RPL22	1	6185020	6209389	-	4682	protein_coding	ribosomal protein L22 [Source:HGNC Symbol;Acc:HGNC:10315]	-
ENSG00000140853	3022.03	2709.3	2862.49	6124.46	5943.36	5834.61	2864.61	5967.48	-1.05856	4.31685e-30	1.22264e-27	NLRC5	16	56989485	57083531	+	12386	protein_coding	NLR family CARD domain containing 5 [Source:HGNC Symbol;Acc:HGNC:29933]	-
ENSG00000169403	121.326	123.199	120.846	458.307	412.336	415.78	121.79	428.807	-1.81636	1.1074e-29	3.08325e-27	PTAFR	1	28147166	28193936	-	4706	protein_coding	platelet activating factor receptor [Source:HGNC Symbol;Acc:HGNC:9582]	-
ENSG00000146674	35485.5	36491.8	37453.2	79915.8	75410.9	69564.3	36476.8	74963.7	-1.03921	1.16333e-29	3.18501e-27	IGFBP3	7	45912245	45921874	-	4571	protein_coding	insulin like growth factor binding protein 3 [Source:HGNC Symbol;Acc:HGNC:5472]	-
ENSG00000184371	1942.14	1866.36	1891.11	4552.98	3946.34	4011.05	1899.87	4170.12	-1.13413	1.9604e-29	5.27927e-27	CSF1	1	109910242	109930992	+	5418	protein_coding	colony stimulating factor 1 [Source:HGNC Symbol;Acc:HGNC:2432]	-
ENSG00000134070	2046.79	2147.34	2121.73	4425.62	4184.84	4236.06	2105.29	4282.17	-1.02446	2.80299e-29	7.42656e-27	IRAK2	3	10164865	10243743	+	3483	protein_coding	interleukin 1 receptor associated kinase 2 [Source:HGNC Symbol;Acc:HGNC:6113]	-
ENSG00000198074	23344.5	23457.6	23115.8	12200.8	11860.2	12573.2	23306	12211.4	0.932449	3.59608e-29	9.37663e-27	AKR1B10	7	134527592	134541408	+	1744	protein_coding	aldo-keto reductase family 1 member B10 [Source:HGNC Symbol;Acc:HGNC:382]	-
ENSG00000141540	110.212	71.3259	97.7842	411.172	403.856	380.561	93.1073	398.53	-2.09132	3.65635e-29	9.38481e-27	TTYH2	17	74213514	74262020	+	5375	protein_coding	tweety family member 2 [Source:HGNC Symbol;Acc:HGNC:13877]	-
ENSG00000050344	827.978	953.173	1006.44	2318.61	2197.36	2144.44	929.197	2220.14	-1.25679	5.64639e-29	1.42697e-26	NFE2L3	7	26152240	26187125	+	4249	protein_coding	nuclear factor, erythroid 2 like 3 [Source:HGNC Symbol;Acc:HGNC:7783]	TF_bZIP
ENSG00000159399	316.743	324.209	353.314	948.705	858.592	849.169	331.422	885.488	-1.41743	6.70144e-29	1.66795e-26	HK2	2	74833981	74893359	+	6064	protein_coding	hexokinase 2 [Source:HGNC Symbol;Acc:HGNC:4923]	-
ENSG00000108679	25678.4	22340.1	23391.6	50243.2	47754.7	48012.3	23803.4	48670.1	-1.03184	7.48165e-29	1.83435e-26	LGALS3BP	17	78971238	78980109	-	3584	protein_coding	galectin 3 binding protein [Source:HGNC Symbol;Acc:HGNC:6564]	-
ENSG00000115541	820.569	975.868	801.646	304.869	315.877	285.665	866.027	302.137	1.51875	1.0875e-28	2.6271e-26	HSPE1	2	197499994	197503457	+	1977	protein_coding	heat shock protein family E (Hsp10) member 1 [Source:HGNC Symbol;Acc:HGNC:5269]	-
ENSG00000205155	596.441	295.03	242.615	27.0772	43.4596	24.4576	378.029	31.6648	3.58275	1.48907e-28	3.54506e-26	PSENEN	19	35745114	35747519	+	1845	protein_coding	presenilin enhancer, gamma-secretase subunit [Source:HGNC Symbol;Acc:HGNC:30100]	-
ENSG00000090339	978.015	759.729	840.39	2871.19	2424.2	2141.51	859.378	2478.96	-1.52764	2.27677e-28	5.34292e-26	ICAM1	19	10270835	10286615	+	3706	protein_coding	intercellular adhesion molecule 1 [Source:HGNC Symbol;Acc:HGNC:5344]	-
ENSG00000123610	119.473	186.96	229.701	780.224	746.233	767.969	178.711	764.809	-2.09808	3.12701e-28	7.23486e-26	TNFAIP6	2	151357592	151380048	+	1579	protein_coding	TNF alpha induced protein 6 [Source:HGNC Symbol;Acc:HGNC:11898]	-
ENSG00000108602	37059.9	25027.8	23085.4	8881.32	8685.56	9293.9	28391	8953.59	1.66491	4.66899e-28	1.06524e-25	ALDH3A1	17	19737984	19748943	-	3918	protein_coding	aldehyde dehydrogenase 3 family member A1 [Source:HGNC Symbol;Acc:HGNC:405]	-
ENSG00000139567	44.4552	24.856	32.2872	238.68	251.218	202.509	33.8661	230.802	-2.75857	6.61596e-28	1.48877e-25	ACVRL1	12	51906908	51923361	+	5040	protein_coding	activin A receptor like type 1 [Source:HGNC Symbol;Acc:HGNC:175]	-
ENSG00000161638	2924.78	2460.74	2691.83	6163.57	5857.5	5594.92	2692.45	5872	-1.12461	7.99804e-28	1.77546e-25	ITGA5	12	54395261	54419460	-	7577	protein_coding	integrin subunit alpha 5 [Source:HGNC Symbol;Acc:HGNC:6141]	-
ENSG00000104368	274.141	259.367	291.507	869.479	862.832	694.596	275.005	808.969	-1.55533	1.66146e-27	3.63904e-25	PLAT	8	42175233	42207724	-	6618	protein_coding	plasminogen activator, tissue type [Source:HGNC Symbol;Acc:HGNC:9051]	-
ENSG00000159403	5493	4444.9	4720.39	11717.4	10543.7	10692.9	4886.1	10984.7	-1.16859	4.09106e-27	8.84261e-25	C1R	12	7080199	7092607	-	5885	protein_coding	complement C1r [Source:HGNC Symbol;Acc:HGNC:1246]	-
ENSG00000135750	826.126	805.118	861.608	1714.89	1933.42	1947.8	830.951	1865.37	-1.16628	6.51658e-27	1.39023e-24	KCNK1	1	233614004	233672512	+	3627	protein_coding	potassium two pore domain channel subfamily K member 1 [Source:HGNC Symbol;Acc:HGNC:6272]	-
ENSG00000023445	4946.57	6681.94	7402.08	17345.5	16972.6	17231.9	6343.53	17183.3	-1.4377	7.66238e-27	1.61372e-24	BIRC3	11	102317450	102339403	+	7518	protein_coding	baculoviral IAP repeat containing 3 [Source:HGNC Symbol;Acc:HGNC:591]	-
ENSG00000013588	10818.4	11210.1	11951.8	22156.2	21527.3	21410.2	11326.7	21697.9	-0.93781	1.05607e-26	2.19596e-24	GPRC5A	12	12890782	12917937	+	8440	protein_coding	G protein-coupled receptor class C group 5 member A [Source:HGNC Symbol;Acc:HGNC:9836]	-
ENSG00000173391	894.661	1161.75	1450.16	3468.89	3530.83	3491.57	1168.86	3497.1	-1.58101	2.41766e-26	4.96437e-24	OLR1	12	10158301	10172138	-	3057	protein_coding	oxidized low density lipoprotein receptor 1 [Source:HGNC Symbol;Acc:HGNC:8133]	-
ENSG00000111775	1028.03	866.717	738.916	275.786	201.398	153.594	877.887	210.259	2.06223	2.78705e-26	5.65221e-24	COX6A1	12	120438090	120440742	+	1344	protein_coding	cytochrome c oxidase subunit 6A1 [Source:HGNC Symbol;Acc:HGNC:2277]	-
ENSG00000124145	2585.81	2148.42	2436.3	5597.96	4950.15	5212.41	2390.18	5253.51	-1.13582	3.30816e-26	6.62721e-24	SDC4	20	45325288	45348424	-	2613	protein_coding	syndecan 4 [Source:HGNC Symbol;Acc:HGNC:10661]	-
ENSG00000128917	97.2458	55.1154	69.1869	336.961	330.717	360.994	73.8494	342.891	-2.20852	4.49113e-26	8.88865e-24	DLL4	15	40929333	40939073	+	4761	protein_coding	delta like canonical Notch ligand 4 [Source:HGNC Symbol;Acc:HGNC:2910]	-
ENSG00000106070	2470.97	2822.78	2897.55	5749.39	5838.42	5487.31	2730.43	5691.71	-1.05982	6.1644e-26	1.20551e-23	GRB10	7	50590063	50793462	-	9795	protein_coding	growth factor receptor bound protein 10 [Source:HGNC Symbol;Acc:HGNC:4564]	-
ENSG00000166710	16341	18182.7	20497.8	38694.3	38739.5	41359.8	18340.5	39597.9	-1.11039	6.67642e-26	1.29028e-23	B2M	15	44711487	44718877	+	6079	protein_coding	beta-2-microglobulin [Source:HGNC Symbol;Acc:HGNC:914]	-
ENSG00000162896	69.4613	65.9224	73.7994	300.858	295.737	262.186	69.7277	286.26	-2.03542	1.02289e-25	1.95384e-23	PIGR	1	206928518	206946466	-	4376	protein_coding	polymeric immunoglobulin receptor [Source:HGNC Symbol;Acc:HGNC:8968]	-
ENSG00000011422	2380.21	2083.58	2220.44	4525.9	4345.96	4722.28	2228.07	4531.38	-1.0239	3.33769e-25	6.30209e-23	PLAUR	19	43646095	43670547	-	4457	protein_coding	plasminogen activator, urokinase receptor [Source:HGNC Symbol;Acc:HGNC:9053]	-
ENSG00000059728	162.076	216.139	183.576	548.564	594.654	550.786	187.264	564.668	-1.59535	3.99856e-25	7.46412e-23	MXD1	2	69897688	69942945	+	6351	protein_coding	MAX dimerization protein 1 [Source:HGNC Symbol;Acc:HGNC:6761]	bHLH
ENSG00000079385	1063.22	1188.76	1378.2	2836.09	2782.47	2696.21	1210.06	2771.59	-1.19549	1.60582e-24	2.96391e-22	CEACAM1	19	42507304	42561234	-	5524	protein_coding	carcinoembryonic antigen related cell adhesion molecule 1 [Source:HGNC Symbol;Acc:HGNC:1814]	-
ENSG00000132274	1371.63	1574.57	1892.95	3890.09	3936.8	3794.84	1613.05	3873.91	-1.26387	1.99569e-24	3.64257e-22	TRIM22	11	5689689	5737089	+	6020	protein_coding	tripartite motif containing 22 [Source:HGNC Symbol;Acc:HGNC:16379]	-
ENSG00000163814	2840.5	3145.9	3283.15	6471.45	6280.44	5926.57	3089.85	6226.15	-1.01084	2.0547e-24	3.70907e-22	CDCP1	3	45082278	45146422	-	6507	protein_coding	CUB domain containing protein 1 [Source:HGNC Symbol;Acc:HGNC:24357]	-
ENSG00000170542	1035.44	1254.69	1352.37	2833.08	2767.63	2771.54	1214.17	2790.75	-1.20088	2.44462e-24	4.36497e-22	SERPINB9	6	2887266	2903280	-	4118	protein_coding	serpin family B member 9 [Source:HGNC Symbol;Acc:HGNC:8955]	-
ENSG00000056558	286.18	210.736	214.941	726.07	705.953	662.312	237.286	698.112	-1.55489	3.14726e-24	5.55915e-22	TRAF1	9	120902393	120929173	-	6449	protein_coding	TNF receptor associated factor 1 [Source:HGNC Symbol;Acc:HGNC:12031]	-
ENSG00000184678	178.747	234.511	202.026	736.099	609.494	566.438	205.095	637.344	-1.63827	6.70669e-24	1.17203e-21	HIST2H2BE	1	149884459	149886652	-	2194	protein_coding	histone cluster 2 H2B family member e [Source:HGNC Symbol;Acc:HGNC:4760]	-
ENSG00000146278	1681.89	2085.74	2276.71	4782.63	4672.44	4540.31	2014.78	4665.13	-1.2114	1.19957e-23	2.07424e-21	PNRC1	6	89080751	89085160	+	2992	protein_coding	proline rich nuclear receptor coactivator 1 [Source:HGNC Symbol;Acc:HGNC:17278]	-
ENSG00000266976	150.036	161.024	185.421	532.518	476.995	466.651	165.494	492.055	-1.5714	1.61282e-23	2.75978e-21	AC079466.1	19	28606688	28615229	+	4453	lincRNA	uncharacterized LOC102724908 [Source:NCBI gene;Acc:102724908]	-
ENSG00000262814	529.758	353.387	244.46	67.1916	62.5394	51.8502	375.869	60.527	2.63557	1.63492e-23	2.76875e-21	MRPL12	17	81703357	81707526	+	1028	protein_coding	mitochondrial ribosomal protein L12 [Source:HGNC Symbol;Acc:HGNC:10378]	-
ENSG00000140379	141.701	143.732	197.413	571.63	497.135	500.892	160.949	523.219	-1.69868	2.21516e-23	3.71311e-21	BCL2A1	15	79960889	79971446	-	1089	protein_coding	BCL2 related protein A1 [Source:HGNC Symbol;Acc:HGNC:991]	-
ENSG00000125347	1684.67	1531.34	1522.11	3168.03	3011.43	3334.06	1579.37	3171.18	-1.00557	2.36242e-23	3.91994e-21	IRF1	5	132481609	132490798	-	7799	protein_coding	interferon regulatory factor 1 [Source:HGNC Symbol;Acc:HGNC:6116]	IRF
ENSG00000156453	459.371	370.678	435.416	1104.15	955.051	1076.14	421.822	1045.11	-1.30755	2.6021e-23	4.27448e-21	PCDH1	5	141853111	141879246	-	5903	protein_coding	protocadherin 1 [Source:HGNC Symbol;Acc:HGNC:8655]	-
ENSG00000120217	176.895	207.493	268.445	639.824	674.154	772.861	217.611	695.613	-1.67589	2.66466e-23	4.3339e-21	CD274	9	5450503	5470566	+	4108	protein_coding	CD274 molecule [Source:HGNC Symbol;Acc:HGNC:17635]	-
ENSG00000158125	512.161	612.754	627.295	1363.89	1388.59	1286.47	584.07	1346.32	-1.20524	3.25156e-23	5.23661e-21	XDH	2	31334321	31414715	-	6037	protein_coding	xanthine dehydrogenase [Source:HGNC Symbol;Acc:HGNC:12805]	-
ENSG00000122952	1258.64	1097.99	1094.08	509.452	517.275	462.738	1150.23	496.489	1.21272	3.38694e-23	5.40168e-21	ZWINT	10	56357228	56361275	-	2378	protein_coding	ZW10 interacting kinetochore protein [Source:HGNC Symbol;Acc:HGNC:13195]	-
ENSG00000164904	1343.84	1313.04	1311.78	642.833	607.374	647.638	1322.89	632.615	1.0641	3.50471e-23	5.53576e-21	ALDH7A1	5	126531200	126595418	-	17970	protein_coding	aldehyde dehydrogenase 7 family member A1 [Source:HGNC Symbol;Acc:HGNC:877]	-
ENSG00000145901	5673.6	5367.81	5266.51	11029.4	10309.5	9721.41	5435.97	10353.4	-0.929466	5.74568e-23	8.98898e-21	TNIP1	5	151029945	151093577	-	5793	protein_coding	TNFAIP3 interacting protein 1 [Source:HGNC Symbol;Acc:HGNC:16903]	-
ENSG00000111266	2280.18	2586.1	2712.13	5541.8	5204.55	4900.33	2526.14	5215.56	-1.04595	6.00585e-23	9.24088e-21	DUSP16	12	12474210	12562383	-	5724	protein_coding	dual specificity phosphatase 16 [Source:HGNC Symbol;Acc:HGNC:17909]	-
ENSG00000166532	3171.14	3571.7	3915.06	7845.37	7265.17	7101.51	3552.63	7404.02	-1.05943	6.0192e-23	9.24088e-21	RIMKLB	12	8681600	8783095	+	8619	protein_coding	ribosomal modification protein rimK like family member B [Source:HGNC Symbol;Acc:HGNC:29228]	-
ENSG00000162407	641.822	676.515	700.171	1393.97	1399.19	1379.41	672.836	1390.86	-1.04768	9.63921e-23	1.46614e-20	PLPP3	1	56494747	56645301	-	5286	protein_coding	phospholipid phosphatase 3 [Source:HGNC Symbol;Acc:HGNC:9229]	-
ENSG00000125148	6482.13	6684.1	6817.22	12897.8	12938.2	15960.1	6661.15	13932	-1.0646	1.27765e-22	1.9255e-20	MT2A	16	56608199	56609497	+	1299	protein_coding	metallothionein 2A [Source:HGNC Symbol;Acc:HGNC:7406]	-
ENSG00000167772	1790.25	1749.65	1573.77	3630.35	3376.07	3262.65	1704.56	3423.02	-1.00603	1.52137e-22	2.27196e-20	ANGPTL4	19	8363289	8374373	+	2482	protein_coding	angiopoietin like 4 [Source:HGNC Symbol;Acc:HGNC:16039]	-
ENSG00000102962	26.8584	27.0174	22.1398	193.552	154.759	146.746	25.3385	165.019	-2.70605	1.69818e-22	2.51315e-20	CCL22	16	57358772	57366190	+	2929	protein_coding	C-C motif chemokine ligand 22 [Source:HGNC Symbol;Acc:HGNC:10621]	-
ENSG00000145920	17839.5	13332.5	12741.5	6249.82	6066.32	6175.06	14637.8	6163.73	1.24786	1.92297e-22	2.82042e-20	CPLX2	5	175796310	175884020	+	7099	protein_coding	complexin 2 [Source:HGNC Symbol;Acc:HGNC:2310]	-
ENSG00000113594	608.481	939.124	1000.9	2509.15	2399.82	2481.96	849.503	2463.64	-1.5366	2.49025e-22	3.62012e-20	LIFR	5	38474963	38608354	-	11864	protein_coding	LIF receptor alpha [Source:HGNC Symbol;Acc:HGNC:6597]	-
ENSG00000108342	233.39	172.911	154.056	587.675	546.955	631.985	186.786	588.872	-1.65562	4.09544e-22	5.90138e-20	CSF3	17	40015361	40017813	+	2220	protein_coding	colony stimulating factor 3 [Source:HGNC Symbol;Acc:HGNC:2438]	-
ENSG00000134470	151.889	130.764	170.661	422.204	450.496	458.825	151.105	443.841	-1.55132	8.71532e-22	1.23826e-19	IL15RA	10	5943639	5978187	-	3634	protein_coding	interleukin 15 receptor subunit alpha [Source:HGNC Symbol;Acc:HGNC:5978]	-
ENSG00000164032	3352.66	3139.42	2923.38	1513.31	1571.97	1664.1	3138.49	1583.13	0.987223	8.74401e-22	1.23826e-19	H2AFZ	4	99948086	99950388	-	2303	protein_coding	H2A histone family member Z [Source:HGNC Symbol;Acc:HGNC:4741]	-
ENSG00000244731	52.7906	20.5332	39.6672	192.549	261.818	303.274	37.6636	252.547	-2.73291	1.04774e-21	1.47105e-19	C4A	6	31982024	32002681	+	7191	protein_coding	complement C4A (Rodgers blood group) [Source:HGNC Symbol;Acc:HGNC:1323]	-
ENSG00000101017	201.901	182.637	218.631	584.667	490.775	608.506	201.056	561.316	-1.4799	1.10964e-21	1.54476e-19	CD40	20	46118272	46129863	+	2527	protein_coding	CD40 molecule [Source:HGNC Symbol;Acc:HGNC:11919]	-
ENSG00000137842	682.573	741.357	755.521	1440.11	1470.21	1568.22	726.484	1492.84	-1.03937	2.01007e-21	2.77474e-19	TMEM62	15	43123279	43185146	+	4810	protein_coding	transmembrane protein 62 [Source:HGNC Symbol;Acc:HGNC:26269]	-
ENSG00000136826	575.139	597.624	601.465	1274.63	1171.29	1217.99	591.41	1221.3	-1.04644	2.53782e-21	3.47407e-19	KLF4	9	107484852	107490482	-	3659	protein_coding	Kruppel like factor 4 [Source:HGNC Symbol;Acc:HGNC:6348]	zf-C2H2
ENSG00000039068	2730.29	2908.15	3094.96	5454.55	5474.85	5295.56	2911.13	5408.32	-0.893572	2.77063e-21	3.76142e-19	CDH1	16	68737225	68835548	+	6177	protein_coding	cadherin 1 [Source:HGNC Symbol;Acc:HGNC:1748]	-
ENSG00000115129	865.024	673.273	648.512	284.812	231.078	258.272	728.936	258.054	1.49799	3.04929e-21	4.10579e-19	TP53I3	2	24077433	24085861	-	2312	protein_coding	tumor protein p53 inducible protein 3 [Source:HGNC Symbol;Acc:HGNC:19373]	-
ENSG00000111801	175.042	207.493	214.018	513.464	513.035	544.916	198.851	523.805	-1.39836	4.8838e-21	6.52246e-19	BTN3A3	6	26440472	26453415	+	5658	protein_coding	butyrophilin subfamily 3 member A3 [Source:HGNC Symbol;Acc:HGNC:1140]	-
ENSG00000134419	2107.92	1718.31	1616.21	818.333	796.052	778.731	1814.14	797.705	1.18557	5.15124e-21	6.82414e-19	RPS15A	16	18781295	18790383	-	6679	protein_coding	ribosomal protein S15a [Source:HGNC Symbol;Acc:HGNC:10389]	-
ENSG00000080031	442.7	439.843	409.586	998.848	914.771	910.802	430.71	941.474	-1.1286	5.41171e-21	7.11186e-19	PTPRH	19	55181248	55209506	-	4344	protein_coding	protein tyrosine phosphatase, receptor type H [Source:HGNC Symbol;Acc:HGNC:9672]	-
ENSG00000161970	879.843	735.953	851.46	345.986	324.357	252.403	822.419	307.582	1.42019	5.67399e-21	7.39736e-19	RPL26	17	8377516	8383250	-	2513	protein_coding	ribosomal protein L26 [Source:HGNC Symbol;Acc:HGNC:10327]	-
ENSG00000159199	1597.61	1504.33	1418.79	696.987	680.514	775.796	1506.91	717.765	1.06967	5.99951e-21	7.76015e-19	ATP5MC1	17	48892765	48895871	+	2615	protein_coding	ATP synthase membrane subunit c locus 1 [Source:HGNC Symbol;Acc:HGNC:841]	-
ENSG00000159128	1057.66	1069.89	1106.99	2170.19	2174.04	1957.59	1078.18	2100.6	-0.96202	9.24902e-21	1.18698e-18	IFNGR2	21	33402896	33479348	+	2960	protein_coding	interferon gamma receptor 2 [Source:HGNC Symbol;Acc:HGNC:5440]	-
ENSG00000129667	1736.53	1476.23	1660.49	3463.88	3240.39	3062.09	1624.42	3255.45	-1.00242	1.06671e-20	1.35836e-18	RHBDF2	17	76470891	76501790	-	6924	protein_coding	rhomboid 5 homolog 2 [Source:HGNC Symbol;Acc:HGNC:20788]	-
ENSG00000173918	3655.52	3099.43	2967.66	6798.38	6291.04	6417.68	3240.87	6502.37	-1.00449	1.24337e-20	1.57114e-18	C1QTNF1	17	79022814	79049788	+	4854	protein_coding	C1q and TNF related 1 [Source:HGNC Symbol;Acc:HGNC:14324]	-
ENSG00000147872	1319.76	1610.24	1671.56	3332.5	3125.91	3188.3	1533.85	3215.57	-1.06818	1.26559e-20	1.58701e-18	PLIN2	9	19108375	19149290	-	5086	protein_coding	perilipin 2 [Source:HGNC Symbol;Acc:HGNC:248]	-
ENSG00000137331	3504.55	3261.54	3343.11	6309.99	5891.42	5934.4	3369.73	6045.27	-0.843069	2.11004e-20	2.62588e-18	IER3	6	30743199	30744554	-	1356	protein_coding	immediate early response 3 [Source:HGNC Symbol;Acc:HGNC:5392]	-
ENSG00000129195	574.213	534.944	442.796	188.538	177.018	193.704	517.318	186.42	1.47168	2.21899e-20	2.7407e-18	PIMREG	17	6444415	6451469	+	2823	protein_coding	PICALM interacting mitotic regulator [Source:HGNC Symbol;Acc:HGNC:25483]	-
ENSG00000134339	140.775	123.199	113.467	385.098	356.157	364.908	125.814	368.721	-1.5509	3.46165e-20	4.24363e-18	SAA2	11	18239223	18248643	-	2227	protein_coding	serum amyloid A2 [Source:HGNC Symbol;Acc:HGNC:10514]	-
ENSG00000204338	21.3015	32.4209	23.9848	138.395	167.478	152.616	25.9024	152.83	-2.57026	3.85303e-20	4.68842e-18	CYP21A1P	6	32005636	32008451	+	1971	transcribed_unprocessed_pseudogene	cytochrome P450 family 21 subfamily A member 1, pseudogene [Source:HGNC Symbol;Acc:HGNC:2599]	-
ENSG00000168394	4258.44	3519.82	3836.64	7315.86	7274.71	7925.25	3871.64	7505.27	-0.954766	4.47815e-20	5.40901e-18	TAP1	6	32845209	32853978	-	4805	protein_coding	transporter 1, ATP binding cassette subfamily B member [Source:HGNC Symbol;Acc:HGNC:43]	-
ENSG00000126561	465.854	383.647	383.757	905.582	931.731	962.652	411.086	933.322	-1.18205	4.69082e-20	5.62453e-18	STAT5A	17	42287547	42311943	+	5754	protein_coding	signal transducer and activator of transcription 5A [Source:HGNC Symbol;Acc:HGNC:11366]	STAT
ENSG00000101040	1474.43	1606.99	1662.33	3558.14	3190.57	2896.76	1581.25	3215.16	-1.02387	9.85014e-20	1.17252e-17	ZMYND8	20	47209214	47356889	-	7625	protein_coding	zinc finger MYND-type containing 8 [Source:HGNC Symbol;Acc:HGNC:9397]	-
ENSG00000112096	10688.7	14341.9	14581.8	27837.4	28684.4	29334.5	13204.1	28618.7	-1.11601	1.11149e-19	1.30897e-17	SOD2	6	159669057	159745186	-	16493	protein_coding	superoxide dismutase 2 [Source:HGNC Symbol;Acc:HGNC:11180]	-
ENSG00000115267	1762.46	2216.51	2424.31	4563.01	4674.56	4634.23	2134.43	4623.93	-1.11538	1.11558e-19	1.30897e-17	IFIH1	2	162267079	162318703	-	5108	protein_coding	interferon induced with helicase C domain 1 [Source:HGNC Symbol;Acc:HGNC:18873]	-
ENSG00000144802	1551.3	1743.16	1747.2	3118.89	3118.49	3125.68	1680.55	3121.02	-0.893308	1.24541e-19	1.45095e-17	NFKBIZ	3	101827991	101861022	+	5902	protein_coding	NFKB inhibitor zeta [Source:HGNC Symbol;Acc:HGNC:29805]	-
ENSG00000117226	765	945.608	1016.59	1986.66	1993.84	1947.8	909.065	1976.1	-1.12045	1.26646e-19	1.46508e-17	GBP3	1	89006666	89022894	-	4297	protein_coding	guanylate binding protein 3 [Source:HGNC Symbol;Acc:HGNC:4184]	-
ENSG00000101187	864.098	740.276	763.823	1809.16	1610.12	1551.59	789.399	1656.96	-1.06916	1.32906e-19	1.52674e-17	SLCO4A1	20	62642445	62685785	+	4051	protein_coding	solute carrier organic anion transporter family member 4A1 [Source:HGNC Symbol;Acc:HGNC:10953]	-
ENSG00000162645	490.86	532.783	616.225	1260.59	1216.87	1136.79	546.622	1204.75	-1.13972	1.38183e-19	1.57634e-17	GBP2	1	89106132	89150456	-	6276	protein_coding	guanylate binding protein 2 [Source:HGNC Symbol;Acc:HGNC:4183]	-
ENSG00000165949	5187.37	3771.63	4187.19	11323.3	9056.55	9822.18	4382.06	10067.3	-1.19984	1.44169e-19	1.63329e-17	IFI27	14	94104836	94116698	+	4147	protein_coding	interferon alpha inducible protein 27 [Source:HGNC Symbol;Acc:HGNC:5397]	-
ENSG00000140274	3.7046	1.0807	10.1474	120.343	93.2791	95.8739	4.97757	103.165	-4.33021	1.59315e-19	1.79252e-17	DUOXA2	15	45114321	45118421	+	2554	protein_coding	dual oxidase maturation factor 2 [Source:HGNC Symbol;Acc:HGNC:32698]	-
ENSG00000213626	2002.34	1699.93	1707.53	883.519	854.352	916.672	1803.27	884.847	1.02721	1.6132e-19	1.80272e-17	LBH	2	30231369	30323730	+	4697	protein_coding	limb bud and heart development [Source:HGNC Symbol;Acc:HGNC:29532]	-
ENSG00000115008	118.547	164.266	181.731	476.358	457.916	456.868	154.848	463.714	-1.58351	1.71869e-19	1.90763e-17	IL1A	2	112773915	112784590	-	2124	protein_coding	interleukin 1 alpha [Source:HGNC Symbol;Acc:HGNC:5991]	-
ENSG00000160932	6930.38	4864.21	5094	12602.9	12457	14003.5	5629.53	13021.1	-1.20965	2.08126e-19	2.29455e-17	LY6E	8	143017982	143023832	+	2640	protein_coding	lymphocyte antigen 6 family member E [Source:HGNC Symbol;Acc:HGNC:6727]	-
ENSG00000100600	2066.24	2174.36	2119.89	3870.03	3693.01	3694.08	2120.16	3752.37	-0.823785	2.18347e-19	2.39119e-17	LGMN	14	92703807	92748702	-	3899	protein_coding	legumain [Source:HGNC Symbol;Acc:HGNC:9472]	-
ENSG00000163162	988.202	968.303	1038.73	1832.22	1866.64	2001.61	998.41	1900.16	-0.928202	2.20703e-19	2.40098e-17	RNF149	2	101271219	101308701	-	4836	protein_coding	ring finger protein 149 [Source:HGNC Symbol;Acc:HGNC:23137]	-
ENSG00000089685	1596.68	1535.67	1403.11	750.139	749.413	793.405	1511.82	764.319	0.983796	3.9032e-19	4.21828e-17	BIRC5	17	78214186	78225636	+	3815	protein_coding	baculoviral IAP repeat containing 5 [Source:HGNC Symbol;Acc:HGNC:593]	-
ENSG00000107201	4313.08	5712.55	6514.64	12082.4	12967.9	13890	5513.43	12980.1	-1.23532	4.94354e-19	5.30768e-17	DDX58	9	32455705	32526324	-	4353	protein_coding	DExD/H-box helicase 58 [Source:HGNC Symbol;Acc:HGNC:19102]	-
ENSG00000198788	65.7567	50.7927	47.9696	234.669	206.698	207.401	54.8396	216.256	-1.97735	6.27667e-19	6.69525e-17	MUC2	11	1074875	1110511	+	12667	protein_coding	mucin 2, oligomeric mucus/gel-forming [Source:HGNC Symbol;Acc:HGNC:7512]	-
ENSG00000141458	1361.44	1346.55	1380.05	2455	2428.44	2403.69	1362.68	2429.04	-0.833835	7.1603e-19	7.58854e-17	NPC1	18	23506184	23586898	-	10102	protein_coding	NPC intracellular cholesterol transporter 1 [Source:HGNC Symbol;Acc:HGNC:7897]	-
ENSG00000116288	2269.99	1987.4	1852.36	1027.93	952.931	1029.18	2036.59	1003.35	1.02125	7.61691e-19	8.0207e-17	PARK7	1	7954291	7985505	+	2397	protein_coding	Parkinsonism associated deglycase [Source:HGNC Symbol;Acc:HGNC:16369]	-
ENSG00000163898	1071.56	1096.91	1180.79	2054.86	2059.56	2077.92	1116.42	2064.11	-0.886487	8.68534e-19	9.08752e-17	LIPH	3	185506262	185552613	-	4122	protein_coding	lipase H [Source:HGNC Symbol;Acc:HGNC:18483]	-
ENSG00000168268	513.087	421.471	418.811	162.463	180.198	152.616	451.123	165.092	1.45181	9.02551e-19	9.38368e-17	NT5DC2	3	52524385	52535054	-	4719	protein_coding	5'-nucleotidase domain containing 2 [Source:HGNC Symbol;Acc:HGNC:25717]	-
ENSG00000063046	7382.34	7721.57	7657.61	4589.08	4368.22	4178.34	7587.17	4378.55	0.793099	1.17538e-18	1.21434e-16	EIF4B	12	53006158	53042209	+	6146	protein_coding	eukaryotic translation initiation factor 4B [Source:HGNC Symbol;Acc:HGNC:3285]	-
ENSG00000124201	6319.12	6582.51	7176.07	11676.3	11712.9	11683.9	6692.57	11691	-0.804735	1.31376e-18	1.34882e-16	ZNFX1	20	49237946	49278426	-	9340	protein_coding	zinc finger NFX1-type containing 1 [Source:HGNC Symbol;Acc:HGNC:29271]	-
ENSG00000154451	61.1259	46.4699	59.962	220.629	191.858	260.229	55.8526	224.239	-2.00117	1.53222e-18	1.56334e-16	GBP5	1	89258950	89272804	-	8143	protein_coding	guanylate binding protein 5 [Source:HGNC Symbol;Acc:HGNC:19895]	-
ENSG00000168002	967.827	987.755	961.237	509.452	473.816	463.716	972.273	482.328	1.01121	2.33555e-18	2.36827e-16	POLR2G	11	62761544	62766710	+	1923	protein_coding	RNA polymerase II subunit G [Source:HGNC Symbol;Acc:HGNC:9194]	-
ENSG00000160183	130.587	98.3433	119.924	375.069	329.657	329.689	116.285	344.805	-1.56446	2.38304e-18	2.40161e-16	TMPRSS3	21	42371837	42396846	-	5713	protein_coding	transmembrane serine protease 3 [Source:HGNC Symbol;Acc:HGNC:11877]	-
ENSG00000189403	4479.79	4305.49	4249	2444.97	2475.08	2595.44	4344.76	2505.16	0.794346	2.68677e-18	2.69119e-16	HMGB1	13	30456704	30617597	-	7723	protein_coding	high mobility group box 1 [Source:HGNC Symbol;Acc:HGNC:4983]	HMG
ENSG00000067082	2179.23	2159.23	2368.04	4122.75	3882.74	3912.24	2235.5	3972.58	-0.829318	2.95225e-18	2.93919e-16	KLF6	10	3775996	3785281	-	6139	protein_coding	Kruppel like factor 6 [Source:HGNC Symbol;Acc:HGNC:2235]	zf-C2H2
ENSG00000197747	7056.34	6445.27	6201.91	3732.64	3740.7	3405.48	6567.84	3626.27	0.857021	3.43943e-18	3.40359e-16	S100A10	1	151982915	151994390	-	1543	protein_coding	S100 calcium binding protein A10 [Source:HGNC Symbol;Acc:HGNC:10487]	-
ENSG00000138771	1226.22	1237.4	1297.02	2193.25	2248.24	2287.28	1253.55	2242.92	-0.839258	4.7679e-18	4.68996e-16	SHROOM3	4	76435100	76783253	+	13958	protein_coding	shroom family member 3 [Source:HGNC Symbol;Acc:HGNC:30422]	-
ENSG00000198899	75372	84469.3	84492	38202.9	45230.8	46111.4	81444.4	43181.7	0.915392	5.01384e-18	4.90252e-16	MT-ATP6	MT	8527	9207	+	681	protein_coding	mitochondrially encoded ATP synthase membrane subunit 6 [Source:HGNC Symbol;Acc:HGNC:7414]	-
ENSG00000105559	500.121	430.117	467.703	1267.61	1014.41	959.717	465.98	1080.58	-1.21267	6.44408e-18	6.26372e-16	PLEKHA4	19	48837097	48868632	-	3851	protein_coding	pleckstrin homology domain containing A4 [Source:HGNC Symbol;Acc:HGNC:14339]	-
ENSG00000110080	827.052	694.887	643.899	1495.26	1472.33	1700.29	721.946	1555.96	-1.10769	7.08861e-18	6.84968e-16	ST3GAL4	11	126355640	126440344	+	4465	protein_coding	ST3 beta-galactoside alpha-2,3-sialyltransferase 4 [Source:HGNC Symbol;Acc:HGNC:10864]	-
ENSG00000140464	2182.01	2039.27	2279.48	3854.99	3746	3834.95	2166.92	3811.98	-0.814606	8.40617e-18	8.07533e-16	PML	15	73994673	74047812	+	12657	protein_coding	promyelocytic leukemia [Source:HGNC Symbol;Acc:HGNC:9113]	-
ENSG00000124107	1127.13	861.314	893.895	2112.02	1911.16	2315.65	960.778	2112.94	-1.13651	8.78842e-18	8.39345e-16	SLPI	20	45252239	45254564	-	596	protein_coding	secretory leukocyte peptidase inhibitor [Source:HGNC Symbol;Acc:HGNC:11092]	-
ENSG00000133328	33.3414	29.1788	23.9848	163.466	124.019	162.399	28.835	149.961	-2.38018	1.22029e-17	1.15871e-15	HRASLS2	11	63552770	63563383	-	742	protein_coding	HRAS like suppressor 2 [Source:HGNC Symbol;Acc:HGNC:17824]	-
ENSG00000136244	77.7966	36.7436	65.4969	319.912	233.198	249.468	60.0124	267.526	-2.14752	1.32593e-17	1.25178e-15	IL6	7	22725884	22732002	+	2069	protein_coding	interleukin 6 [Source:HGNC Symbol;Acc:HGNC:6018]	-
ENSG00000069020	792.785	913.187	901.275	1788.1	1714	1578.98	869.082	1693.7	-0.962981	1.90311e-17	1.78642e-15	MAST4	5	66596361	67169595	+	14675	protein_coding	microtubule associated serine/threonine kinase family member 4 [Source:HGNC Symbol;Acc:HGNC:19037]	-
ENSG00000110446	118.547	87.5363	125.459	355.012	329.657	313.058	110.514	332.576	-1.58442	1.93694e-17	1.80785e-15	SLC15A3	11	60937084	60952530	-	6118	protein_coding	solute carrier family 15 member 3 [Source:HGNC Symbol;Acc:HGNC:18068]	-
ENSG00000196878	6622.9	5761.19	5649.34	10760.7	10455.7	10885.6	6011.14	10700.7	-0.83193	2.22361e-17	2.06368e-15	LAMB3	1	209614870	209652466	-	4688	protein_coding	laminin subunit beta 3 [Source:HGNC Symbol;Acc:HGNC:6490]	-
ENSG00000151882	45.3814	45.3892	53.5045	176.503	190.798	183.921	48.0917	183.741	-1.93164	2.39391e-17	2.20925e-15	CCL28	5	43376645	43412391	-	4524	protein_coding	C-C motif chemokine ligand 28 [Source:HGNC Symbol;Acc:HGNC:17700]	-
ENSG00000065978	7183.22	6402.04	6053.39	3632.36	3196.93	2745.12	6546.22	3191.47	1.03651	2.63267e-17	2.41603e-15	YBX1	1	42682427	42702349	+	1930	protein_coding	Y-box binding protein 1 [Source:HGNC Symbol;Acc:HGNC:8014]	CSD
ENSG00000145623	7846.35	9483.1	10248	17766.7	17994.4	17295.4	9192.47	17685.5	-0.944064	3.00055e-17	2.72401e-15	OSMR	5	38845858	38945596	+	7174	protein_coding	oncostatin M receptor [Source:HGNC Symbol;Acc:HGNC:8507]	-
ENSG00000118849	1433.68	1898.78	2085.75	3802.84	3986.62	4058.01	1806.07	3949.16	-1.12884	3.00143e-17	2.72401e-15	RARRES1	3	158696892	158732696	-	2236	protein_coding	retinoic acid receptor responder 1 [Source:HGNC Symbol;Acc:HGNC:9867]	-
ENSG00000214872	194.492	221.542	207.561	528.507	522.575	449.042	207.865	500.041	-1.26739	3.48766e-17	3.1479e-15	SMTNL1	11	57542641	57550274	+	1649	protein_coding	smoothelin like 1 [Source:HGNC Symbol;Acc:HGNC:32394]	-
ENSG00000164171	6132.97	7712.92	8590.25	15351.8	16063.1	14846.8	7478.71	15420.5	-1.04401	3.52006e-17	3.15978e-15	ITGA2	5	52989326	53094779	+	7910	protein_coding	integrin subunit alpha 2 [Source:HGNC Symbol;Acc:HGNC:6137]	-
ENSG00000125398	1015.06	1018.01	1021.2	1856.29	1805.16	1767.8	1018.09	1809.75	-0.829906	4.64929e-17	4.15076e-15	SOX9	17	72121020	72126420	+	3935	protein_coding	SRY-box 9 [Source:HGNC Symbol;Acc:HGNC:11204]	HMG
ENSG00000204642	735.363	513.33	542.425	1476.21	1301.67	1393.11	597.04	1390.33	-1.21853	5.85866e-17	5.20217e-15	HLA-F	6	29722775	29738528	+	4342	protein_coding	major histocompatibility complex, class I, F [Source:HGNC Symbol;Acc:HGNC:4963]	-
ENSG00000067798	513.087	609.512	650.357	1221.48	1298.49	1168.1	590.985	1229.36	-1.05685	6.17026e-17	5.4494e-15	NAV3	12	77324641	78213008	+	13265	protein_coding	neuron navigator 3 [Source:HGNC Symbol;Acc:HGNC:15998]	-
ENSG00000107984	4211.21	4232	4290.51	2327.64	2572.6	2538.7	4244.57	2479.64	0.775542	9.8065e-17	8.61451e-15	DKK1	10	52314296	52318042	+	2206	protein_coding	dickkopf WNT signaling pathway inhibitor 1 [Source:HGNC Symbol;Acc:HGNC:2891]	-
ENSG00000198959	32939.5	29652.1	32022.5	54508.4	51882.3	51394.3	31538	52595	-0.737809	1.05364e-16	9.18902e-15	TGM2	20	38127387	38166578	-	8036	protein_coding	transglutaminase 2 [Source:HGNC Symbol;Acc:HGNC:11778]	-
ENSG00000168016	3516.59	3662.48	3956.57	6249.82	6267.72	6608.45	3711.88	6375.33	-0.780326	1.05724e-16	9.18902e-15	TRANK1	3	36826820	36945098	-	12174	protein_coding	tetratricopeptide repeat and ankyrin repeat containing 1 [Source:HGNC Symbol;Acc:HGNC:29011]	-
ENSG00000163734	1609.65	1313.04	1308.09	2783.94	2656.33	2695.23	1410.26	2711.83	-0.942953	1.09225e-16	9.44338e-15	CXCL3	4	74036589	74038807	-	2219	protein_coding	C-X-C motif chemokine ligand 3 [Source:HGNC Symbol;Acc:HGNC:4604]	-
ENSG00000108771	238.021	211.816	195.568	483.378	506.675	612.419	215.135	534.157	-1.31214	1.28265e-16	1.10315e-14	DHX58	17	42101404	42112733	-	3843	protein_coding	DExH-box helicase 58 [Source:HGNC Symbol;Acc:HGNC:29517]	-
ENSG00000103966	1174.36	1040.71	1095.92	2058.87	2008.68	1923.35	1103.66	1996.97	-0.854992	1.76431e-16	1.5095e-14	EHD4	15	41895939	41972578	-	7879	protein_coding	EH domain containing 4 [Source:HGNC Symbol;Acc:HGNC:3245]	-
ENSG00000103089	1609.65	1481.63	1502.74	3478.92	3011.43	2642.4	1531.34	3044.25	-0.991106	1.94516e-16	1.6556e-14	FA2H	16	74712955	74774831	-	3279	protein_coding	fatty acid 2-hydroxylase [Source:HGNC Symbol;Acc:HGNC:21197]	-
ENSG00000122862	1379.96	1741	1931.7	3345.54	3483.13	3694.08	1684.22	3507.58	-1.05853	1.99355e-16	1.68804e-14	SRGN	10	69088106	69104811	+	1220	protein_coding	serglycin [Source:HGNC Symbol;Acc:HGNC:9361]	-
ENSG00000003137	1369.78	1241.72	1168.8	2649.55	2386.04	2220.75	1260.1	2418.78	-0.94064	2.22012e-16	1.87025e-14	CYP26B1	2	72129238	72148038	-	5015	protein_coding	cytochrome P450 family 26 subfamily B member 1 [Source:HGNC Symbol;Acc:HGNC:20581]	-
ENSG00000136770	702.022	628.965	636.519	1192.4	1239.13	1285.49	655.835	1239.01	-0.91734	3.1234e-16	2.61776e-14	DNAJC1	10	21756537	22003769	-	2501	protein_coding	DnaJ heat shock protein family (Hsp40) member C1 [Source:HGNC Symbol;Acc:HGNC:20090]	MYB
ENSG00000169242	2809.01	2692.01	2630.95	4919.02	4365.04	4722.28	2710.66	4668.78	-0.78444	3.17602e-16	2.64835e-14	EFNA1	1	155127460	155134857	+	2539	protein_coding	ephrin A1 [Source:HGNC Symbol;Acc:HGNC:3221]	-
ENSG00000172757	10370.1	8411.05	8400.21	4843.81	4464.68	3591.36	9060.46	4299.95	1.07537	3.28198e-16	2.72288e-14	CFL1	11	65823022	65862026	-	5863	protein_coding	cofilin 1 [Source:HGNC Symbol;Acc:HGNC:1874]	-
ENSG00000168062	854.837	797.553	904.965	1641.68	1516.85	1560.4	852.451	1572.97	-0.88322	3.6534e-16	3.0158e-14	BATF2	11	64987943	64997045	-	2844	protein_coding	basic leucine zipper ATF-like transcription factor 2 [Source:HGNC Symbol;Acc:HGNC:25163]	TF_bZIP
ENSG00000128422	9.2615	6.48417	5.53495	88.2516	77.3793	77.2861	7.09354	80.9723	-3.50888	4.57157e-16	3.75486e-14	KRT17	17	41619441	41624842	-	3130	protein_coding	keratin 17 [Source:HGNC Symbol;Acc:HGNC:6427]	-
ENSG00000243199	236.168	216.139	218.631	75.2144	73.1393	53.8068	223.646	67.3868	1.73291	4.94458e-16	4.0231e-14	AC115223.1	4	65573459	65574328	+	870	processed_pseudogene	ribosomal protein L6 (RPL6) pseudogene	-
ENSG00000128284	120.4	76.7294	125.459	342.978	360.397	305.231	107.529	336.202	-1.63819	4.94714e-16	4.0231e-14	APOL3	22	36140330	36166177	-	5901	protein_coding	apolipoprotein L3 [Source:HGNC Symbol;Acc:HGNC:14868]	-
ENSG00000018236	9528.24	13018.1	12656.6	5582.92	6026.04	5929.51	11734.3	5846.15	1.00512	6.66121e-16	5.39033e-14	CNTN1	12	40692442	41072418	+	7492	protein_coding	contactin 1 [Source:HGNC Symbol;Acc:HGNC:2171]	-
ENSG00000178607	1603.17	1615.64	1584.84	2814.02	2680.71	2636.53	1601.22	2710.42	-0.759415	7.66214e-16	6.14507e-14	ERN1	17	64039142	64130819	-	10864	protein_coding	endoplasmic reticulum to nucleus signaling 1 [Source:HGNC Symbol;Acc:HGNC:3449]	-
ENSG00000147454	3614.77	3490.65	3451.04	5886.78	5921.1	5562.64	3518.82	5790.18	-0.718456	7.66872e-16	6.14507e-14	SLC25A37	8	23528805	23575463	+	8147	protein_coding	solute carrier family 25 member 37 [Source:HGNC Symbol;Acc:HGNC:29786]	-
ENSG00000110492	465.854	327.451	325.64	1068.04	967.771	804.166	372.981	946.661	-1.34249	8.9392e-16	7.12836e-14	MDK	11	46380756	46383837	+	2196	protein_coding	midkine [Source:HGNC Symbol;Acc:HGNC:6972]	-
ENSG00000143314	1300.32	841.861	758.288	373.064	309.517	231.858	966.822	304.813	1.66598	9.74525e-16	7.73358e-14	MRPL24	1	156737303	156741590	-	1695	protein_coding	mitochondrial ribosomal protein L24 [Source:HGNC Symbol;Acc:HGNC:14037]	-
ENSG00000115414	69291.8	74559.3	76593.6	121816	120528	116021	73481.6	119455	-0.701017	1.00748e-15	7.9567e-14	FN1	2	215360440	215436172	-	17315	protein_coding	fibronectin 1 [Source:HGNC Symbol;Acc:HGNC:3778]	-
ENSG00000102524	94.4673	130.764	155.901	326.932	421.876	505.784	127.044	418.197	-1.71941	1.22886e-15	9.65861e-14	TNFSF13B	13	108251240	108308484	+	3059	protein_coding	TNF superfamily member 13b [Source:HGNC Symbol;Acc:HGNC:11929]	-
ENSG00000168404	996.538	1107.71	1086.7	1931.51	1977.94	1805.95	1063.65	1905.13	-0.841106	1.27456e-15	9.97013e-14	MLKL	16	74671855	74700960	-	5692	protein_coding	mixed lineage kinase domain like pseudokinase [Source:HGNC Symbol;Acc:HGNC:26617]	-
ENSG00000076248	1411.45	1204.98	1144.81	625.784	641.294	646.659	1253.75	637.912	0.975023	1.43712e-15	1.11884e-13	UNG	12	109097574	109110992	+	2567	protein_coding	uracil DNA glycosylase [Source:HGNC Symbol;Acc:HGNC:12572]	-
ENSG00000143878	3005.36	2550.44	2499.95	4891.95	4626.86	4962.94	2685.25	4827.25	-0.846018	1.52713e-15	1.18331e-13	RHOB	2	20447074	20449445	+	2372	protein_coding	ras homolog family member B [Source:HGNC Symbol;Acc:HGNC:668]	-
ENSG00000100823	3407.31	2788.19	2767.48	1585.52	1651.46	1483.11	2987.66	1573.36	0.925461	1.76574e-15	1.35708e-13	APEX1	14	20455191	20457772	+	1886	protein_coding	apurinic/apyrimidinic endodeoxyribonuclease 1 [Source:HGNC Symbol;Acc:HGNC:587]	-
ENSG00000101384	1964.37	2080.34	2165.09	3461.87	3479.95	3470.05	2069.93	3470.62	-0.74563	1.76791e-15	1.35708e-13	JAG1	20	10637684	10673999	-	9298	protein_coding	jagged 1 [Source:HGNC Symbol;Acc:HGNC:6188]	-
ENSG00000167034	351.937	323.128	421.579	823.347	827.852	732.75	365.548	794.65	-1.11846	1.9877e-15	1.51869e-13	NKX3-1	8	23678693	23682927	-	3271	protein_coding	NK3 homeobox 1 [Source:HGNC Symbol;Acc:HGNC:7838]	Homeobox
ENSG00000131378	515.866	499.281	520.285	975.782	913.711	1037	511.811	975.499	-0.930452	2.43622e-15	1.85276e-13	RFTN1	3	16313574	16514026	-	4776	protein_coding	raftlin, lipid raft linker 1 [Source:HGNC Symbol;Acc:HGNC:30278]	-
ENSG00000204344	201.901	184.799	151.289	460.312	415.516	433.389	179.329	436.406	-1.2839	2.63191e-15	1.99237e-13	STK19	6	31971091	31982821	+	3954	protein_coding	serine/threonine kinase 19 [Source:HGNC Symbol;Acc:HGNC:11398]	-
ENSG00000173334	2132	2417.51	2429.84	4273.18	4094.74	3844.74	2326.45	4070.89	-0.807344	2.69603e-15	2.03154e-13	TRIB1	8	125430321	125438405	+	4138	protein_coding	tribbles pseudokinase 1 [Source:HGNC Symbol;Acc:HGNC:16891]	-
ENSG00000185339	303.777	238.834	313.647	773.204	628.574	620.245	285.419	674.008	-1.23748	2.87997e-15	2.16024e-13	TCN2	22	30606838	30627278	+	3122	protein_coding	transcobalamin 2 [Source:HGNC Symbol;Acc:HGNC:11653]	-
ENSG00000134363	103.729	113.473	129.149	334.955	292.557	297.405	115.45	308.306	-1.41675	3.05949e-15	2.28447e-13	FST	5	53480409	53487134	+	2969	protein_coding	follistatin [Source:HGNC Symbol;Acc:HGNC:3971]	-
ENSG00000152689	110.212	119.957	158.669	355.012	327.537	399.148	129.613	360.566	-1.47488	3.21356e-15	2.38865e-13	RASGRP3	2	33436324	33564750	+	11118	protein_coding	RAS guanyl releasing protein 3 [Source:HGNC Symbol;Acc:HGNC:14545]	-
ENSG00000077150	3641.62	2885.46	2858.8	6311.99	5753.63	5763.19	3128.63	5942.94	-0.925476	3.37899e-15	2.5003e-13	NFKB2	10	102394110	102402529	+	4484	protein_coding	nuclear factor kappa B subunit 2 [Source:HGNC Symbol;Acc:HGNC:7795]	RHD
ENSG00000185499	400.097	405.261	333.02	1039.96	949.751	719.054	379.459	902.923	-1.25114	3.66624e-15	2.70069e-13	MUC1	1	155185824	155192916	-	4717	protein_coding	mucin 1, cell surface associated [Source:HGNC Symbol;Acc:HGNC:7508]	-
ENSG00000210140	2306.11	1661.03	1758.27	901.57	604.194	476.434	1908.47	660.733	1.53052	3.68671e-15	2.70364e-13	MT-TC	MT	5761	5826	-	66	Mt_tRNA	mitochondrially encoded tRNA cysteine [Source:HGNC Symbol;Acc:HGNC:7477]	-
ENSG00000144837	24.0799	35.6629	23.9848	137.392	121.899	132.071	27.9092	130.454	-2.2353	3.7419e-15	2.73192e-13	PLA1A	3	119597842	119629811	+	2202	protein_coding	phospholipase A1 member A [Source:HGNC Symbol;Acc:HGNC:17661]	-
ENSG00000029993	1370.7	1402.74	1536.87	821.342	787.573	735.685	1436.77	781.533	0.878727	3.81963e-15	2.77633e-13	HMGB3	X	150980509	150990775	+	3967	protein_coding	high mobility group box 3 [Source:HGNC Symbol;Acc:HGNC:5004]	HMG
ENSG00000117394	5060.49	4806.93	5061.71	8940.49	8134.36	7844.05	4976.38	8306.3	-0.739029	5.77397e-15	4.17837e-13	SLC2A1	1	42925375	42959176	-	4724	protein_coding	solute carrier family 2 member 1 [Source:HGNC Symbol;Acc:HGNC:11005]	-
ENSG00000166851	1226.22	1169.31	1167.87	645.841	688.993	628.072	1187.8	654.302	0.860702	6.06141e-15	4.36714e-13	PLK1	16	23677656	23690367	+	4760	protein_coding	polo like kinase 1 [Source:HGNC Symbol;Acc:HGNC:9077]	-
ENSG00000100836	1428.12	848.346	763.823	382.089	322.237	275.882	1013.43	326.736	1.63356	6.16473e-15	4.42219e-13	PABPN1	14	23321289	23326185	+	3876	protein_coding	poly(A) binding protein nuclear 1 [Source:HGNC Symbol;Acc:HGNC:8565]	-
ENSG00000204351	1038.21	847.265	827.475	1734.95	1690.68	1746.27	904.318	1723.97	-0.930397	6.79765e-15	4.855e-13	SKIV2L	6	31959080	31969755	+	5565	protein_coding	Ski2 like RNA helicase [Source:HGNC Symbol;Acc:HGNC:10898]	-
ENSG00000168961	664.05	554.397	678.032	1310.74	1142.67	1281.58	632.159	1245	-0.97673	7.35763e-15	5.2322e-13	LGALS9	17	27629798	27649560	+	5714	protein_coding	galectin 9 [Source:HGNC Symbol;Acc:HGNC:6570]	-
ENSG00000160182	491.786	421.471	453.866	971.77	942.331	824.711	455.708	912.937	-1.00124	8.14355e-15	5.76613e-13	TFF1	21	42362282	42366594	-	551	protein_coding	trefoil factor 1 [Source:HGNC Symbol;Acc:HGNC:11755]	-
ENSG00000073756	13959.9	19331.5	20378.8	36717.7	36864.3	35565.3	17890	36382.4	-1.02411	8.67045e-15	6.11285e-13	PTGS2	1	186671791	186680427	-	5269	protein_coding	prostaglandin-endoperoxide synthase 2 [Source:HGNC Symbol;Acc:HGNC:9605]	-
ENSG00000102554	2803.46	3165.36	3437.21	5596.96	5585.09	5329.8	3135.34	5503.95	-0.811849	8.92621e-15	6.26627e-13	KLF5	13	73054976	73077542	+	3893	protein_coding	Kruppel like factor 5 [Source:HGNC Symbol;Acc:HGNC:6349]	zf-C2H2
ENSG00000150991	14016.4	14687.7	15689.7	25031.4	24749.7	23009.7	14797.9	24263.6	-0.713382	9.4107e-15	6.57828e-13	UBC	12	124911604	124917368	-	3898	protein_coding	ubiquitin C [Source:HGNC Symbol;Acc:HGNC:12468]	-
ENSG00000123243	434.365	378.243	433.571	927.645	876.612	758.186	415.393	854.148	-1.03863	9.89957e-15	6.89069e-13	ITIH5	10	7559270	7666998	-	14628	protein_coding	inter-alpha-trypsin inhibitor heavy chain family member 5 [Source:HGNC Symbol;Acc:HGNC:21449]	-
ENSG00000187479	12.9661	11.8876	8.30243	83.2373	80.5592	90.9823	11.0521	84.9263	-2.94605	1.00615e-14	6.97388e-13	C11orf96	11	43942505	43944338	+	1834	protein_coding	chromosome 11 open reading frame 96 [Source:HGNC Symbol;Acc:HGNC:38675]	-
ENSG00000138668	3171.14	2536.39	2560.84	1497.27	1509.43	1374.52	2756.12	1460.4	0.916588	1.31245e-14	9.05863e-13	HNRNPD	4	82352498	82374503	-	6981	protein_coding	heterogeneous nuclear ribonucleoprotein D [Source:HGNC Symbol;Acc:HGNC:5036]	-
ENSG00000128335	1634.66	1572.41	1665.1	2989.52	2695.55	2649.25	1624.05	2778.11	-0.774317	1.4301e-14	9.82941e-13	APOL2	22	36226203	36239954	-	3484	protein_coding	apolipoprotein L2 [Source:HGNC Symbol;Acc:HGNC:619]	-
ENSG00000111639	1276.24	943.447	836.7	464.324	381.596	426.541	1018.79	424.154	1.26415	1.46456e-14	1.00243e-12	MRPL51	12	6491886	6493841	-	1551	protein_coding	mitochondrial ribosomal protein L51 [Source:HGNC Symbol;Acc:HGNC:14044]	-
ENSG00000163739	7748.17	7993.9	8276.6	12936.9	12231.2	13060.4	8006.22	12742.8	-0.670507	1.66944e-14	1.13792e-12	CXCL1	4	73869393	73871242	+	1296	protein_coding	C-X-C motif chemokine ligand 1 [Source:HGNC Symbol;Acc:HGNC:4602]	-
ENSG00000102921	999.316	1103.39	1171.56	1952.57	1868.76	1968.35	1091.42	1929.89	-0.822454	1.74663e-14	1.18562e-12	N4BP1	16	48538726	48620148	-	7839	protein_coding	NEDD4 binding protein 1 [Source:HGNC Symbol;Acc:HGNC:29850]	-
ENSG00000132967	464.928	451.731	387.447	168.48	199.278	193.704	434.702	187.154	1.21573	2.36354e-14	1.59777e-12	HMGB1P5	3	22381819	22382929	+	1111	transcribed_processed_pseudogene	high mobility group box 1 pseudogene 5 [Source:HGNC Symbol;Acc:HGNC:4997]	-
ENSG00000263528	807.603	663.547	622.682	1457.15	1352.55	1313.86	697.944	1374.52	-0.977335	2.45184e-14	1.65067e-12	IKBKE	1	206470476	206496889	+	3791	protein_coding	inhibitor of nuclear factor kappa B kinase subunit epsilon [Source:HGNC Symbol;Acc:HGNC:14552]	-
ENSG00000134326	1805.07	1866.36	2008.27	3009.58	3367.59	3384.93	1893.23	3254.03	-0.78128	2.47794e-14	1.66143e-12	CMPK2	2	6840570	6866635	-	4302	protein_coding	cytidine/uridine monophosphate kinase 2 [Source:HGNC Symbol;Acc:HGNC:27015]	-
ENSG00000160211	15833.5	15130.8	14412.1	9766.84	9271.73	8679.52	15125.5	9239.37	0.711126	2.80241e-14	1.87135e-12	G6PD	X	154531390	154547572	-	3995	protein_coding	glucose-6-phosphate dehydrogenase [Source:HGNC Symbol;Acc:HGNC:4057]	-
ENSG00000166396	463.075	600.866	686.334	1321.77	1190.37	1266.9	583.425	1259.68	-1.11073	2.82182e-14	1.87668e-12	SERPINB7	18	63752935	63805376	+	2637	protein_coding	serpin family B member 7 [Source:HGNC Symbol;Acc:HGNC:13902]	-
ENSG00000283041	2279.26	2173.28	2108.82	1317.76	1212.63	1322.67	2187.12	1284.35	0.767822	3.03382e-14	2.00954e-12	AC008038.1	7	133034607	133035920	-	1314	processed_pseudogene	eukaryotic translation elongation factor 1 gamma (	-
ENSG00000172183	1209.55	872.121	1028.58	2209.3	2033.06	1963.46	1036.75	2068.61	-0.995688	3.15896e-14	2.08402e-12	ISG20	15	88636153	88656483	+	7363	protein_coding	interferon stimulated exonuclease gene 20 [Source:HGNC Symbol;Acc:HGNC:6130]	-
ENSG00000124226	1433.68	1411.39	1590.38	2433.94	2551.4	2769.58	1478.48	2584.97	-0.805805	3.19574e-14	2.09191e-12	RNF114	20	49936336	49953892	+	4344	protein_coding	ring finger protein 114 [Source:HGNC Symbol;Acc:HGNC:13094]	-
ENSG00000112984	920.594	922.914	978.764	536.53	503.495	485.239	940.757	508.421	0.888017	3.19638e-14	2.09191e-12	KIF20A	5	138178719	138187715	+	3958	protein_coding	kinesin family member 20A [Source:HGNC Symbol;Acc:HGNC:9787]	-
ENSG00000185033	10184.9	9420.42	8979.54	15573.4	15068.8	15464.1	9528.28	15368.8	-0.689707	3.43728e-14	2.24064e-12	SEMA4B	15	90160604	90229679	+	7006	protein_coding	semaphorin 4B [Source:HGNC Symbol;Acc:HGNC:10730]	-
ENSG00000108551	48.1598	41.0664	23.9848	196.56	138.859	163.377	37.737	166.265	-2.14276	3.74946e-14	2.43448e-12	RASD1	17	17494437	17496395	-	1748	protein_coding	ras related dexamethasone induced 1 [Source:HGNC Symbol;Acc:HGNC:15828]	-
ENSG00000006459	262.101	383.647	368.997	764.179	779.093	740.577	338.248	761.283	-1.17187	3.9551e-14	2.55789e-12	KDM7A	7	140084746	140177035	-	9430	protein_coding	lysine demethylase 7A [Source:HGNC Symbol;Acc:HGNC:22224]	-
ENSG00000198830	2689.54	2836.82	2856.96	1701.85	1668.42	1745.3	2794.44	1705.19	0.712487	4.35338e-14	2.80443e-12	HMGN2	1	26472450	26475972	+	2509	protein_coding	high mobility group nucleosomal binding domain 2 [Source:HGNC Symbol;Acc:HGNC:4986]	-
ENSG00000130303	1007.65	689.483	873.6	1737.95	1722.48	2143.47	856.912	1867.97	-1.12335	4.82003e-14	3.09291e-12	BST2	19	17402939	17405648	-	1119	protein_coding	bone marrow stromal cell antigen 2 [Source:HGNC Symbol;Acc:HGNC:1119]	-
ENSG00000130707	1133.61	912.107	952.934	1933.51	1869.82	1753.12	999.55	1852.15	-0.889184	5.73054e-14	3.66287e-12	ASS1	9	130444929	130501274	+	3050	protein_coding	argininosuccinate synthase 1 [Source:HGNC Symbol;Acc:HGNC:758]	-
ENSG00000089009	11513	11060.9	10954.6	7288.78	7235.49	7002.71	11176.2	7175.66	0.639268	5.89468e-14	3.75317e-12	RPL6	12	112405190	112418838	-	4447	protein_coding	ribosomal protein L6 [Source:HGNC Symbol;Acc:HGNC:10362]	-
ENSG00000087085	62.9782	49.712	44.2796	215.615	168.538	167.29	52.3233	183.814	-1.8116	6.79087e-14	4.30709e-12	ACHE	7	100889994	100896974	-	3783	protein_coding	acetylcholinesterase (Cartwright blood group) [Source:HGNC Symbol;Acc:HGNC:108]	-
ENSG00000125356	938.19	566.284	574.713	253.723	264.997	176.095	693.062	231.605	1.58281	7.29914e-14	4.61165e-12	NDUFA1	X	119871487	119876662	+	766	protein_coding	NADH:ubiquinone oxidoreductase subunit A1 [Source:HGNC Symbol;Acc:HGNC:7683]	-
ENSG00000131475	959.492	810.521	693.714	417.189	347.677	325.775	821.242	363.547	1.17572	7.36235e-14	4.63377e-12	VPS25	17	42773436	42779599	+	2404	protein_coding	vacuolar protein sorting 25 homolog [Source:HGNC Symbol;Acc:HGNC:28122]	-
ENSG00000128918	12.9661	14.049	25.8298	100.286	112.359	98.8088	17.615	103.818	-2.55056	7.62423e-14	4.78028e-12	ALDH1A2	15	57953424	58497866	-	8622	protein_coding	aldehyde dehydrogenase 1 family member A2 [Source:HGNC Symbol;Acc:HGNC:15472]	-
ENSG00000196526	1597.61	1477.31	1656.8	2621.47	2648.91	2586.64	1577.24	2619.01	-0.731165	9.18955e-14	5.7398e-12	AFAP1	4	7758714	7939926	-	10036	protein_coding	actin filament associated protein 1 [Source:HGNC Symbol;Acc:HGNC:24017]	-
ENSG00000148154	944.673	1183.36	1246.29	2140.1	2180.4	2052.48	1124.77	2124.33	-0.917615	9.36083e-14	5.82464e-12	UGCG	9	111896766	111935369	+	4615	protein_coding	UDP-glucose ceramide glucosyltransferase [Source:HGNC Symbol;Acc:HGNC:12524]	-
ENSG00000076356	744.625	646.256	761.978	1295.69	1276.23	1305.06	717.62	1292.33	-0.847645	1.03856e-13	6.43791e-12	PLXNA2	1	208022242	208244320	-	13781	protein_coding	plexin A2 [Source:HGNC Symbol;Acc:HGNC:9100]	-
ENSG00000265241	1141.94	1270.9	1179.87	667.904	623.274	700.466	1197.57	663.881	0.850334	1.05766e-13	6.53165e-12	RBM8A	1	145917714	145927678	-	5585	protein_coding	RNA binding motif protein 8A [Source:HGNC Symbol;Acc:HGNC:9905]	-
ENSG00000165895	463.075	614.916	641.132	1205.44	1115.11	1200.38	573.041	1173.64	-1.03501	1.07381e-13	6.60657e-12	ARHGAP42	11	100687653	100993941	+	8948	protein_coding	Rho GTPase activating protein 42 [Source:HGNC Symbol;Acc:HGNC:26545]	-
ENSG00000109072	838.166	686.241	609.767	1402	1373.75	1716.92	711.392	1497.56	-1.07386	1.14818e-13	7.03777e-12	VTN	17	28367276	28373091	-	2427	protein_coding	vitronectin [Source:HGNC Symbol;Acc:HGNC:12724]	-
ENSG00000196730	4159.34	4487.05	4698.25	7098.24	7417.81	7046.73	4448.21	7187.59	-0.692277	1.19125e-13	7.27462e-12	DAPK1	9	87497228	87708633	+	8907	protein_coding	death associated protein kinase 1 [Source:HGNC Symbol;Acc:HGNC:2674]	-
ENSG00000118418	663.124	604.109	634.674	307.878	341.317	321.862	633.969	323.686	0.970658	1.21055e-13	7.36505e-12	HMGN3	6	79201245	79234738	-	1014	protein_coding	high mobility group nucleosomal binding domain 3 [Source:HGNC Symbol;Acc:HGNC:12312]	Others
ENSG00000021355	2284.81	2627.17	2729.65	4369.46	4177.42	4469.87	2547.21	4338.92	-0.768567	1.37078e-13	8.30917e-12	SERPINB1	6	2832332	2842006	-	3094	protein_coding	serpin family B member 1 [Source:HGNC Symbol;Acc:HGNC:3311]	-
ENSG00000107731	99.0981	81.0521	83.0243	283.809	221.538	237.728	87.7248	247.692	-1.49598	1.40138e-13	8.4634e-12	UNC5B	10	71212570	71302864	+	6841	protein_coding	unc-5 netrin receptor B [Source:HGNC Symbol;Acc:HGNC:12568]	-
ENSG00000141682	765	834.297	806.258	1320.77	1454.31	1594.64	801.852	1456.57	-0.861621	1.43909e-13	8.6593e-12	PMAIP1	18	59899948	59904306	+	2235	protein_coding	phorbol-12-myristate-13-acetate-induced protein 1 [Source:HGNC Symbol;Acc:HGNC:9108]	-
ENSG00000231925	4432.56	4800.45	4767.44	8059.98	7652.07	7117.17	4666.81	7609.74	-0.705458	1.46107e-13	8.7595e-12	TAPBP	6	33299694	33314387	-	5056	protein_coding	TAP binding protein [Source:HGNC Symbol;Acc:HGNC:11566]	-
ENSG00000180263	3905.58	4702.1	5050.64	8126.17	8471.44	7792.2	4552.77	8129.93	-0.836529	1.47022e-13	8.78232e-12	FGD6	12	95076749	95217482	-	10044	protein_coding	FYVE, RhoGEF and PH domain containing 6 [Source:HGNC Symbol;Acc:HGNC:21740]	-
ENSG00000090776	502.9	358.791	352.392	935.668	820.432	937.216	404.694	897.772	-1.1486	1.61916e-13	9.63696e-12	EFNB1	X	68828997	68842147	+	3314	protein_coding	ephrin B1 [Source:HGNC Symbol;Acc:HGNC:3226]	-
ENSG00000169429	6284.86	8582.88	9331.93	15523.3	15647.6	17894.2	8066.56	16355	-1.01976	1.79629e-13	1.06526e-11	CXCL8	4	73740506	73743716	+	2274	protein_coding	C-X-C motif chemokine ligand 8 [Source:HGNC Symbol;Acc:HGNC:6025]	-
ENSG00000116701	36.1199	32.4209	29.5197	130.372	140.979	117.397	32.6868	129.582	-1.98624	1.97479e-13	1.1669e-11	NCF2	1	183555563	183590876	-	2928	protein_coding	neutrophil cytosolic factor 2 [Source:HGNC Symbol;Acc:HGNC:7661]	-
ENSG00000173039	2093.1	1847.99	1856.05	3569.18	3471.47	3046.44	1932.38	3362.36	-0.798835	2.09806e-13	1.2353e-11	RELA	11	65653596	65663094	-	5464	protein_coding	RELA proto-oncogene, NF-kB subunit [Source:HGNC Symbol;Acc:HGNC:9955]	RHD
ENSG00000205413	2213.5	3168.6	3804.36	6495.52	6856.02	7149.45	3062.15	6833.66	-1.15816	2.11132e-13	1.23866e-11	SAMD9	7	93099513	93118023	-	6855	protein_coding	sterile alpha motif domain containing 9 [Source:HGNC Symbol;Acc:HGNC:1348]	-
ENSG00000169855	2029.2	2211.1	2410.47	3765.74	3935.74	3599.18	2216.92	3766.89	-0.764734	2.13338e-13	1.24716e-11	ROBO1	3	78597240	79767815	-	10875	protein_coding	roundabout guidance receptor 1 [Source:HGNC Symbol;Acc:HGNC:10249]	-
ENSG00000213553	880.769	1025.58	915.112	527.504	465.336	504.805	940.487	499.215	0.912737	2.41337e-13	1.40583e-11	RPLP0P6	2	38481851	38482804	+	954	processed_pseudogene	ribosomal protein lateral stalk subunit P0 pseudogene 6 [Source:HGNC Symbol;Acc:HGNC:36404]	-
ENSG00000114942	3769.43	3460.39	3166.91	1939.53	1979	2145.42	3465.58	2021.32	0.777721	2.87382e-13	1.66814e-11	EEF1B2	2	206159585	206162928	+	1915	protein_coding	eukaryotic translation elongation factor 1 beta 2 [Source:HGNC Symbol;Acc:HGNC:3208]	-
ENSG00000164574	5029	4718.31	4853.23	2902.27	3077.15	3169.71	4866.85	3049.71	0.67438	2.92233e-13	1.69032e-11	GALNT10	5	154190730	154420984	+	10496	protein_coding	polypeptide N-acetylgalactosaminyltransferase 10 [Source:HGNC Symbol;Acc:HGNC:19873]	-
ENSG00000166337	504.752	278.819	186.343	80.2287	75.2593	58.6983	323.305	71.3954	2.18021	2.98574e-13	1.72094e-11	TAF10	11	6606296	6612667	-	6103	protein_coding	TATA-box binding protein associated factor 10 [Source:HGNC Symbol;Acc:HGNC:11543]	-
ENSG00000177409	1071.56	1363.84	1645.73	2642.53	2815.33	2983.83	1360.37	2813.9	-1.04858	3.45515e-13	1.98454e-11	SAMD9L	7	93130055	93148369	-	7135	protein_coding	sterile alpha motif domain containing 9 like [Source:HGNC Symbol;Acc:HGNC:1349]	-
ENSG00000237550	3295.24	4187.69	3973.17	2089.96	2054.26	2258.91	3818.7	2134.37	0.838991	3.8121e-13	2.18193e-11	RPL9P9	15	82372196	82372912	-	717	transcribed_processed_pseudogene	ribosomal protein L9 pseudogene 9 [Source:HGNC Symbol;Acc:HGNC:17251]	-
ENSG00000173113	2011.6	1238.48	1233.37	587.675	620.094	653.508	1494.48	620.426	1.26865	4.22262e-13	2.40851e-11	TRMT112	11	64316460	64318084	-	1625	protein_coding	tRNA methyltransferase subunit 11-2 [Source:HGNC Symbol;Acc:HGNC:26940]	-
ENSG00000104213	803.899	771.616	809.025	1408.01	1399.19	1284.51	794.847	1363.91	-0.778547	4.37885e-13	2.48897e-11	PDGFRL	8	17576433	17644071	+	2409	protein_coding	platelet derived growth factor receptor like [Source:HGNC Symbol;Acc:HGNC:8805]	-
ENSG00000102309	391.762	363.114	300.732	136.389	158.998	108.592	351.869	134.66	1.38728	4.4189e-13	2.50308e-11	PIN4	X	72181353	72302926	+	4011	protein_coding	peptidylprolyl cis/trans isomerase, NIMA-interacting 4 [Source:HGNC Symbol;Acc:HGNC:8992]	-
ENSG00000119013	397.319	380.405	320.105	145.415	169.598	154.572	365.943	156.528	1.22542	4.54161e-13	2.56374e-11	NDUFB3	2	201071433	201085750	+	1103	protein_coding	NADH:ubiquinone oxidoreductase subunit B3 [Source:HGNC Symbol;Acc:HGNC:7698]	-
ENSG00000166228	1494.81	1189.85	1130.05	643.836	551.195	678.943	1271.57	624.658	1.02527	4.61745e-13	2.59763e-11	PCBD1	10	70882280	70888784	-	1614	protein_coding	pterin-4 alpha-carbinolamine dehydratase 1 [Source:HGNC Symbol;Acc:HGNC:8646]	-
ENSG00000116005	2538.58	2984.88	3000.87	1568.47	1614.36	1737.47	2841.44	1640.1	0.792609	4.9218e-13	2.75676e-11	PCYOX1	2	70257386	70281191	+	5870	protein_coding	prenylcysteine oxidase 1 [Source:HGNC Symbol;Acc:HGNC:20588]	-
ENSG00000103044	1434.61	1423.28	1551.63	2586.37	2373.32	2363.58	1469.84	2441.09	-0.73167	4.93388e-13	2.75676e-11	HAS3	16	69105564	69118719	+	5289	protein_coding	hyaluronan synthase 3 [Source:HGNC Symbol;Acc:HGNC:4820]	-
ENSG00000184584	81.5012	59.4382	59.0395	229.655	189.738	193.704	66.6597	204.366	-1.61367	5.67648e-13	3.16093e-11	TMEM173	5	139475534	139482935	-	3850	protein_coding	transmembrane protein 173 [Source:HGNC Symbol;Acc:HGNC:27962]	-
ENSG00000077522	2.77845	3.24209	6.45744	81.2316	62.5394	47.9369	4.15933	63.9026	-3.92875	5.75232e-13	3.19234e-11	ACTN2	1	236686454	236764631	+	5530	protein_coding	actinin alpha 2 [Source:HGNC Symbol;Acc:HGNC:164]	-
ENSG00000121039	2629.34	3111.32	3031.31	4937.08	4749.82	4846.52	2923.99	4844.47	-0.728631	6.16457e-13	3.40961e-11	RDH10	8	73294612	73325281	+	5321	protein_coding	retinol dehydrogenase 10 [Source:HGNC Symbol;Acc:HGNC:19975]	-
ENSG00000176340	2097.73	1206.06	1038.73	558.592	511.975	495.022	1447.5	521.863	1.47211	7.021e-13	3.87027e-11	COX8A	11	63974607	63976543	+	507	protein_coding	cytochrome c oxidase subunit 8A [Source:HGNC Symbol;Acc:HGNC:2294]	-
ENSG00000125845	112.064	121.038	118.079	312.892	299.977	252.403	117.06	288.424	-1.30133	7.10846e-13	3.89486e-11	BMP2	20	6767664	6780280	+	3601	protein_coding	bone morphogenetic protein 2 [Source:HGNC Symbol;Acc:HGNC:1069]	-
ENSG00000081041	2434.85	2403.47	2546.08	4085.65	4025.84	3716.58	2461.46	3942.69	-0.679501	7.11304e-13	3.89486e-11	CXCL2	4	74097035	74099293	-	1500	protein_coding	C-X-C motif chemokine ligand 2 [Source:HGNC Symbol;Acc:HGNC:4603]	-
ENSG00000129559	913.184	646.256	520.285	291.832	243.798	170.225	693.242	235.285	1.55966	8.99665e-13	4.9099e-11	NEDD8	14	24216852	24232454	-	3879	protein_coding	neural precursor cell expressed, developmentally down-regulated 8 [Source:HGNC Symbol;Acc:HGNC:7732]	-
ENSG00000075415	6102.41	6262.63	6048.78	3826.91	3923.02	4121.6	6137.94	3957.18	0.633206	9.10584e-13	4.95304e-11	SLC25A3	12	98593591	98606379	+	8896	protein_coding	solute carrier family 25 member 3 [Source:HGNC Symbol;Acc:HGNC:10989]	-
ENSG00000136153	2520.98	2642.3	3052.53	4673.32	4616.26	4489.44	2738.6	4593.01	-0.745859	9.49392e-13	5.14708e-11	LMO7	13	75620434	75859870	+	14367	protein_coding	LIM domain 7 [Source:HGNC Symbol;Acc:HGNC:6646]	-
ENSG00000117399	1063.22	873.202	778.583	438.249	458.976	448.064	905.002	448.43	1.01332	9.63931e-13	5.20872e-11	CDC20	1	43358955	43363203	+	2038	protein_coding	cell division cycle 20 [Source:HGNC Symbol;Acc:HGNC:1723]	-
ENSG00000210176	112.064	46.4699	63.6519	8.02287	3.17997	0.978305	74.062	4.06038	4.19414	1.03853e-12	5.59342e-11	MT-TH	MT	12138	12206	+	69	Mt_tRNA	mitochondrially encoded tRNA histidine [Source:HGNC Symbol;Acc:HGNC:7487]	-
ENSG00000122566	17274.6	15627.9	15917.6	10347.5	10604.1	10618.5	16273.4	10523.4	0.628947	1.12473e-12	6.03789e-11	HNRNPA2B1	7	26173057	26201529	-	9267	protein_coding	heterogeneous nuclear ribonucleoprotein A2/B1 [Source:HGNC Symbol;Acc:HGNC:5033]	-
ENSG00000164649	321.374	305.837	284.128	123.352	118.719	142.832	303.779	128.301	1.24231	1.28332e-12	6.84944e-11	CDCA7L	7	21900900	21946084	-	4074	protein_coding	cell division cycle associated 7 like [Source:HGNC Symbol;Acc:HGNC:30777]	-
ENSG00000117266	252.839	216.139	236.158	499.424	503.495	448.064	235.045	483.661	-1.03925	1.28424e-12	6.84944e-11	CDK18	1	205504595	205532793	+	6831	protein_coding	cyclin dependent kinase 18 [Source:HGNC Symbol;Acc:HGNC:8751]	-
ENSG00000127922	962.27	837.539	749.063	450.284	401.736	311.101	849.624	387.707	1.13237	1.28987e-12	6.85585e-11	SEM1	7	96481626	96709891	-	11490	protein_coding	SEM1, 26S proteasome complex subunit [Source:HGNC Symbol;Acc:HGNC:10845]	-
ENSG00000110841	2498.75	2912.47	3404	5261	5234.23	5401.22	2938.41	5298.82	-0.850616	1.29379e-12	6.85585e-11	PPFIBP1	12	27523431	27695564	+	11690	protein_coding	PPFIA binding protein 1 [Source:HGNC Symbol;Acc:HGNC:9249]	-
ENSG00000170144	5146.62	4671.84	4942.71	3078.78	3150.29	2702.08	4920.39	2977.05	0.725112	1.29873e-12	6.8599e-11	HNRNPA3	2	177212563	177223958	+	6033	protein_coding	heterogeneous nuclear ribonucleoprotein A3 [Source:HGNC Symbol;Acc:HGNC:24941]	-
ENSG00000059378	2793.27	2928.68	2995.33	4454.7	4477.4	4748.69	2905.76	4560.26	-0.650266	1.45999e-12	7.68695e-11	PARP12	7	140023744	140063721	-	6285	protein_coding	poly(ADP-ribose) polymerase family member 12 [Source:HGNC Symbol;Acc:HGNC:21919]	-
ENSG00000198732	1083.6	988.836	959.392	1824.2	1640.86	1697.36	1010.61	1720.81	-0.76777	1.52178e-12	7.98669e-11	SMOC1	14	69854131	70032366	+	4369	protein_coding	SPARC related modular calcium binding 1 [Source:HGNC Symbol;Acc:HGNC:20318]	-
ENSG00000139083	640.896	748.922	855.15	1455.15	1386.47	1355.93	748.323	1399.18	-0.902823	1.6893e-12	8.82131e-11	ETV6	12	11649854	11895402	+	7075	protein_coding	ETS variant 6 [Source:HGNC Symbol;Acc:HGNC:3495]	ETS
ENSG00000138640	517.718	620.319	714.931	1268.62	1207.33	1136.79	617.656	1204.25	-0.963211	1.69155e-12	8.82131e-11	FAM13A	4	88725955	89111398	-	13215	protein_coding	family with sequence similarity 13 member A [Source:HGNC Symbol;Acc:HGNC:19367]	-
ENSG00000276180	150.963	197.767	177.118	353.006	416.576	482.304	175.283	417.296	-1.25381	1.7177e-12	8.9293e-11	HIST1H4I	6	27138588	27139881	+	1294	protein_coding	histone cluster 1 H4 family member i [Source:HGNC Symbol;Acc:HGNC:4793]	-
ENSG00000100316	15452.8	14037.1	12844.8	8670.72	8413.14	8922.14	14111.6	8668.67	0.702981	1.78563e-12	9.25315e-11	RPL3	22	39312882	39320389	-	4787	protein_coding	ribosomal protein L3 [Source:HGNC Symbol;Acc:HGNC:10332]	-
ENSG00000173418	1466.1	1595.11	1557.17	948.705	930.671	856.995	1539.46	912.124	0.755069	1.83073e-12	9.45706e-11	NAA20	20	20017116	20033655	+	2376	protein_coding	N(alpha)-acetyltransferase 20, NatB catalytic subunit [Source:HGNC Symbol;Acc:HGNC:15908]	-
ENSG00000106268	465.854	300.433	219.553	109.312	93.2791	71.4162	328.613	91.3357	1.84817	1.87179e-12	9.63884e-11	NUDT1	7	2242222	2251146	+	2093	protein_coding	nudix hydrolase 1 [Source:HGNC Symbol;Acc:HGNC:8048]	-
ENSG00000158470	6444.15	6270.19	6765.56	9817.99	9855.79	9967.95	6493.3	9880.57	-0.605571	2.253e-12	1.15656e-10	B4GALT5	20	49632945	49713878	-	4722	protein_coding	beta-1,4-galactosyltransferase 5 [Source:HGNC Symbol;Acc:HGNC:928]	-
ENSG00000175334	2350.57	2214.34	2053.47	1394.98	1238.07	1296.25	2206.13	1309.77	0.75206	2.28076e-12	1.16717e-10	BANF1	11	66002079	66004149	+	1645	protein_coding	barrier to autointegration factor 1 [Source:HGNC Symbol;Acc:HGNC:17397]	-
ENSG00000166145	150.036	128.603	116.234	332.949	303.157	297.405	131.624	311.17	-1.24085	2.30047e-12	1.1736e-10	SPINT1	15	40844018	40858207	+	3542	protein_coding	serine peptidase inhibitor, Kunitz type 1 [Source:HGNC Symbol;Acc:HGNC:11246]	-
ENSG00000100867	91.6889	88.617	78.4118	266.761	210.938	217.184	86.2392	231.627	-1.42643	2.31553e-12	1.17762e-10	DHRS2	14	23630115	23645639	+	7556	protein_coding	dehydrogenase/reductase 2 [Source:HGNC Symbol;Acc:HGNC:18349]	-
ENSG00000164104	1372.55	1319.53	1213.08	762.173	750.473	615.354	1301.72	709.333	0.876188	2.39112e-12	1.21231e-10	HMGB2	4	173331695	173335125	-	2775	protein_coding	high mobility group box 2 [Source:HGNC Symbol;Acc:HGNC:5000]	HMG
ENSG00000120149	488.081	446.327	418.811	849.422	802.412	811.015	451.073	820.95	-0.863862	2.5633e-12	1.29561e-10	MSX2	5	174724533	174730893	+	2270	protein_coding	msh homeobox 2 [Source:HGNC Symbol;Acc:HGNC:7392]	Homeobox
ENSG00000154217	256.544	320.966	277.67	579.653	540.595	584.048	285.06	568.098	-0.997198	2.65123e-12	1.33594e-10	PITPNC1	17	67377281	67697261	+	7819	protein_coding	phosphatidylinositol transfer protein cytoplasmic 1 [Source:HGNC Symbol;Acc:HGNC:21045]	-
ENSG00000204220	510.309	341.5	342.245	139.397	152.639	75.3295	398.018	122.455	1.70325	2.78938e-12	1.40126e-10	PFDN6	6	33289302	33298401	+	2953	protein_coding	prefoldin subunit 6 [Source:HGNC Symbol;Acc:HGNC:4926]	-
ENSG00000146457	1180.84	1314.13	1403.11	2179.21	2114.68	2394.89	1299.36	2229.59	-0.779156	2.88518e-12	1.44497e-10	WTAP	6	159725585	159756319	+	6419	protein_coding	WT1 associated protein [Source:HGNC Symbol;Acc:HGNC:16846]	-
ENSG00000197903	484.377	367.436	354.237	969.765	864.952	747.425	402.017	860.714	-1.09734	2.95895e-12	1.47741e-10	HIST1H2BK	6	27146418	27146798	-	381	protein_coding	histone cluster 1 H2B family member k [Source:HGNC Symbol;Acc:HGNC:13954]	-
ENSG00000123240	2198.68	2347.27	2508.26	3787.8	3825.5	3665.71	2351.4	3759.67	-0.677039	3.15873e-12	1.57238e-10	OPTN	10	13099449	13138308	+	5138	protein_coding	optineurin [Source:HGNC Symbol;Acc:HGNC:17142]	-
ENSG00000117450	9278.17	9558.75	9323.63	6165.58	6225.32	6368.76	9386.85	6253.22	0.586002	3.39104e-12	1.68292e-10	PRDX1	1	45511036	45523047	-	1522	protein_coding	peroxiredoxin 1 [Source:HGNC Symbol;Acc:HGNC:9352]	-
ENSG00000101276	179.673	175.073	189.111	425.212	365.697	369.799	181.286	386.903	-1.09312	3.4249e-12	1.69461e-10	SLC52A3	20	760080	776015	-	3776	protein_coding	solute carrier family 52 member 3 [Source:HGNC Symbol;Acc:HGNC:16187]	-
ENSG00000030582	7559.24	6592.24	6304.31	11405.5	10763.1	11080.3	6818.6	11083	-0.700762	3.49659e-12	1.72384e-10	GRN	17	44345086	44353102	+	3680	protein_coding	granulin precursor [Source:HGNC Symbol;Acc:HGNC:4601]	-
ENSG00000131979	197.27	236.672	231.545	447.275	454.736	454.912	221.829	452.308	-1.02913	3.50497e-12	1.72384e-10	GCH1	14	54842008	54902852	-	2951	protein_coding	GTP cyclohydrolase 1 [Source:HGNC Symbol;Acc:HGNC:4193]	-
ENSG00000141448	259.322	256.125	235.235	480.369	506.675	482.304	250.227	489.783	-0.969218	3.81941e-12	1.87288e-10	GATA6	18	22169443	22202528	+	3945	protein_coding	GATA binding protein 6 [Source:HGNC Symbol;Acc:HGNC:4174]	zf-GATA
ENSG00000203875	1579.09	1899.86	1633.73	998.848	1004.87	872.648	1704.23	958.789	0.82957	4.63582e-12	2.26645e-10	SNHG5	6	85660950	85678748	-	2806	processed_transcript	small nucleolar RNA host gene 5 [Source:HGNC Symbol;Acc:HGNC:21026]	-
ENSG00000129824	1725.42	1907.43	1764.73	1143.26	1074.83	1055.59	1799.19	1091.23	0.721069	5.0992e-12	2.4856e-10	RPS4Y1	Y	2841486	2932000	+	2275	protein_coding	ribosomal protein S4 Y-linked 1 [Source:HGNC Symbol;Acc:HGNC:10425]	-
ENSG00000228474	1071.56	612.754	534.123	282.806	263.938	228.923	739.478	258.556	1.51673	5.55318e-12	2.69888e-10	OST4	2	27070472	27071773	-	719	protein_coding	oligosaccharyltransferase complex subunit 4, non-catalytic [Source:HGNC Symbol;Acc:HGNC:32483]	-
ENSG00000197451	3615.69	2435.89	2343.13	1354.86	1353.61	1336.36	2798.24	1348.28	1.05361	5.80822e-12	2.8145e-10	HNRNPAB	5	178204507	178211163	+	2144	protein_coding	heterogeneous nuclear ribonucleoprotein A/B [Source:HGNC Symbol;Acc:HGNC:5034]	-
ENSG00000122026	3360.07	3419.32	3313.59	2141.1	2192.06	2223.69	3364.33	2185.62	0.622205	5.83117e-12	2.81731e-10	RPL21	13	27251309	27256691	+	2249	protein_coding	ribosomal protein L21 [Source:HGNC Symbol;Acc:HGNC:10313]	-
ENSG00000156467	1872.68	1542.15	1495.36	904.579	881.912	654.486	1636.73	813.659	1.00885	5.89211e-12	2.83841e-10	UQCRB	8	96225920	96235634	-	9715	protein_coding	ubiquinol-cytochrome c reductase binding protein [Source:HGNC Symbol;Acc:HGNC:12582]	-
ENSG00000010818	515.866	566.284	625.45	1072.06	1082.25	954.825	569.2	1036.38	-0.864271	5.92342e-12	2.84515e-10	HIVEP2	6	142751467	142956698	-	10682	protein_coding	human immunodeficiency virus type I enhancer binding protein 2 [Source:HGNC Symbol;Acc:HGNC:4921]	zf-C2H2
ENSG00000212802	809.455	848.346	911.422	503.435	471.696	469.586	856.408	481.572	0.83059	6.24565e-12	2.99118e-10	RPL15P3	6	12514110	12514724	+	615	processed_pseudogene	ribosomal protein L15 pseudogene 3 [Source:HGNC Symbol;Acc:HGNC:21538]	-
ENSG00000148841	1354.96	1208.22	1148.5	2152.14	1953.56	2235.43	1237.23	2113.71	-0.772673	6.29386e-12	3.0055e-10	ITPRIP	10	104309698	104338448	-	7279	protein_coding	inositol 1,4,5-trisphosphate receptor interacting protein [Source:HGNC Symbol;Acc:HGNC:29370]	-
ENSG00000182393	50.0121	23.7753	24.9073	144.412	121.899	158.485	32.8982	141.599	-2.09881	6.7743e-12	3.22555e-10	IFNL1	19	39296325	39298673	+	857	protein_coding	interferon lambda 1 [Source:HGNC Symbol;Acc:HGNC:18363]	-
ENSG00000111665	522.349	547.912	514.751	264.755	291.497	274.904	528.337	277.052	0.931263	7.27558e-12	3.45422e-10	CDCA3	12	6844793	6852066	-	5653	protein_coding	cell division cycle associated 3 [Source:HGNC Symbol;Acc:HGNC:14624]	-
ENSG00000157483	15049	14444.6	15079.1	21767.1	22006.5	22150.8	14857.5	21974.8	-0.564623	7.62086e-12	3.60772e-10	MYO1E	15	59132434	59372900	-	9106	protein_coding	myosin IE [Source:HGNC Symbol;Acc:HGNC:7599]	-
ENSG00000151023	37.046	55.1154	49.8146	162.463	144.159	151.637	47.3253	152.753	-1.69568	7.76947e-12	3.6675e-10	ENKUR	10	24981979	25062279	-	4076	protein_coding	enkurin, TRPC channel interacting protein [Source:HGNC Symbol;Acc:HGNC:28388]	-
ENSG00000076003	999.316	1153.1	1178.94	625.784	630.694	645.681	1110.45	634.053	0.808167	8.77299e-12	4.1244e-10	MCM6	2	135839626	135876426	-	4118	protein_coding	minichromosome maintenance complex component 6 [Source:HGNC Symbol;Acc:HGNC:6949]	-
ENSG00000156273	1377.19	1984.16	2162.32	3633.36	3643.19	3781.15	1841.22	3685.9	-1.00155	8.78761e-12	4.1244e-10	BACH1	21	29194071	29630751	+	7717	protein_coding	BTB domain and CNC homolog 1 [Source:HGNC Symbol;Acc:HGNC:935]	TF_bZIP
ENSG00000137752	78.7228	104.827	118.079	255.729	243.798	282.73	100.543	260.752	-1.37613	9.81023e-12	4.59124e-10	CASP1	11	105025443	105035250	-	3698	protein_coding	caspase 1 [Source:HGNC Symbol;Acc:HGNC:1499]	-
ENSG00000096746	2406.14	2079.26	2115.27	1358.87	1351.49	1304.08	2200.22	1338.15	0.717696	1.09749e-11	5.12171e-10	HNRNPH3	10	68331174	68343191	+	5373	protein_coding	heterogeneous nuclear ribonucleoprotein H3 [Source:HGNC Symbol;Acc:HGNC:5043]	-
ENSG00000168398	832.609	732.711	797.033	1249.56	1406.61	1382.34	787.451	1346.17	-0.772843	1.13623e-11	5.2875e-10	BDKRB2	14	96204679	96244166	+	6845	protein_coding	bradykinin receptor B2 [Source:HGNC Symbol;Acc:HGNC:1030]	-
ENSG00000160326	882.621	609.512	568.255	1592.54	1397.07	1378.43	686.796	1456.01	-1.08346	1.14875e-11	5.33064e-10	SLC2A6	9	133471095	133479137	-	3540	protein_coding	solute carrier family 2 member 6 [Source:HGNC Symbol;Acc:HGNC:11011]	-
ENSG00000074071	1807.85	1018.01	936.329	504.438	495.015	450.02	1254.06	483.158	1.37652	1.22463e-11	5.66676e-10	MRPS34	16	1771890	1773155	-	1097	protein_coding	mitochondrial ribosomal protein S34 [Source:HGNC Symbol;Acc:HGNC:16618]	-
ENSG00000136888	1195.66	1219.02	1256.43	757.159	752.593	688.727	1223.71	732.826	0.73997	1.28485e-11	5.92506e-10	ATP6V1G1	9	114587746	114598373	+	1305	protein_coding	ATPase H+ transporting V1 subunit G1 [Source:HGNC Symbol;Acc:HGNC:864]	-
ENSG00000230882	272.288	236.672	244.46	700.998	676.274	430.454	251.14	602.575	-1.26154	1.28766e-11	5.92506e-10	AC005077.4	7	76071469	76074963	-	3495	processed_pseudogene	hypothetical protein LOC285908 (LOC285908) pseudogene	-
ENSG00000006118	6939.65	4952.83	4815.41	11542.9	10476.9	10027.6	5569.29	10682.5	-0.939578	1.30576e-11	5.99156e-10	TMEM132A	11	60924463	60937159	+	7271	protein_coding	transmembrane protein 132A [Source:HGNC Symbol;Acc:HGNC:31092]	-
ENSG00000254087	991.907	1013.69	1071.01	1757.01	1750.04	1570.18	1025.54	1692.41	-0.72246	1.37481e-11	6.2908e-10	LYN	8	55879813	56014168	+	6185	protein_coding	LYN proto-oncogene, Src family tyrosine kinase [Source:HGNC Symbol;Acc:HGNC:6735]	-
ENSG00000158615	2337.6	2850.87	2838.51	4743.52	4372.46	4341.72	2675.66	4485.9	-0.74571	1.43028e-11	6.52646e-10	PPP1R15B	1	204403387	204411791	-	5227	protein_coding	protein phosphatase 1 regulatory subunit 15B [Source:HGNC Symbol;Acc:HGNC:14951]	-
ENSG00000027697	4419.59	5227.32	5525.73	8245.51	8225.52	8489.73	5057.55	8320.25	-0.718254	1.50494e-11	6.84809e-10	IFNGR1	6	137197484	137219449	-	3277	protein_coding	interferon gamma receptor 1 [Source:HGNC Symbol;Acc:HGNC:5439]	-
ENSG00000074410	21442.2	21620.4	22018	33434.3	33063.2	30709	21693.6	32402.2	-0.578815	1.54027e-11	6.98949e-10	CA12	15	63321378	63382161	-	7313	protein_coding	carbonic anhydrase 12 [Source:HGNC Symbol;Acc:HGNC:1371]	-
ENSG00000172201	694.613	780.262	716.776	1171.34	1248.67	1278.64	730.55	1232.88	-0.755733	1.56719e-11	7.09207e-10	ID4	6	19837386	19840684	+	2344	protein_coding	inhibitor of DNA binding 4, HLH protein [Source:HGNC Symbol;Acc:HGNC:5363]	bHLH
ENSG00000107968	876.138	894.816	957.547	1534.37	1523.21	1423.43	909.5	1493.67	-0.715454	1.62551e-11	7.33578e-10	MAP3K8	10	30433937	30461833	+	3601	protein_coding	mitogen-activated protein kinase kinase kinase 8 [Source:HGNC Symbol;Acc:HGNC:6860]	-
ENSG00000163735	32665.3	34086.2	38769.6	53699.1	56395.7	56012.8	35173.7	55369.2	-0.654576	1.74168e-11	7.81821e-10	CXCL5	4	73995642	73998779	-	2538	protein_coding	C-X-C motif chemokine ligand 5 [Source:HGNC Symbol;Acc:HGNC:10642]	-
ENSG00000166681	1754.13	1240.64	1186.32	681.944	669.914	707.314	1393.7	686.391	1.02208	1.74193e-11	7.81821e-10	BEX3	X	103376340	103378077	+	1080	protein_coding	brain expressed X-linked 3 [Source:HGNC Symbol;Acc:HGNC:13388]	-
ENSG00000143153	12792	14412.1	14663.9	21556.5	21845.3	21159.8	13956	21520.5	-0.624847	1.75387e-11	7.83308e-10	ATP1B1	1	169105697	169132722	+	2962	protein_coding	ATPase Na+/K+ transporting subunit beta 1 [Source:HGNC Symbol;Acc:HGNC:804]	-
ENSG00000137877	53.7167	45.3892	58.117	172.492	157.939	144.789	52.4076	158.406	-1.59155	1.75478e-11	7.83308e-10	SPTBN5	15	41848144	41894077	-	12338	protein_coding	spectrin beta, non-erythrocytic 5 [Source:HGNC Symbol;Acc:HGNC:15680]	-
ENSG00000129521	1918.06	2375.37	2495.34	3872.04	3846.7	3928.87	2262.92	3882.54	-0.778982	1.77801e-11	7.91527e-10	EGLN3	14	33924231	34462774	-	7359	protein_coding	egl-9 family hypoxia inducible factor 3 [Source:HGNC Symbol;Acc:HGNC:14661]	-
ENSG00000105968	2033.83	2120.32	2112.51	1086.1	1300.61	1325.6	2088.89	1237.44	0.755369	1.82295e-11	8.0934e-10	H2AFV	7	44826791	44848083	-	4749	protein_coding	H2A histone family member V [Source:HGNC Symbol;Acc:HGNC:20664]	-
ENSG00000184564	474.189	666.789	673.419	239.683	313.757	248.489	604.799	267.31	1.17826	1.91438e-11	8.4764e-10	SLITRK6	13	85792787	85806683	-	4474	protein_coding	SLIT and NTRK like family member 6 [Source:HGNC Symbol;Acc:HGNC:23503]	-
ENSG00000137393	81.5012	94.0205	107.009	234.669	223.658	243.598	94.1769	233.975	-1.31307	1.96569e-11	8.68021e-10	RNF144B	6	18387350	18468874	+	5175	protein_coding	ring finger protein 144B [Source:HGNC Symbol;Acc:HGNC:21578]	-
ENSG00000146242	3559.2	3450.66	3457.5	5710.28	5781.19	5006.96	3489.12	5499.48	-0.656333	2.07803e-11	9.15169e-10	TPBG	6	82363206	82370828	+	6904	protein_coding	trophoblast glycoprotein [Source:HGNC Symbol;Acc:HGNC:12004]	-
ENSG00000270647	4459.41	2770.9	2938.14	1766.03	1531.69	1299.19	3389.48	1532.3	1.14561	2.14557e-11	9.42389e-10	TAF15	17	35713791	35864615	+	5909	protein_coding	TATA-box binding protein associated factor 15 [Source:HGNC Symbol;Acc:HGNC:11547]	-
ENSG00000137970	866.877	585.737	538.735	313.895	275.597	256.316	663.783	281.936	1.23594	2.49906e-11	1.09472e-09	RPL7P9	1	96678874	96679620	-	747	processed_pseudogene	ribosomal protein L7 pseudogene 9 [Source:HGNC Symbol;Acc:HGNC:37028]	-
ENSG00000266094	123.178	121.038	125.459	320.915	271.357	258.272	123.225	283.515	-1.20173	2.55005e-11	1.11409e-09	RASSF5	1	206507530	206589448	+	6976	protein_coding	Ras association domain family member 5 [Source:HGNC Symbol;Acc:HGNC:17609]	-
ENSG00000049249	92.615	98.3433	146.676	299.855	269.237	304.253	112.545	291.115	-1.36878	2.677e-11	1.16645e-09	TNFRSF9	1	7915894	7943165	-	6331	protein_coding	TNF receptor superfamily member 9 [Source:HGNC Symbol;Acc:HGNC:11924]	-
ENSG00000003400	320.448	452.811	403.129	753.147	740.933	846.234	392.129	780.105	-0.994272	2.89232e-11	1.25694e-09	CASP10	2	201182881	201229406	+	7598	protein_coding	caspase 10 [Source:HGNC Symbol;Acc:HGNC:1500]	-
ENSG00000007952	88.9104	123.199	110.699	278.795	252.278	250.446	107.603	260.506	-1.27902	2.97832e-11	1.2909e-09	NOX1	X	100843324	100874345	-	2529	protein_coding	NADPH oxidase 1 [Source:HGNC Symbol;Acc:HGNC:7889]	-
ENSG00000100226	999.316	802.956	859.763	1522.34	1578.33	1480.18	887.345	1526.95	-0.782229	3.16541e-11	1.36837e-09	GTPBP1	22	38705723	38738299	+	8166	protein_coding	GTP binding protein 1 [Source:HGNC Symbol;Acc:HGNC:4669]	-
ENSG00000077044	4389.03	4014.78	4028.52	6282.91	6155.36	6458.77	4144.11	6299.01	-0.603998	3.53854e-11	1.52566e-09	DGKD	2	233354507	233472104	+	9771	protein_coding	diacylglycerol kinase delta [Source:HGNC Symbol;Acc:HGNC:2851]	-
ENSG00000105246	254.691	233.43	258.298	509.452	496.075	443.172	248.806	482.9	-0.955287	3.59073e-11	1.54411e-09	EBI3	19	4229498	4237531	+	1284	protein_coding	Epstein-Barr virus induced 3 [Source:HGNC Symbol;Acc:HGNC:3129]	-
ENSG00000110852	155.593	223.704	276.748	499.424	492.895	635.898	218.682	542.739	-1.31192	3.75607e-11	1.61099e-09	CLEC2B	12	9852984	9870136	-	2638	protein_coding	C-type lectin domain family 2 member B [Source:HGNC Symbol;Acc:HGNC:2053]	-
ENSG00000147010	2069.95	2011.17	2195.53	3404.71	3515.99	3069.92	2092.22	3330.2	-0.67029	4.0393e-11	1.72796e-09	SH3KBP1	X	19533975	19887601	-	5780	protein_coding	SH3 domain containing kinase binding protein 1 [Source:HGNC Symbol;Acc:HGNC:13867]	-
ENSG00000180596	44.4552	35.6629	39.6672	142.406	127.199	122.288	39.9284	130.631	-1.70658	4.08786e-11	1.73694e-09	HIST1H2BC	6	26114873	26123926	-	834	protein_coding	histone cluster 1 H2B family member c [Source:HGNC Symbol;Acc:HGNC:4757]	-
ENSG00000156970	504.752	596.544	612.535	281.803	290.437	315.992	571.277	296.078	0.947537	4.08848e-11	1.73694e-09	BUB1B	15	40161023	40221136	+	4476	protein_coding	BUB1 mitotic checkpoint serine/threonine kinase B [Source:HGNC Symbol;Acc:HGNC:1149]	-
ENSG00000184992	899.292	985.594	959.392	563.607	577.695	522.415	948.093	554.572	0.773651	4.09201e-11	1.73694e-09	BRI3BP	12	124993700	125031231	+	6648	protein_coding	BRI3 binding protein [Source:HGNC Symbol;Acc:HGNC:14251]	-
ENSG00000185787	5283.69	5632.58	5985.13	3590.24	3522.35	3793.87	5633.8	3635.48	0.631908	4.31422e-11	1.82654e-09	MORF4L1	15	78810487	78898133	+	6584	protein_coding	mortality factor 4 like 1 [Source:HGNC Symbol;Acc:HGNC:16989]	-
ENSG00000125735	378.796	357.71	352.392	652.861	757.893	616.332	362.966	675.695	-0.895835	5.07253e-11	2.14207e-09	TNFSF14	19	6661253	6670588	-	4778	protein_coding	TNF superfamily member 14 [Source:HGNC Symbol;Acc:HGNC:11930]	-
ENSG00000259781	642.748	668.95	670.652	401.144	328.597	296.426	660.783	342.056	0.949948	5.51328e-11	2.32222e-09	HMGB1P6	15	71164770	71165415	-	646	processed_pseudogene	high mobility group box 1 pseudogene 6 [Source:HGNC Symbol;Acc:HGNC:4998]	-
ENSG00000175040	72.2397	56.1961	72.8769	188.538	199.278	165.334	67.1042	184.383	-1.45317	5.53832e-11	2.3268e-09	CHST2	3	143119331	143124014	+	4582	protein_coding	carbohydrate sulfotransferase 2 [Source:HGNC Symbol;Acc:HGNC:1970]	-
ENSG00000164687	483.451	499.281	469.548	242.692	205.638	274.904	484.093	241.078	1.00417	5.67889e-11	2.37977e-09	FABP5	8	81280363	81284777	+	2077	protein_coding	fatty acid binding protein 5 [Source:HGNC Symbol;Acc:HGNC:3560]	-
ENSG00000197930	4166.75	5273.79	5689.93	8684.76	8773.54	8643.32	5043.49	8700.54	-0.786739	5.72175e-11	2.39163e-09	ERO1A	14	52639916	52695900	-	7548	protein_coding	endoplasmic reticulum oxidoreductase 1 alpha [Source:HGNC Symbol;Acc:HGNC:13280]	-
ENSG00000115306	13921.9	13913.9	14669.5	22158.2	21278.2	20084.6	14168.4	21173.7	-0.579567	5.81985e-11	2.42646e-09	SPTBN1	2	54456285	54671445	+	18504	protein_coding	spectrin beta, non-erythrocytic 1 [Source:HGNC Symbol;Acc:HGNC:11275]	-
ENSG00000105939	3077.6	3525.23	3859.71	5470.6	5834.18	5800.37	3487.51	5701.72	-0.70921	5.85669e-11	2.43564e-09	ZC3HAV1	7	139043520	139109719	-	8235	protein_coding	zinc finger CCCH-type containing, antiviral 1 [Source:HGNC Symbol;Acc:HGNC:23721]	-
ENSG00000147324	1224.37	1240.64	1273.96	1887.38	1932.36	2050.53	1246.32	1956.76	-0.650811	6.10612e-11	2.53296e-09	MFHAS1	8	8783354	8893645	-	6883	protein_coding	malignant fibrous histiocytoma amplified sequence 1 [Source:HGNC Symbol;Acc:HGNC:16982]	-
ENSG00000135624	5691.19	5395.91	5409.49	3591.24	3787.34	3643.21	5498.87	3673.93	0.581898	6.13598e-11	2.53893e-09	CCT7	2	73233420	73253021	+	3591	protein_coding	chaperonin containing TCP1 subunit 7 [Source:HGNC Symbol;Acc:HGNC:1622]	-
ENSG00000003402	1692.08	1575.65	1716.76	2543.25	2555.64	2596.42	1661.5	2565.1	-0.626201	6.36254e-11	2.62607e-09	CFLAR	2	201116104	201176687	+	22529	protein_coding	CASP8 and FADD like apoptosis regulator [Source:HGNC Symbol;Acc:HGNC:1876]	-
ENSG00000173890	92.615	148.055	144.831	295.843	307.397	370.777	128.501	324.673	-1.34017	6.65543e-11	2.74007e-09	GPR160	3	170037929	170085403	+	4458	protein_coding	G protein-coupled receptor 160 [Source:HGNC Symbol;Acc:HGNC:23693]	-
ENSG00000196576	9252.24	8059.82	7690.82	13640.9	12737.9	13112.2	8334.29	13163.7	-0.659401	7.62229e-11	3.13028e-09	PLXNB2	22	50274979	50307627	-	7257	protein_coding	plexin B2 [Source:HGNC Symbol;Acc:HGNC:9104]	-
ENSG00000204592	6649.76	5467.24	5766.5	9769.85	9198.59	9474.88	5961.16	9481.11	-0.66934	8.1502e-11	3.33873e-09	HLA-E	6	30489467	30494205	+	2975	protein_coding	major histocompatibility complex, class I, E [Source:HGNC Symbol;Acc:HGNC:4962]	-
ENSG00000144596	63.9044	28.0981	43.3571	146.417	186.558	153.594	45.1199	162.19	-1.83602	8.21145e-11	3.35546e-09	GRIP2	3	14489111	14556075	-	11885	protein_coding	glutamate receptor interacting protein 2 [Source:HGNC Symbol;Acc:HGNC:23841]	-
ENSG00000138646	1919.91	2597.99	2700.13	4125.76	4339.6	4603.9	2406.01	4356.42	-0.856702	8.52116e-11	3.47338e-09	HERC5	4	88457117	88506163	+	4766	protein_coding	HECT and RLD domain containing E3 ubiquitin protein ligase 5 [Source:HGNC Symbol;Acc:HGNC:24368]	-
ENSG00000047457	5859.75	7177.98	7415.91	11742.5	11494.5	10614.6	6817.88	11283.9	-0.726916	9.02369e-11	3.66911e-09	CP	3	149162410	149222055	-	7296	protein_coding	ceruloplasmin [Source:HGNC Symbol;Acc:HGNC:2295]	-
ENSG00000151748	718.693	791.069	831.165	1311.74	1327.11	1239.51	780.309	1292.79	-0.728384	9.08391e-11	3.68448e-09	SAV1	14	50632058	50668331	-	5630	protein_coding	salvador family WW domain containing protein 1 [Source:HGNC Symbol;Acc:HGNC:17795]	-
ENSG00000173702	1000.24	1066.65	1226.91	1757.01	1830.6	1971.28	1097.93	1852.97	-0.754893	9.2088e-11	3.72594e-09	MUC13	3	124905442	124953819	-	3499	protein_coding	mucin 13, cell surface associated [Source:HGNC Symbol;Acc:HGNC:7511]	-
ENSG00000183723	1349.4	1469.75	1395.73	877.502	868.132	889.279	1404.96	878.304	0.677352	9.45005e-11	3.81415e-09	CMTM4	16	66614750	66696707	-	8117	protein_coding	CKLF like MARVEL transmembrane domain containing 4 [Source:HGNC Symbol;Acc:HGNC:19175]	-
ENSG00000145912	1135.46	652.74	563.643	318.909	297.857	278.817	783.948	298.528	1.39343	9.97493e-11	4.01613e-09	NHP2	5	178149460	178153967	-	1510	protein_coding	NHP2 ribonucleoprotein [Source:HGNC Symbol;Acc:HGNC:14377]	-
ENSG00000143507	238.021	268.012	295.197	504.438	514.095	505.784	267.077	508.106	-0.927837	1.02652e-10	4.12289e-09	DUSP10	1	221701424	221742176	-	2914	protein_coding	dual specificity phosphatase 10 [Source:HGNC Symbol;Acc:HGNC:3065]	-
ENSG00000149289	828.905	1142.29	1257.36	2080.93	2071.22	1994.76	1076.19	2048.97	-0.929215	1.02958e-10	4.12511e-09	ZC3H12C	11	110093361	110171841	+	9719	protein_coding	zinc finger CCCH-type containing 12C [Source:HGNC Symbol;Acc:HGNC:29362]	-
ENSG00000091986	1274.38	1139.05	1243.52	780.224	680.514	721.011	1218.98	727.25	0.745359	1.04455e-10	4.17488e-09	CCDC80	3	112596794	112649530	-	13071	protein_coding	coiled-coil domain containing 80 [Source:HGNC Symbol;Acc:HGNC:30649]	-
ENSG00000175970	822.422	800.795	814.56	479.367	492.895	479.369	812.592	483.877	0.748161	1.0907e-10	4.34878e-09	UNC119B	12	120710435	120723640	+	5195	protein_coding	unc-119 lipid binding chaperone B [Source:HGNC Symbol;Acc:HGNC:16488]	-
ENSG00000205544	329.71	155.62	143.909	64.183	45.5796	30.3274	209.746	46.6967	2.1693	1.14834e-10	4.5675e-09	TMEM256	17	7402975	7404137	-	707	protein_coding	transmembrane protein 256 [Source:HGNC Symbol;Acc:HGNC:28618]	-
ENSG00000144749	217.645	192.364	184.498	426.215	381.596	383.495	198.169	397.102	-1.00233	1.15551e-10	4.58492e-09	LRIG1	3	66378797	66501263	-	7032	protein_coding	leucine rich repeats and immunoglobulin like domains 1 [Source:HGNC Symbol;Acc:HGNC:17360]	-
ENSG00000127528	225.055	162.104	162.359	436.244	393.256	375.669	183.172	401.723	-1.13108	1.19968e-10	4.74872e-09	KLF2	19	16324817	16327874	+	2018	protein_coding	Kruppel like factor 2 [Source:HGNC Symbol;Acc:HGNC:6347]	zf-C2H2
ENSG00000170802	588.106	850.507	958.469	1519.33	1601.64	1796.17	799.027	1639.05	-1.03689	1.24885e-10	4.93146e-09	FOXN2	2	48314637	48379294	+	5481	protein_coding	forkhead box N2 [Source:HGNC Symbol;Acc:HGNC:5281]	Fork
ENSG00000128512	754.813	921.833	907.732	1530.36	1676.9	1362.78	861.459	1523.35	-0.822655	1.25227e-10	4.93312e-09	DOCK4	7	111726110	112206411	-	11499	protein_coding	dedicator of cytokinesis 4 [Source:HGNC Symbol;Acc:HGNC:19192]	-
ENSG00000110911	1717.08	2013.33	2035.02	2991.53	3064.43	3177.53	1921.81	3077.83	-0.679686	1.33489e-10	5.24597e-09	SLC11A2	12	50979401	51028566	-	10145	protein_coding	solute carrier family 11 member 2 [Source:HGNC Symbol;Acc:HGNC:10908]	-
ENSG00000144824	3022.03	3573.86	3882.77	5930.91	5714.41	5582.21	3492.89	5742.51	-0.717306	1.37453e-10	5.38888e-09	PHLDB2	3	111732497	111976517	+	12309	protein_coding	pleckstrin homology like domain family B member 2 [Source:HGNC Symbol;Acc:HGNC:29573]	-
ENSG00000167207	50.0121	35.6629	29.5197	121.346	127.199	144.789	38.3983	131.111	-1.77008	1.49537e-10	5.84867e-09	NOD2	16	50693588	50734041	+	6873	protein_coding	nucleotide binding oligomerization domain containing 2 [Source:HGNC Symbol;Acc:HGNC:5331]	-
ENSG00000142089	3555.49	3002.17	3353.26	5859.71	5234.23	4979.57	3303.64	5357.84	-0.69735	1.51526e-10	5.91238e-09	IFITM3	11	319669	327537	-	1348	protein_coding	interferon induced transmembrane protein 3 [Source:HGNC Symbol;Acc:HGNC:5414]	-
ENSG00000142168	2636.75	2254.33	2104.2	1414.03	1366.33	1431.26	2331.76	1403.87	0.732042	1.60364e-10	6.24243e-09	SOD1	21	31659622	31668931	+	2019	protein_coding	superoxide dismutase 1 [Source:HGNC Symbol;Acc:HGNC:11179]	-
ENSG00000148346	4151.01	3716.51	3729.64	7600.67	6679	5618.4	3865.72	6632.69	-0.778763	1.81028e-10	7.03014e-09	LCN2	9	128149071	128153455	+	1598	protein_coding	lipocalin 2 [Source:HGNC Symbol;Acc:HGNC:6526]	-
ENSG00000070404	4906.74	3423.64	3193.67	7657.83	7051.05	7217.93	3841.35	7308.94	-0.927924	1.93624e-10	7.50155e-09	FSTL3	19	676365	683399	+	3067	protein_coding	follistatin like 3 [Source:HGNC Symbol;Acc:HGNC:3973]	-
ENSG00000075336	288.959	305.837	258.298	111.317	128.259	141.854	284.364	127.143	1.16001	1.97843e-10	7.64698e-09	TIMM21	18	74148511	74160530	+	5208	protein_coding	translocase of inner mitochondrial membrane 21 [Source:HGNC Symbol;Acc:HGNC:25010]	-
ENSG00000005022	6305.23	5600.16	5330.16	3419.75	3285.97	3896.59	5745.18	3534.1	0.700944	2.03368e-10	7.8421e-09	SLC25A5	X	119468400	119471319	+	1500	protein_coding	solute carrier family 25 member 5 [Source:HGNC Symbol;Acc:HGNC:10991]	-
ENSG00000139192	346.38	287.465	305.345	554.581	582.994	583.07	313.063	573.548	-0.872091	2.05138e-10	7.89182e-09	TAPBPL	12	6451690	6466517	+	3188	protein_coding	TAP binding protein like [Source:HGNC Symbol;Acc:HGNC:30683]	-
ENSG00000178726	1479.99	1490.28	1487.06	2211.3	2231.28	2327.39	1485.77	2256.66	-0.603042	2.06048e-10	7.9083e-09	THBD	20	23045633	23049741	-	4109	protein_coding	thrombomodulin [Source:HGNC Symbol;Acc:HGNC:11784]	-
ENSG00000004478	3081.3	2446.69	2434.46	1648.7	1456.43	1542.79	2654.15	1549.3	0.776735	2.22937e-10	8.53657e-09	FKBP4	12	2794953	2805423	+	5180	protein_coding	FK506 binding protein 4 [Source:HGNC Symbol;Acc:HGNC:3720]	-
ENSG00000094914	933.56	765.132	736.149	451.287	408.096	463.716	811.613	441.033	0.879865	2.25692e-10	8.62195e-09	AAAS	12	53307456	53324864	-	4138	protein_coding	aladin WD repeat nucleoporin [Source:HGNC Symbol;Acc:HGNC:13666]	-
ENSG00000172115	2405.21	2458.58	2650.32	1554.43	1707.64	1522.24	2504.7	1594.77	0.651568	2.4196e-10	9.22198e-09	CYCS	7	25120091	25125361	-	4457	protein_coding	cytochrome c, somatic [Source:HGNC Symbol;Acc:HGNC:19986]	-
ENSG00000198826	1567.97	1617.8	1772.11	875.496	1009.11	1072.22	1652.63	985.609	0.745738	2.7183e-10	1.03365e-08	ARHGAP11A	15	32615144	32639949	+	6428	protein_coding	Rho GTPase activating protein 11A [Source:HGNC Symbol;Acc:HGNC:15783]	-
ENSG00000108691	1560.56	1806.92	1821	2764.88	2781.41	2645.34	1729.49	2730.54	-0.65903	2.83792e-10	1.07664e-08	CCL2	17	34255218	34257203	+	1986	protein_coding	C-C motif chemokine ligand 2 [Source:HGNC Symbol;Acc:HGNC:10618]	-
ENSG00000167105	387.131	412.826	371.764	690.97	717.613	639.811	390.574	682.798	-0.806477	2.8782e-10	1.08941e-08	TMEM92	17	50271406	50281485	+	3101	protein_coding	transmembrane protein 92 [Source:HGNC Symbol;Acc:HGNC:26579]	-
ENSG00000072682	2215.35	2153.83	2075.61	3348.55	3318.83	3089.49	2148.26	3252.29	-0.598248	3.10002e-10	1.17067e-08	P4HA2	5	132191838	132295315	-	8502	protein_coding	prolyl 4-hydroxylase subunit alpha 2 [Source:HGNC Symbol;Acc:HGNC:8547]	-
ENSG00000135486	16235.4	13523.8	13622.4	9658.54	9017.33	8512.23	14460.6	9062.7	0.674157	3.21605e-10	1.2117e-08	HNRNPA1	12	54280193	54287088	+	5093	protein_coding	heterogeneous nuclear ribonucleoprotein A1 [Source:HGNC Symbol;Acc:HGNC:5031]	-
ENSG00000008086	940.969	1133.65	1273.04	2076.92	1820	1973.24	1115.89	1956.72	-0.810405	3.26325e-10	1.22667e-08	CDKL5	X	18425583	18653629	+	17075	protein_coding	cyclin dependent kinase like 5 [Source:HGNC Symbol;Acc:HGNC:11411]	-
ENSG00000214944	985.424	1187.68	1173.41	1858.3	1733.08	1973.24	1115.51	1854.87	-0.734186	3.3123e-10	1.24226e-08	ARHGEF28	5	73626158	73941993	+	15617	protein_coding	Rho guanine nucleotide exchange factor 28 [Source:HGNC Symbol;Acc:HGNC:30322]	-
ENSG00000066084	1884.72	1896.62	2187.23	3017.6	3150.29	3181.45	1989.52	3116.45	-0.647243	3.55786e-10	1.33132e-08	DIP2B	12	50504985	50748667	+	10361	protein_coding	disco interacting protein 2 homolog B [Source:HGNC Symbol;Acc:HGNC:29284]	-
ENSG00000122643	2332.97	3021.62	3833.88	5663.15	5815.11	6189.73	3062.82	5889.33	-0.943222	3.71801e-10	1.38809e-08	NT5C3A	7	33014113	33062797	-	3495	protein_coding	5'-nucleotidase, cytosolic IIIA [Source:HGNC Symbol;Acc:HGNC:17820]	-
ENSG00000175792	1249.38	1073.13	1074.7	695.984	677.334	669.16	1132.4	680.826	0.734385	4.03875e-10	1.50441e-08	RUVBL1	3	128064778	128153914	-	6860	protein_coding	RuvB like AAA ATPase 1 [Source:HGNC Symbol;Acc:HGNC:10474]	-
ENSG00000166803	612.185	873.202	935.407	324.926	418.696	402.083	806.931	381.902	1.07913	4.18091e-10	1.55384e-08	PCLAF	15	64364311	64387687	-	3734	protein_coding	PCNA clamp associated factor [Source:HGNC Symbol;Acc:HGNC:28961]	-
ENSG00000106682	7036.89	5615.29	5427.94	3674.48	3423.77	3750.82	6026.71	3616.35	0.736863	4.71579e-10	1.74867e-08	EIF4H	7	74174245	74197101	+	3191	protein_coding	eukaryotic translation initiation factor 4H [Source:HGNC Symbol;Acc:HGNC:12741]	-
ENSG00000102531	1563.34	2131.13	2357.89	3506	3734.34	3860.39	2017.45	3700.24	-0.875224	4.74098e-10	1.75406e-08	FNDC3A	13	48975912	49209779	+	7698	protein_coding	fibronectin type III domain containing 3A [Source:HGNC Symbol;Acc:HGNC:20296]	-
ENSG00000164327	2144.96	2722.27	3054.37	4352.41	4860.05	4683.14	2640.54	4631.87	-0.810804	4.95079e-10	1.82756e-08	RICTOR	5	38937919	39074408	-	13550	protein_coding	RPTOR independent companion of MTOR complex 2 [Source:HGNC Symbol;Acc:HGNC:28611]	-
ENSG00000174837	544.576	503.604	584.86	975.782	859.652	937.216	544.347	924.217	-0.762995	5.26273e-10	1.93836e-08	ADGRE1	19	6887566	6940459	+	3707	protein_coding	adhesion G protein-coupled receptor E1 [Source:HGNC Symbol;Acc:HGNC:3336]	-
ENSG00000131016	7894.51	8573.15	9082.86	14280.7	13364.4	12132	8516.84	13259	-0.638577	5.49068e-10	2.0178e-08	AKAP12	6	151239999	151358557	+	8741	protein_coding	A-kinase anchoring protein 12 [Source:HGNC Symbol;Acc:HGNC:370]	-
ENSG00000103222	10750.8	10588.7	11023.8	15552.3	15551.1	15142.2	10787.7	15415.2	-0.514932	5.63374e-10	2.06575e-08	ABCC1	16	15949577	16143074	+	7575	protein_coding	ATP binding cassette subfamily C member 1 [Source:HGNC Symbol;Acc:HGNC:51]	-
ENSG00000147604	8802.13	9122.15	8524.75	6222.74	5823.58	6064.51	8816.34	6036.95	0.546278	5.69633e-10	2.08104e-08	RPL7	8	73290267	73295789	-	2907	protein_coding	ribosomal protein L7 [Source:HGNC Symbol;Acc:HGNC:10363]	-
ENSG00000165502	1805.99	1470.83	1435.4	973.776	910.531	797.318	1570.74	893.875	0.813695	5.70143e-10	2.08104e-08	RPL36AL	14	49618519	49620685	-	746	protein_coding	ribosomal protein L36a like [Source:HGNC Symbol;Acc:HGNC:10346]	-
ENSG00000111716	882.621	759.729	761.056	403.149	491.835	454.912	801.135	449.965	0.833	5.71345e-10	2.08104e-08	LDHB	12	21635342	21757857	-	2983	protein_coding	lactate dehydrogenase B [Source:HGNC Symbol;Acc:HGNC:6541]	-
ENSG00000113504	1807.85	1577.81	1426.17	2626.49	2546.1	2654.14	1603.94	2608.91	-0.701791	5.75212e-10	2.09049e-08	SLC12A7	5	1050376	1112035	-	5984	protein_coding	solute carrier family 12 member 7 [Source:HGNC Symbol;Acc:HGNC:10915]	-
ENSG00000140451	275.067	219.381	219.553	107.306	98.5791	102.722	238	102.869	1.21075	6.0371e-10	2.18921e-08	PIF1	15	64815632	64825668	-	4656	protein_coding	PIF1 5'-to-3' DNA helicase [Source:HGNC Symbol;Acc:HGNC:26220]	-
ENSG00000127481	6468.23	5991.37	6224.05	9136.05	9100.01	8881.05	6227.89	9039.04	-0.537335	6.06788e-10	2.19553e-08	UBR4	1	19074506	19210276	-	24675	protein_coding	ubiquitin protein ligase E3 component n-recognin 4 [Source:HGNC Symbol;Acc:HGNC:30313]	-
ENSG00000173660	1592.98	1153.1	1047.95	664.896	633.874	431.432	1264.68	576.734	1.1334	6.55722e-10	2.36697e-08	UQCRH	1	46303631	46316776	+	1408	protein_coding	ubiquinol-cytochrome c reductase hinge protein [Source:HGNC Symbol;Acc:HGNC:12590]	-
ENSG00000173207	1801.36	1622.12	1612.52	964.75	1074.83	1096.68	1678.67	1045.42	0.683421	6.57051e-10	2.36697e-08	CKS1B	1	154974653	154979249	+	2338	protein_coding	CDC28 protein kinase regulatory subunit 1B [Source:HGNC Symbol;Acc:HGNC:19083]	-
ENSG00000185745	13315.3	14462.9	16727.5	22877.2	22905.3	24409.7	14835.3	23397.4	-0.657308	6.68494e-10	2.40292e-08	IFIT1	10	89392546	89406486	+	4613	protein_coding	interferon induced protein with tetratricopeptide repeats 1 [Source:HGNC Symbol;Acc:HGNC:5407]	-
ENSG00000130005	332.488	273.416	228.778	131.375	85.8592	114.462	278.227	110.565	1.32986	7.04377e-10	2.5263e-08	GAMT	19	1397026	1401570	-	2403	protein_coding	guanidinoacetate N-methyltransferase [Source:HGNC Symbol;Acc:HGNC:4136]	-
ENSG00000171951	396.392	379.324	404.974	219.626	196.098	207.401	393.563	207.708	0.922082	7.05893e-10	2.5263e-08	SCG2	2	223596940	223602503	-	2719	protein_coding	secretogranin II [Source:HGNC Symbol;Acc:HGNC:10575]	-
ENSG00000134825	895.587	671.112	647.589	408.164	377.356	360.016	738.096	381.845	0.951404	7.48158e-10	2.67174e-08	TMEM258	11	61768501	61792802	-	3068	protein_coding	transmembrane protein 258 [Source:HGNC Symbol;Acc:HGNC:1164]	-
ENSG00000164236	472.337	429.036	508.293	962.745	780.153	789.492	469.889	844.13	-0.84427	7.70045e-10	2.74057e-08	ANKRD33B	5	10564330	10657816	+	9783	protein_coding	ankyrin repeat domain 33B [Source:HGNC Symbol;Acc:HGNC:35240]	-
ENSG00000122515	1722.64	1372.48	1468.61	2756.86	2595.92	2309.78	1521.24	2554.18	-0.747114	7.7077e-10	2.74057e-08	ZMIZ2	7	44748581	44769881	+	7339	protein_coding	zinc finger MIZ-type containing 2 [Source:HGNC Symbol;Acc:HGNC:22229]	zf-MIZ
ENSG00000136816	1239.19	1078.53	1144.81	1733.94	1875.12	1846.06	1154.18	1818.38	-0.655236	7.86019e-10	2.78876e-08	TOR1B	9	129803153	129811281	+	2911	protein_coding	torsin family 1 member B [Source:HGNC Symbol;Acc:HGNC:11995]	-
ENSG00000285744	25.0061	10.807	29.5197	102.292	101.759	86.0908	21.7776	96.7138	-2.13429	7.93357e-10	2.80872e-08	AC083837.2	8	78805293	78956082	+	2921	bidirectional_promoter_lncRNA	novel transcript	-
ENSG00000120549	803.899	863.475	1035.96	1722.91	1880.42	1381.37	901.111	1661.57	-0.88229	8.02097e-10	2.83356e-08	KIAA1217	10	23694746	24547848	+	10807	protein_coding	KIAA1217 [Source:HGNC Symbol;Acc:HGNC:25428]	-
ENSG00000086062	9523.6	10213.6	10572.7	14601.6	14630	14870.2	10103.3	14700.6	-0.541064	8.35961e-10	2.94685e-08	B4GALT1	9	33104082	33167356	-	4901	protein_coding	beta-1,4-galactosyltransferase 1 [Source:HGNC Symbol;Acc:HGNC:924]	-
ENSG00000101846	548.281	675.434	798.878	1223.49	1180.83	1306.04	674.198	1236.78	-0.875438	8.79897e-10	3.09509e-08	STS	X	7219456	7354810	+	6521	protein_coding	steroid sulfatase [Source:HGNC Symbol;Acc:HGNC:11425]	-
ENSG00000220842	225.055	193.444	199.258	85.243	97.5191	68.4813	205.919	83.7478	1.30089	9.15203e-10	3.2124e-08	RPL21P16	10	120354701	120355183	-	483	processed_pseudogene	ribosomal protein L21 pseudogene 16 [Source:HGNC Symbol;Acc:HGNC:31396]	-
ENSG00000198840	18996.3	11993.6	12873.4	7913.56	8052.74	6550.73	14621.1	7505.68	0.962071	9.5348e-10	3.33962e-08	MT-ND3	MT	10059	10404	+	346	protein_coding	mitochondrially encoded NADH:ubiquinone oxidoreductase core subunit 3 [Source:HGNC Symbol;Acc:HGNC:7458]	-
ENSG00000124882	2422.81	3260.46	3654.91	5426.47	5772.71	5528.4	3112.73	5575.86	-0.841076	9.67635e-10	3.38199e-08	EREG	4	74365143	74388751	+	5717	protein_coding	epiregulin [Source:HGNC Symbol;Acc:HGNC:3443]	-
ENSG00000167703	494.564	443.085	392.059	918.619	774.853	739.598	443.236	811.023	-0.87171	9.70471e-10	3.3847e-08	SLC43A2	17	1569267	1628886	-	10606	protein_coding	solute carrier family 43 member 2 [Source:HGNC Symbol;Acc:HGNC:23087]	-
ENSG00000101003	1085.45	1233.07	1296.1	629.795	723.973	764.056	1204.87	705.942	0.77111	1.08363e-09	3.77134e-08	GINS1	20	25407727	25452628	+	4068	protein_coding	GINS complex subunit 1 [Source:HGNC Symbol;Acc:HGNC:28980]	-
ENSG00000156804	332.488	396.615	395.749	735.096	664.614	621.224	374.951	673.644	-0.845992	1.09299e-09	3.79587e-08	FBXO32	8	123497889	123541206	-	7395	protein_coding	F-box protein 32 [Source:HGNC Symbol;Acc:HGNC:16731]	-
ENSG00000160190	326.005	306.917	290.585	563.607	520.455	545.894	307.836	543.319	-0.819789	1.12949e-09	3.91437e-08	SLC37A1	21	42496008	42581440	+	6814	protein_coding	solute carrier family 37 member 1 [Source:HGNC Symbol;Acc:HGNC:11024]	-
ENSG00000198258	1077.11	730.55	667.884	394.124	395.376	402.083	825.182	397.194	1.05531	1.14739e-09	3.96742e-08	UBL5	19	9827892	9830115	+	1931	protein_coding	ubiquitin like 5 [Source:HGNC Symbol;Acc:HGNC:13736]	-
ENSG00000179222	1724.49	1886.89	1826.53	1187.39	1212.63	1074.18	1812.64	1158.06	0.646392	1.14963e-09	3.96742e-08	MAGED1	X	51803007	51902357	+	6016	protein_coding	MAGE family member D1 [Source:HGNC Symbol;Acc:HGNC:6813]	-
ENSG00000198363	25059.8	29372.2	29358.3	18221.9	18857.2	18484.1	27930.1	18521.1	0.592636	1.17195e-09	4.02847e-08	ASPH	8	61500556	61714640	-	20047	protein_coding	aspartate beta-hydroxylase [Source:HGNC Symbol;Acc:HGNC:757]	-
ENSG00000123358	731.659	553.316	578.402	1158.3	1078.01	1051.68	621.126	1096	-0.818328	1.17222e-09	4.02847e-08	NR4A1	12	52022832	52059507	+	7295	protein_coding	nuclear receptor subfamily 4 group A member 1 [Source:HGNC Symbol;Acc:HGNC:7980]	NGFIB-like
ENSG00000162692	46.3075	69.1645	61.807	140.4	169.598	181.965	59.093	163.988	-1.47698	1.21434e-09	4.1645e-08	VCAM1	1	100719742	100739045	+	6049	protein_coding	vascular cell adhesion molecule 1 [Source:HGNC Symbol;Acc:HGNC:12663]	-
ENSG00000185215	27699.3	22763.8	21459	40422.2	37172.8	37841.8	23974	38478.9	-0.682583	1.31509e-09	4.50062e-08	TNFAIP2	14	103123442	103137439	+	5029	protein_coding	TNF alpha induced protein 2 [Source:HGNC Symbol;Acc:HGNC:11895]	-
ENSG00000102908	2849.76	3752.17	3848.64	5582.92	6377.96	5823.85	3483.52	5928.24	-0.76716	1.329e-09	4.53878e-08	NFAT5	16	69565094	69704666	+	16401	protein_coding	nuclear factor of activated T cells 5 [Source:HGNC Symbol;Acc:HGNC:7774]	RHD
ENSG00000168078	1003.95	1145.54	1074.7	583.664	593.594	713.184	1074.73	630.148	0.769391	1.37828e-09	4.69729e-08	PBK	8	27809620	27838095	-	2165	protein_coding	PDZ binding kinase [Source:HGNC Symbol;Acc:HGNC:18282]	-
ENSG00000126945	1251.23	1198.49	1212.15	803.29	761.073	783.622	1220.62	782.662	0.64118	1.38446e-09	4.7086e-08	HNRNPH2	X	101408295	101414133	+	2223	protein_coding	heterogeneous nuclear ribonucleoprotein H2 [Source:HGNC Symbol;Acc:HGNC:5042]	-
ENSG00000068489	683.499	765.132	696.481	363.035	419.756	442.194	715.038	408.328	0.807655	1.48168e-09	5.02311e-08	PRR11	17	59155499	59204705	+	4080	protein_coding	proline rich 11 [Source:HGNC Symbol;Acc:HGNC:25619]	-
ENSG00000165731	59.2736	58.3575	72.8769	204.583	131.439	205.444	63.5027	180.489	-1.50632	1.48305e-09	5.02311e-08	RET	10	43077027	43130351	+	6911	protein_coding	ret proto-oncogene [Source:HGNC Symbol;Acc:HGNC:9967]	-
ENSG00000164109	707.579	809.441	828.398	468.335	435.656	472.521	781.806	458.837	0.768228	1.50706e-09	5.09394e-08	MAD2L1	4	120055608	120067074	-	5748	protein_coding	mitotic arrest deficient 2 like 1 [Source:HGNC Symbol;Acc:HGNC:6763]	-
ENSG00000239672	1177.14	893.735	761.978	466.329	461.096	516.545	944.283	481.323	0.972207	1.57998e-09	5.32943e-08	NME1	17	51153536	51162428	+	3438	protein_coding	NME/NM23 nucleoside diphosphate kinase 1 [Source:HGNC Symbol;Acc:HGNC:7849]	-
ENSG00000161981	482.524	335.015	312.725	177.506	171.718	131.093	376.755	160.106	1.23614	1.59519e-09	5.36971e-08	SNRNP25	16	53010	57669	+	3060	protein_coding	small nuclear ribonucleoprotein U11/U12 subunit 25 [Source:HGNC Symbol;Acc:HGNC:14161]	-
ENSG00000087303	262.101	197.767	246.305	527.504	444.136	429.476	235.391	467.038	-0.986052	1.62563e-09	5.46099e-08	NID2	14	52004803	52069228	-	6392	protein_coding	nidogen 2 [Source:HGNC Symbol;Acc:HGNC:13389]	-
ENSG00000140511	467.706	318.805	358.849	685.956	768.493	740.577	381.787	731.675	-0.936582	1.6592e-09	5.56237e-08	HAPLN3	15	88877288	88895626	-	3524	protein_coding	hyaluronan and proteoglycan link protein 3 [Source:HGNC Symbol;Acc:HGNC:21446]	-
ENSG00000075239	673.311	701.371	692.791	395.126	365.697	441.215	689.158	400.679	0.78152	1.77784e-09	5.946e-08	ACAT1	11	108121516	108147776	+	5584	protein_coding	acetyl-CoA acetyltransferase 1 [Source:HGNC Symbol;Acc:HGNC:93]	-
ENSG00000064932	3860.19	2870.33	2543.31	5650.11	5633.85	5358.18	3091.28	5547.38	-0.843479	1.78087e-09	5.946e-08	SBNO2	19	1107636	1174283	-	6626	protein_coding	strawberry notch homolog 2 [Source:HGNC Symbol;Acc:HGNC:29158]	-
ENSG00000213347	393.614	269.093	208.483	117.335	114.479	88.0474	290.397	106.62	1.44684	1.84205e-09	6.13779e-08	MXD3	5	177301461	177312757	-	5154	protein_coding	MAX dimerization protein 3 [Source:HGNC Symbol;Acc:HGNC:14008]	bHLH
ENSG00000164181	239.873	344.742	350.547	574.638	622.214	641.768	311.721	612.873	-0.97658	1.85403e-09	6.1652e-08	ELOVL7	5	60751791	60844389	-	4576	protein_coding	ELOVL fatty acid elongase 7 [Source:HGNC Symbol;Acc:HGNC:26292]	-
ENSG00000263266	1008.58	1035.31	969.539	674.924	573.455	551.764	1004.47	600.048	0.743037	1.87652e-09	6.2274e-08	RPS7P1	17	28467822	28468406	+	585	processed_pseudogene	ribosomal protein S7 pseudogene 1 [Source:HGNC Symbol;Acc:HGNC:17081]	-
ENSG00000134716	24.0799	12.9683	27.6748	96.2745	89.0392	82.1776	21.5743	89.1637	-2.03348	2.00575e-09	6.64284e-08	CYP2J2	1	59893308	59926790	-	2990	protein_coding	cytochrome P450 family 2 subfamily J member 2 [Source:HGNC Symbol;Acc:HGNC:2634]	-
ENSG00000219507	31.4891	61.5996	35.9772	135.386	158.998	125.223	43.022	139.869	-1.71146	2.03534e-09	6.72452e-08	FTH1P8	X	148052233	148052746	+	514	processed_pseudogene	ferritin heavy chain 1 pseudogene 8 [Source:HGNC Symbol;Acc:HGNC:3995]	-
ENSG00000178035	2111.62	1843.67	1741.66	1219.48	1163.87	1195.49	1898.98	1192.94	0.670757	2.03938e-09	6.72452e-08	IMPDH2	3	49024325	49029408	-	2773	protein_coding	inosine monophosphate dehydrogenase 2 [Source:HGNC Symbol;Acc:HGNC:6053]	-
ENSG00000065154	814.086	863.475	880.057	537.532	534.235	470.565	852.54	514.111	0.72995	2.0427e-09	6.72452e-08	OAT	10	124397303	124418976	-	3388	protein_coding	ornithine aminotransferase [Source:HGNC Symbol;Acc:HGNC:8091]	-
ENSG00000188505	17.5969	7.56487	14.7599	84.2402	65.7194	61.6332	13.3072	70.5309	-2.38998	2.09416e-09	6.88015e-08	NCCRP1	19	39196961	39201884	+	1978	protein_coding	non-specific cytotoxic cell receptor protein 1 homolog (zebrafish) [Source:HGNC Symbol;Acc:HGNC:33739]	-
ENSG00000176170	281.55	191.283	245.383	462.318	460.036	508.718	239.405	477.024	-0.991828	2.10735e-09	6.90967e-08	SPHK1	17	76376584	76387860	+	4416	protein_coding	sphingosine kinase 1 [Source:HGNC Symbol;Acc:HGNC:11240]	-
ENSG00000113368	1372.55	1544.31	1464.92	977.788	912.651	903.954	1460.6	931.464	0.648608	2.15367e-09	7.04748e-08	LMNB1	5	126776623	126837020	+	3633	protein_coding	lamin B1 [Source:HGNC Symbol;Acc:HGNC:6637]	-
ENSG00000125458	623.299	335.015	352.392	200.572	154.759	131.093	436.902	162.141	1.43119	2.24173e-09	7.32106e-08	NT5C	17	75130225	75131795	-	1571	protein_coding	5', 3'-nucleotidase, cytosolic [Source:HGNC Symbol;Acc:HGNC:17144]	-
ENSG00000136156	4118.59	4818.82	5169.65	6990.93	7571.51	7631.76	4702.35	7398.06	-0.653802	2.26743e-09	7.3903e-08	ITM2B	13	48232612	48270357	+	10706	protein_coding	integral membrane protein 2B [Source:HGNC Symbol;Acc:HGNC:6174]	-
ENSG00000196465	633.487	456.053	364.384	241.689	187.618	135.984	484.642	188.431	1.36354	2.30301e-09	7.49139e-08	MYL6B	12	56152256	56159647	+	3259	protein_coding	myosin light chain 6B [Source:HGNC Symbol;Acc:HGNC:29823]	-
ENSG00000100297	1406.82	1180.12	1114.37	712.03	717.613	770.904	1233.77	733.516	0.750257	2.3883e-09	7.75349e-08	MCM5	22	35400063	35425430	+	7338	protein_coding	minichromosome maintenance complex component 5 [Source:HGNC Symbol;Acc:HGNC:6948]	-
ENSG00000171206	1479.06	1219.02	1212.15	2129.07	2095.6	2038.79	1303.41	2087.82	-0.679304	2.40986e-09	7.80803e-08	TRIM8	10	102642310	102660680	+	9542	protein_coding	tripartite motif containing 8 [Source:HGNC Symbol;Acc:HGNC:15579]	-
ENSG00000178538	508.457	545.751	527.665	867.473	859.652	824.711	527.291	850.612	-0.690309	2.45296e-09	7.93204e-08	CA8	8	60187347	60281412	-	5783	protein_coding	carbonic anhydrase 8 [Source:HGNC Symbol;Acc:HGNC:1382]	-
ENSG00000124733	609.407	385.808	376.377	225.643	190.798	149.681	457.197	188.707	1.27787	2.56211e-09	8.26872e-08	MEA1	6	43011143	43016868	-	3017	protein_coding	male-enhanced antigen 1 [Source:HGNC Symbol;Acc:HGNC:6986]	-
ENSG00000108518	15977	10901	10258.1	7147.38	6660.98	6023.42	12378.7	6610.59	0.905061	2.57275e-09	8.27275e-08	PFN1	17	4945652	4949061	-	1987	protein_coding	profilin 1 [Source:HGNC Symbol;Acc:HGNC:8881]	-
ENSG00000105287	2021.79	1749.65	1867.12	2935.37	2928.75	2734.36	1879.52	2866.16	-0.608346	2.57343e-09	8.27275e-08	PRKD2	19	46674275	46717127	-	5446	protein_coding	protein kinase D2 [Source:HGNC Symbol;Acc:HGNC:17293]	-
ENSG00000142534	14520.2	11532.1	10441.7	7688.92	7141.15	6107.56	12164.7	6979.21	0.801606	2.69557e-09	8.64847e-08	RPS11	19	49496365	49499689	+	1390	protein_coding	ribosomal protein S11 [Source:HGNC Symbol;Acc:HGNC:10384]	-
ENSG00000154518	1864.34	1433	1394.81	940.682	913.711	831.559	1564.05	895.317	0.805229	2.70358e-09	8.65725e-08	ATP5MC3	2	175176258	175184607	-	6780	protein_coding	ATP synthase membrane subunit c locus 3 [Source:HGNC Symbol;Acc:HGNC:843]	-
ENSG00000089351	6892.41	6096.2	5689.01	9931.31	9176.33	9418.14	6225.87	9508.6	-0.610938	2.8177e-09	8.98886e-08	GRAMD1A	19	34994784	35026471	+	5942	protein_coding	GRAM domain containing 1A [Source:HGNC Symbol;Acc:HGNC:29305]	-
ENSG00000130775	352.863	303.675	315.492	589.681	543.775	564.482	324.01	565.979	-0.803837	2.82136e-09	8.98886e-08	THEMIS2	1	27872543	27886685	+	4621	protein_coding	thymocyte selection associated family member 2 [Source:HGNC Symbol;Acc:HGNC:16839]	-
ENSG00000156587	4088.03	3836.47	3975.94	5835.64	5892.48	5509.81	3966.81	5745.98	-0.534432	2.82355e-09	8.98886e-08	UBE2L6	11	57551656	57568284	-	2197	protein_coding	ubiquitin conjugating enzyme E2 L6 [Source:HGNC Symbol;Acc:HGNC:12490]	-
ENSG00000142864	4247.33	4330.35	4274.83	3018.61	3005.07	2732.41	4284.17	2918.69	0.553746	2.86332e-09	9.09782e-08	SERBP1	1	67407810	67430415	-	7676	protein_coding	SERPINE1 mRNA binding protein 1 [Source:HGNC Symbol;Acc:HGNC:17860]	-
ENSG00000105379	755.739	628.965	522.13	341.975	264.997	341.428	635.611	316.134	1.00686	2.91645e-09	9.24874e-08	ETFB	19	51345169	51366418	-	6526	protein_coding	electron transfer flavoprotein subunit beta [Source:HGNC Symbol;Acc:HGNC:3482]	-
ENSG00000198937	139.849	114.554	97.7842	32.0915	38.1596	40.1105	117.396	36.7872	1.67433	2.98113e-09	9.43565e-08	CCDC167	6	37482920	37499922	-	619	protein_coding	coiled-coil domain containing 167 [Source:HGNC Symbol;Acc:HGNC:21239]	-
ENSG00000117525	69.4613	90.7784	115.311	239.683	233.198	205.444	91.8504	226.108	-1.299	3.05983e-09	9.66612e-08	F3	1	94529225	94541800	-	2875	protein_coding	coagulation factor III, tissue factor [Source:HGNC Symbol;Acc:HGNC:3541]	-
ENSG00000160991	1087.3	851.588	792.421	523.492	472.756	510.675	910.436	502.308	0.858098	3.08563e-09	9.72893e-08	ORAI2	7	102433106	102456821	+	11103	protein_coding	ORAI calcium release-activated calcium modulator 2 [Source:HGNC Symbol;Acc:HGNC:21667]	-
ENSG00000029153	1002.09	1160.67	1347.76	2007.72	1899.5	1940.96	1170.17	1949.39	-0.736267	3.15983e-09	9.94378e-08	ARNTL2	12	27332854	27425289	+	6983	protein_coding	aryl hydrocarbon receptor nuclear translocator like 2 [Source:HGNC Symbol;Acc:HGNC:18984]	bHLH
ENSG00000187840	1010.43	752.164	614.38	442.261	339.197	305.231	792.325	362.23	1.12937	3.17062e-09	9.95865e-08	EIF4EBP1	8	38030341	38060365	+	1073	protein_coding	eukaryotic translation initiation factor 4E binding protein 1 [Source:HGNC Symbol;Acc:HGNC:3288]	-
ENSG00000138061	2520.06	3119.97	3368.02	4684.35	5039.19	4971.74	3002.68	4898.43	-0.706143	3.43106e-09	1.07561e-07	CYP1B1	2	38066973	38109902	-	6014	protein_coding	cytochrome P450 family 1 subfamily B member 1 [Source:HGNC Symbol;Acc:HGNC:2597]	-
ENSG00000013619	179.673	190.202	217.708	421.201	347.677	374.691	195.861	381.189	-0.960413	3.50322e-09	1.09614e-07	MAMLD1	X	150361422	150514178	+	5958	protein_coding	mastermind like domain containing 1 [Source:HGNC Symbol;Acc:HGNC:2568]	-
ENSG00000184588	2107.92	2349.43	2607.88	3648.4	3597.61	3693.1	2355.08	3646.37	-0.630684	3.60876e-09	1.12702e-07	PDE4B	1	65792514	66374579	+	8644	protein_coding	phosphodiesterase 4B [Source:HGNC Symbol;Acc:HGNC:8781]	-
ENSG00000101220	895.587	836.458	762.901	504.438	505.615	501.87	831.649	503.975	0.722581	3.636e-09	1.13337e-07	C20orf27	20	3753508	3768387	-	2415	protein_coding	chromosome 20 open reading frame 27 [Source:HGNC Symbol;Acc:HGNC:15873]	-
ENSG00000110944	26.8584	41.0664	28.5973	101.289	105.999	107.614	32.174	104.967	-1.71488	3.70406e-09	1.15237e-07	IL23A	12	56334174	56340410	+	1187	protein_coding	interleukin 23 subunit alpha [Source:HGNC Symbol;Acc:HGNC:15488]	-
ENSG00000135365	1141.94	1194.17	1256.43	1930.5	1857.1	1728.66	1197.52	1838.76	-0.618588	3.71099e-09	1.15237e-07	PHF21A	11	45929323	46121178	-	11190	protein_coding	PHD finger protein 21A [Source:HGNC Symbol;Acc:HGNC:24156]	-
ENSG00000164308	159.298	193.444	232.468	378.078	405.976	393.279	195.07	392.444	-1.00816	3.98113e-09	1.23393e-07	ERAP2	5	96875939	96919716	+	7422	protein_coding	endoplasmic reticulum aminopeptidase 2 [Source:HGNC Symbol;Acc:HGNC:29499]	-
ENSG00000182180	1753.2	1541.07	1443.7	1000.85	923.251	1019.39	1579.32	981.166	0.686635	4.04722e-09	1.25125e-07	MRPS16	10	73248843	73252693	-	2794	protein_coding	mitochondrial ribosomal protein S16 [Source:HGNC Symbol;Acc:HGNC:14048]	-
ENSG00000179010	3751.84	3638.7	3591.26	2567.32	2573.66	2420.33	3660.6	2520.43	0.538495	4.05225e-09	1.25125e-07	MRFAP1	4	6640091	6642745	+	2655	protein_coding	Morf4 family associated protein 1 [Source:HGNC Symbol;Acc:HGNC:24549]	-
ENSG00000103202	2178.31	1377.89	1326.54	911.599	743.053	647.638	1627.58	767.43	1.08495	4.13976e-09	1.27391e-07	NME4	16	396725	410367	+	3670	protein_coding	NME/NM23 nucleoside diphosphate kinase 4 [Source:HGNC Symbol;Acc:HGNC:7852]	-
ENSG00000228716	732.585	1074.21	899.43	446.272	430.356	537.089	902.075	471.239	0.935447	4.14116e-09	1.27391e-07	DHFR	5	80626228	80654983	-	4409	protein_coding	dihydrofolate reductase [Source:HGNC Symbol;Acc:HGNC:2861]	-
ENSG00000165264	850.206	728.388	729.691	432.232	466.396	469.586	769.429	456.071	0.755012	4.24146e-09	1.30233e-07	NDUFB6	9	32552999	32573184	-	1388	protein_coding	NADH:ubiquinone oxidoreductase subunit B6 [Source:HGNC Symbol;Acc:HGNC:7701]	-
ENSG00000170581	4345.5	4238.49	4322.8	6106.41	6011.2	6137.88	4302.26	6085.17	-0.500167	4.58226e-09	1.40434e-07	STAT2	12	56341597	56360155	-	6109	protein_coding	signal transducer and activator of transcription 2 [Source:HGNC Symbol;Acc:HGNC:11363]	STAT
ENSG00000140988	24163.3	16399.5	14449.9	9205.24	8995.07	10531.5	18337.6	9577.26	0.937124	4.63039e-09	1.41645e-07	RPS2	16	1962052	1964860	-	2413	protein_coding	ribosomal protein S2 [Source:HGNC Symbol;Acc:HGNC:10404]	-
ENSG00000159167	1860.64	2414.27	2563.61	4073.61	3882.74	3576.68	2279.5	3844.35	-0.754146	4.91506e-09	1.50074e-07	STC1	8	23841915	23854807	-	4149	protein_coding	stanniocalcin 1 [Source:HGNC Symbol;Acc:HGNC:11373]	-
ENSG00000156709	1433.68	1173.63	1098.69	719.05	762.133	709.271	1235.33	730.151	0.759043	5.11306e-09	1.5583e-07	AIFM1	X	130129362	130165887	-	3306	protein_coding	apoptosis inducing factor mitochondria associated 1 [Source:HGNC Symbol;Acc:HGNC:8768]	-
ENSG00000137878	75.0182	88.617	95.9392	185.529	196.098	217.184	86.5248	199.604	-1.20676	5.13509e-09	1.56211e-07	GCOM1	15	57591908	57714745	+	10302	protein_coding	GRINL1A complex locus 1 [Source:HGNC Symbol;Acc:HGNC:26424]	-
ENSG00000157110	1121.57	1277.38	1197.39	1951.56	2078.64	1711.05	1198.78	1913.75	-0.675051	5.30907e-09	1.61205e-07	RBPMS	8	30384479	30572261	+	8931	protein_coding	RNA binding protein, mRNA processing factor [Source:HGNC Symbol;Acc:HGNC:19097]	-
ENSG00000135124	474.189	507.927	505.526	837.387	758.953	818.841	495.88	805.06	-0.699654	5.3611e-09	1.62485e-07	P2RX4	12	121209857	121234106	+	8159	protein_coding	purinergic receptor P2X 4 [Source:HGNC Symbol;Acc:HGNC:8535]	-
ENSG00000148303	15093.5	13055.9	12090.2	9360.69	7920.25	7815.68	13413.2	8365.54	0.681126	5.40812e-09	1.63608e-07	RPL7A	9	133348214	133351426	+	2242	protein_coding	ribosomal protein L7a [Source:HGNC Symbol;Acc:HGNC:10364]	-
ENSG00000135127	418.62	327.451	332.097	636.816	674.154	613.397	359.389	641.455	-0.834431	5.57348e-09	1.68301e-07	BICDL1	12	119989869	120094494	+	5484	protein_coding	BICD family like cargo adaptor 1 [Source:HGNC Symbol;Acc:HGNC:28095]	-
ENSG00000164919	1379.04	1355.19	1252.74	867.473	878.732	845.255	1328.99	863.82	0.621482	5.76562e-09	1.73783e-07	COX6C	8	99873200	99894062	-	3066	protein_coding	cytochrome c oxidase subunit 6C [Source:HGNC Symbol;Acc:HGNC:2285]	-
ENSG00000232112	340.823	159.943	221.398	86.2459	82.6792	84.1342	240.721	84.3531	1.51501	6.07028e-09	1.82631e-07	TMA7	3	48440257	48444208	+	1139	protein_coding	translation machinery associated 7 homolog [Source:HGNC Symbol;Acc:HGNC:26932]	-
ENSG00000181218	156.519	94.0205	99.6291	256.732	262.878	381.539	116.723	300.383	-1.36145	6.09006e-09	1.82891e-07	HIST3H2A	1	228456979	228457873	-	895	protein_coding	histone cluster 3 H2A [Source:HGNC Symbol;Acc:HGNC:20507]	-
ENSG00000104419	12238.2	11721.2	11545	19287	17713.5	16008	11834.8	17669.5	-0.57821	6.29043e-09	1.88292e-07	NDRG1	8	133237171	133302022	-	9823	protein_coding	N-myc downstream regulated 1 [Source:HGNC Symbol;Acc:HGNC:7679]	-
ENSG00000137507	30.563	32.4209	31.3647	122.349	86.9192	98.8088	31.4495	102.692	-1.7089	6.29282e-09	1.88292e-07	LRRC32	11	76657524	76670747	-	4459	protein_coding	leucine rich repeat containing 32 [Source:HGNC Symbol;Acc:HGNC:4161]	-
ENSG00000101236	1231.78	1362.76	1447.39	2086.95	2071.22	2018.24	1347.31	2058.8	-0.611767	6.39164e-09	1.90901e-07	RNF24	20	3927309	4015582	-	7668	protein_coding	ring finger protein 24 [Source:HGNC Symbol;Acc:HGNC:13779]	-
ENSG00000117475	646.453	706.775	894.817	1210.45	1361.03	1351.04	749.348	1307.51	-0.802636	6.48898e-09	1.93456e-07	BLZF1	1	169367970	169396540	+	3820	protein_coding	basic leucine zipper nuclear factor 1 [Source:HGNC Symbol;Acc:HGNC:1065]	Others
ENSG00000007080	841.871	533.863	431.726	273.781	259.698	160.442	602.487	231.307	1.38217	6.5644e-09	1.9535e-07	CCDC124	19	17933016	17943991	+	1660	protein_coding	coiled-coil domain containing 124 [Source:HGNC Symbol;Acc:HGNC:25171]	-
ENSG00000178999	796.489	759.729	683.567	473.349	440.956	423.606	746.595	445.97	0.743259	6.61236e-09	1.96422e-07	AURKB	17	8204733	8210600	-	2241	protein_coding	aurora kinase B [Source:HGNC Symbol;Acc:HGNC:11390]	-
ENSG00000100097	6215.4	4777.75	4238.85	3166.03	2860.91	2441.85	5077.33	2822.93	0.846975	7.58322e-09	2.24855e-07	LGALS1	22	37675608	37679806	+	1099	protein_coding	galectin 1 [Source:HGNC Symbol;Acc:HGNC:6561]	-
ENSG00000135205	107.433	128.603	116.234	272.778	266.057	216.205	117.423	251.68	-1.10144	7.64689e-09	2.26334e-07	CCDC146	7	77122434	77329533	+	4457	protein_coding	coiled-coil domain containing 146 [Source:HGNC Symbol;Acc:HGNC:29296]	-
ENSG00000008517	510.309	358.791	402.207	742.116	755.773	807.101	423.769	768.33	-0.856922	7.69777e-09	2.2743e-07	IL32	16	3065297	3082192	+	3209	protein_coding	interleukin 32 [Source:HGNC Symbol;Acc:HGNC:16830]	-
ENSG00000004660	384.352	320.966	309.957	172.492	180.198	168.268	338.425	173.653	0.963585	7.73343e-09	2.28074e-07	CAMKK1	17	3860315	3894891	-	7424	protein_coding	calcium/calmodulin dependent protein kinase kinase 1 [Source:HGNC Symbol;Acc:HGNC:1469]	-
ENSG00000182752	6794.24	7188.78	7622.55	10774.7	10888.2	9891.64	7201.86	10518.2	-0.546416	8.0098e-09	2.35801e-07	PAPPA	9	116153804	116402322	+	11573	protein_coding	pappalysin 1 [Source:HGNC Symbol;Acc:HGNC:8602]	-
ENSG00000185947	238.947	252.883	267.523	429.224	475.936	442.194	253.117	449.118	-0.826956	8.26174e-09	2.42783e-07	ZNF267	16	31873758	31917357	+	6333	protein_coding	zinc finger protein 267 [Source:HGNC Symbol;Acc:HGNC:13060]	zf-C2H2
ENSG00000124782	812.234	713.259	797.956	1349.85	1260.33	1136.79	774.483	1248.99	-0.688629	8.34714e-09	2.44855e-07	RREB1	6	7107597	7251980	+	17254	protein_coding	ras responsive element binding protein 1 [Source:HGNC Symbol;Acc:HGNC:10449]	zf-C2H2
ENSG00000132256	1009.5	1082.86	1158.65	1638.67	1617.54	1718.88	1083.67	1658.37	-0.6139	8.48285e-09	2.48392e-07	TRIM5	11	5663557	5938619	-	4804	protein_coding	tripartite motif containing 5 [Source:HGNC Symbol;Acc:HGNC:16276]	-
ENSG00000099917	1165.1	1035.31	1007.36	1599.56	1710.82	1639.64	1069.25	1650.01	-0.625546	8.51622e-09	2.48925e-07	MED15	22	20495913	20587632	+	10374	protein_coding	mediator complex subunit 15 [Source:HGNC Symbol;Acc:HGNC:14248]	-
ENSG00000170801	70.3874	44.3085	63.6519	158.452	166.418	145.767	59.4493	156.879	-1.39287	8.73133e-09	2.54759e-07	HTRA3	4	8269765	8307111	+	3321	protein_coding	HtrA serine peptidase 3 [Source:HGNC Symbol;Acc:HGNC:30406]	-
ENSG00000117632	2250.55	2495.32	2495.34	1588.53	1690.68	1477.24	2413.74	1585.48	0.60642	8.96967e-09	2.6125e-07	STMN1	1	25884181	25906991	-	6261	protein_coding	stathmin 1 [Source:HGNC Symbol;Acc:HGNC:6510]	-
ENSG00000126267	3373.97	2975.15	2803.45	1879.36	1653.58	1036.02	3050.86	1522.99	1.00252	9.04162e-09	2.62879e-07	COX6B1	19	35648223	35658861	+	936	protein_coding	cytochrome c oxidase subunit 6B1 [Source:HGNC Symbol;Acc:HGNC:2280]	-
ENSG00000116044	1462.39	1852.31	2199.22	3006.57	3214.95	3429.94	1837.97	3217.15	-0.807694	9.1359e-09	2.65151e-07	NFE2L2	2	177227595	177392697	-	5979	protein_coding	nuclear factor, erythroid 2 like 2 [Source:HGNC Symbol;Acc:HGNC:7782]	TF_bZIP
ENSG00000041880	340.823	319.886	325.64	606.73	517.275	568.395	328.783	564.133	-0.778798	9.20939e-09	2.66812e-07	PARP3	3	51942345	51948867	+	2928	protein_coding	poly(ADP-ribose) polymerase family member 3 [Source:HGNC Symbol;Acc:HGNC:273]	-
ENSG00000164342	321.374	539.267	635.597	989.822	1085.43	1160.27	498.746	1078.51	-1.11309	9.28067e-09	2.68404e-07	TLR3	4	186069152	186088069	+	6724	protein_coding	toll like receptor 3 [Source:HGNC Symbol;Acc:HGNC:11849]	-
ENSG00000137959	1094.71	1307.64	1493.51	2085.95	2151.78	2173.79	1298.62	2137.17	-0.71874	9.41584e-09	2.71835e-07	IFI44L	1	78619922	78646145	+	10240	protein_coding	interferon induced protein 44 like [Source:HGNC Symbol;Acc:HGNC:17817]	-
ENSG00000111859	2945.16	3076.74	3160.46	4684.35	4236.78	4430.74	3060.78	4450.63	-0.540168	9.49337e-09	2.73592e-07	NEDD9	6	11183298	11382348	-	10359	protein_coding	neural precursor cell expressed, developmentally down-regulated 9 [Source:HGNC Symbol;Acc:HGNC:7733]	-
ENSG00000092871	677.942	788.907	656.814	1151.28	1122.53	1118.2	707.888	1130.67	-0.676774	9.54922e-09	2.74362e-07	RFFL	17	35005990	35089319	-	8512	protein_coding	ring finger and FYVE like domain containing E3 ubiquitin protein ligase [Source:HGNC Symbol;Acc:HGNC:24821]	-
ENSG00000165757	464.928	447.408	439.106	733.09	722.913	716.119	450.48	724.041	-0.684499	9.55348e-09	2.74362e-07	JCAD	10	30012800	30115494	-	9515	protein_coding	junctional cadherin 5 associated [Source:HGNC Symbol;Acc:HGNC:29283]	-
ENSG00000138175	577.918	539.267	485.231	306.875	305.277	312.079	534.138	308.077	0.793708	1.02829e-08	2.94795e-07	ARL3	10	102673731	102714407	-	3844	protein_coding	ADP ribosylation factor like GTPase 3 [Source:HGNC Symbol;Acc:HGNC:694]	-
ENSG00000007908	10.1877	10.807	23.0623	84.2402	62.5394	69.4596	14.6856	72.0797	-2.28603	1.03791e-08	2.97033e-07	SELE	1	169722641	169764705	-	4585	protein_coding	selectin E [Source:HGNC Symbol;Acc:HGNC:10718]	-
ENSG00000261371	41.6768	59.4382	53.5045	125.357	147.339	141.854	51.5398	138.183	-1.42681	1.04376e-08	2.9819e-07	PECAM1	17	64319415	64413776	-	7759	protein_coding	platelet and endothelial cell adhesion molecule 1 [Source:HGNC Symbol;Acc:HGNC:8823]	-
ENSG00000075218	629.782	585.737	608.845	383.092	366.757	314.036	608.121	354.628	0.778866	1.05424e-08	3.00661e-07	GTSE1	22	46296741	46330810	+	4242	protein_coding	G2 and S-phase expressed 1 [Source:HGNC Symbol;Acc:HGNC:13698]	-
ENSG00000101255	1605.02	1546.47	1418.79	2327.64	2275.8	2212.93	1523.43	2272.12	-0.576805	1.07851e-08	3.07047e-07	TRIB3	20	362835	397559	+	3434	protein_coding	tribbles pseudokinase 3 [Source:HGNC Symbol;Acc:HGNC:16228]	-
ENSG00000227619	176.895	176.153	168.816	353.006	307.397	323.819	173.955	328.074	-0.915872	1.0893e-08	3.09583e-07	AL391056.1	9	129575409	129584556	+	2449	lincRNA	novel transcript (FLJ20378)	-
ENSG00000050165	598.293	530.621	595.007	1008.88	934.911	864.821	574.641	936.203	-0.70319	1.11576e-08	3.16556e-07	DKK3	11	11963106	12009769	-	5059	protein_coding	dickkopf WNT signaling pathway inhibitor 3 [Source:HGNC Symbol;Acc:HGNC:2893]	-
ENSG00000163638	559.395	643.014	635.597	987.816	1063.17	926.455	612.668	992.48	-0.696199	1.11956e-08	3.17086e-07	ADAMTS9	3	64515654	64688000	-	10680	protein_coding	ADAM metallopeptidase with thrombospondin type 1 motif 9 [Source:HGNC Symbol;Acc:HGNC:13202]	-
ENSG00000143819	3335.07	3213.99	3161.38	2169.18	2159.2	2345	3236.81	2224.46	0.541042	1.12198e-08	3.17226e-07	EPHX1	1	225810092	225845563	+	2508	protein_coding	epoxide hydrolase 1 [Source:HGNC Symbol;Acc:HGNC:3401]	-
ENSG00000115548	1128.05	1343.3	1418.79	2027.78	2069.1	2023.13	1296.72	2040.01	-0.653885	1.18393e-08	3.34164e-07	KDM3A	2	86440647	86492716	+	13423	protein_coding	lysine demethylase 3A [Source:HGNC Symbol;Acc:HGNC:20815]	-
ENSG00000111252	285.254	266.932	307.19	546.558	569.215	447.085	286.459	520.953	-0.861267	1.18951e-08	3.35097e-07	SH2B3	12	111405948	111451623	+	5682	protein_coding	SH2B adaptor protein 3 [Source:HGNC Symbol;Acc:HGNC:29605]	-
ENSG00000111335	5207.74	6054.05	6874.41	9172.15	9558.99	9720.44	6045.4	9483.86	-0.649634	1.19131e-08	3.35097e-07	OAS2	12	112978395	113011723	+	6264	protein_coding	2'-5'-oligoadenylate synthetase 2 [Source:HGNC Symbol;Acc:HGNC:8087]	-
ENSG00000171241	799.268	918.591	1026.73	525.498	560.735	548.829	914.864	545.021	0.74734	1.23728e-08	3.47432e-07	SHCBP1	16	46580554	46621626	-	4459	protein_coding	SHC binding and spindle associated 1 [Source:HGNC Symbol;Acc:HGNC:29547]	-
ENSG00000130332	597.367	339.338	351.469	187.535	177.018	89.0257	429.392	151.193	1.50784	1.24009e-08	3.47628e-07	LSM7	19	2321517	2328620	-	1698	protein_coding	LSM7 homolog, U6 small nuclear RNA and mRNA degradation associated [Source:HGNC Symbol;Acc:HGNC:20470]	-
ENSG00000135390	2836.8	2669.32	2601.43	1857.29	1506.25	1176.9	2702.51	1513.48	0.836557	1.25528e-08	3.51286e-07	ATP5MC2	12	53632726	53677408	-	3991	protein_coding	ATP synthase membrane subunit c locus 2 [Source:HGNC Symbol;Acc:HGNC:842]	-
ENSG00000180304	1560.56	1433	1380.05	1007.87	914.771	874.604	1457.87	932.416	0.64493	1.26698e-08	3.53956e-07	OAZ2	15	64687573	64703281	-	7671	protein_coding	ornithine decarboxylase antizyme 2 [Source:HGNC Symbol;Acc:HGNC:8096]	-
ENSG00000196262	18024.7	14189.5	13079.1	8885.33	8866.82	9867.18	15097.8	9206.44	0.713628	1.30474e-08	3.63886e-07	PPIA	7	44796680	44824564	+	4432	protein_coding	peptidylprolyl isomerase A [Source:HGNC Symbol;Acc:HGNC:9253]	-
ENSG00000186395	635.339	463.618	407.741	255.729	255.458	231.858	502.233	247.682	1.02062	1.33219e-08	3.70914e-07	KRT10	17	40818117	40822595	-	2144	protein_coding	keratin 10 [Source:HGNC Symbol;Acc:HGNC:6413]	-
ENSG00000110917	6580.3	6156.72	6465.75	4278.2	4423.34	4693.91	6400.92	4465.15	0.519614	1.35359e-08	3.76233e-07	MLEC	12	120686869	120701864	+	6723	protein_coding	malectin [Source:HGNC Symbol;Acc:HGNC:28973]	-
ENSG00000117650	550.133	606.27	591.317	358.021	309.517	358.06	582.574	341.866	0.767941	1.4194e-08	3.9386e-07	NEK2	1	211658657	211675630	-	3095	protein_coding	NIMA related kinase 2 [Source:HGNC Symbol;Acc:HGNC:7745]	-
ENSG00000148926	1120.64	1116.36	1190.94	1746.98	1627.08	1745.3	1142.65	1706.45	-0.578542	1.47085e-08	4.07448e-07	ADM	11	10304680	10307397	+	2718	protein_coding	adrenomedullin [Source:HGNC Symbol;Acc:HGNC:259]	-
ENSG00000197943	243.578	278.819	254.608	464.324	482.295	424.584	259.002	457.068	-0.820459	1.51734e-08	4.19618e-07	PLCG2	16	81739097	81962693	+	13416	protein_coding	phospholipase C gamma 2 [Source:HGNC Symbol;Acc:HGNC:9066]	-
ENSG00000101224	8146.42	7776.68	7869.78	11409.5	11223.2	10715.4	7930.96	11116	-0.487028	1.52425e-08	4.20821e-07	CDC25B	20	3786772	3806121	+	4314	protein_coding	cell division cycle 25B [Source:HGNC Symbol;Acc:HGNC:1726]	-
ENSG00000140750	796.489	871.04	844.08	1288.67	1296.37	1232.66	837.203	1272.57	-0.604429	1.54117e-08	4.2478e-07	ARHGAP17	16	24919385	25015666	-	9879	protein_coding	Rho GTPase activating protein 17 [Source:HGNC Symbol;Acc:HGNC:18239]	-
ENSG00000145337	767.779	648.417	557.185	359.024	368.877	373.712	657.794	367.204	0.841116	1.55665e-08	4.28328e-07	PYURF	4	88520985	88523813	-	1361	protein_coding	PIGY upstream reading frame [Source:HGNC Symbol;Acc:HGNC:44317]	-
ENSG00000187678	320.448	295.03	327.485	572.633	536.355	502.849	314.321	537.279	-0.772295	1.61118e-08	4.4259e-07	SPRY4	5	142310427	142326455	-	6565	protein_coding	sprouty RTK signaling antagonist 4 [Source:HGNC Symbol;Acc:HGNC:15533]	-
ENSG00000122406	6340.43	6118.9	5991.59	4048.54	4230.42	4538.36	6150.3	4272.44	0.525569	1.62011e-08	4.44299e-07	RPL5	1	92831983	92841924	+	3717	protein_coding	ribosomal protein L5 [Source:HGNC Symbol;Acc:HGNC:10360]	-
ENSG00000137767	1044.7	1163.91	1295.18	1865.32	1756.4	1853.89	1167.93	1825.2	-0.644137	1.63995e-08	4.48991e-07	SQOR	15	45631148	45691294	+	3088	protein_coding	sulfide quinone oxidoreductase [Source:HGNC Symbol;Acc:HGNC:20390]	-
ENSG00000166750	2962.76	3393.38	3566.35	5070.46	5081.59	4751.63	3307.5	4967.89	-0.586933	1.66323e-08	4.54606e-07	SLFN5	17	35243036	35273655	+	10709	protein_coding	schlafen family member 5 [Source:HGNC Symbol;Acc:HGNC:28286]	-
ENSG00000111678	591.81	451.731	379.144	222.635	216.238	102.722	474.228	180.532	1.39476	1.66667e-08	4.54791e-07	C12orf57	12	6942978	6946003	+	1806	protein_coding	chromosome 12 open reading frame 57 [Source:HGNC Symbol;Acc:HGNC:29521]	-
ENSG00000249992	399.171	471.183	437.261	886.527	816.192	642.746	435.872	781.822	-0.843492	1.71397e-08	4.66921e-07	TMEM158	3	45224466	45226278	-	1813	protein_coding	transmembrane protein 158 (gene/pseudogene) [Source:HGNC Symbol;Acc:HGNC:30293]	-
ENSG00000150630	561.247	598.705	643.899	927.645	962.471	950.912	601.284	947.009	-0.655214	1.73198e-08	4.71047e-07	VEGFC	4	176683538	176792727	-	2420	protein_coding	vascular endothelial growth factor C [Source:HGNC Symbol;Acc:HGNC:12682]	-
ENSG00000176974	1009.5	973.706	829.32	560.598	519.395	609.484	937.51	563.159	0.73458	1.74161e-08	4.72884e-07	SHMT1	17	18327860	18363563	-	7281	protein_coding	serine hydroxymethyltransferase 1 [Source:HGNC Symbol;Acc:HGNC:10850]	-
ENSG00000075340	701.096	625.722	630.062	427.218	359.337	367.843	652.293	384.799	0.761532	1.76269e-08	4.77816e-07	ADD2	2	70607618	70768225	-	12673	protein_coding	adducin 2 [Source:HGNC Symbol;Acc:HGNC:244]	-
ENSG00000232573	322.3	454.973	385.602	216.618	186.558	178.051	387.625	193.742	0.998955	1.77036e-08	4.79105e-07	RPL3P4	14	98972879	98973301	-	423	processed_pseudogene	ribosomal protein L3 pseudogene 4 [Source:HGNC Symbol;Acc:HGNC:19805]	-
ENSG00000185585	698.317	639.771	655.892	441.258	351.917	377.626	664.66	390.267	0.768056	1.80825e-08	4.88014e-07	OLFML2A	9	124777158	124814885	+	6746	protein_coding	olfactomedin like 2A [Source:HGNC Symbol;Acc:HGNC:27270]	-
ENSG00000169813	5322.59	5040.36	5000.83	3533.07	3608.21	3701.91	5121.26	3614.39	0.502767	1.80922e-08	4.88014e-07	HNRNPF	10	43385617	43409166	-	3253	protein_coding	heterogeneous nuclear ribonucleoprotein F [Source:HGNC Symbol;Acc:HGNC:5039]	-
ENSG00000105289	677.016	580.333	554.418	1044.98	949.751	959.717	603.922	984.816	-0.705163	1.82884e-08	4.92498e-07	TJP3	19	3708109	3750813	+	4217	protein_coding	tight junction protein 3 [Source:HGNC Symbol;Acc:HGNC:11829]	-
ENSG00000095951	627.93	796.472	888.36	1225.49	1456.43	1342.23	770.921	1341.38	-0.799138	1.83961e-08	4.94588e-07	HIVEP1	6	12008762	12164999	+	10979	protein_coding	human immunodeficiency virus type I enhancer binding protein 1 [Source:HGNC Symbol;Acc:HGNC:4920]	zf-C2H2
ENSG00000197110	35.1937	33.5015	39.6672	115.329	91.1591	116.418	36.1208	107.635	-1.57395	1.87696e-08	5.03804e-07	IFNL3	19	39243553	39245129	-	771	protein_coding	interferon lambda 3 [Source:HGNC Symbol;Acc:HGNC:18365]	-
ENSG00000089250	198.196	217.22	202.026	411.172	362.517	354.146	205.814	375.945	-0.870316	1.88947e-08	5.06335e-07	NOS1	12	117208142	117452170	-	13113	protein_coding	nitric oxide synthase 1 [Source:HGNC Symbol;Acc:HGNC:7872]	-
ENSG00000150347	174.116	197.767	227.856	343.981	404.916	396.213	199.913	381.703	-0.932663	1.91832e-08	5.13228e-07	ARID5B	10	61901300	62096944	+	9144	protein_coding	AT-rich interaction domain 5B [Source:HGNC Symbol;Acc:HGNC:17362]	ARID
ENSG00000118515	840.018	893.735	996.291	1351.85	1426.75	1466.48	910.015	1415.03	-0.63671	2.00878e-08	5.36556e-07	SGK1	6	134169246	134318112	-	9992	protein_coding	serum/glucocorticoid regulated kinase 1 [Source:HGNC Symbol;Acc:HGNC:10810]	-
ENSG00000167964	212.088	154.539	134.684	55.1572	65.7194	68.4813	167.104	63.1193	1.4054	2.01256e-08	5.36695e-07	RAB26	16	2140803	2154165	+	2488	protein_coding	RAB26, member RAS oncogene family [Source:HGNC Symbol;Acc:HGNC:14259]	-
ENSG00000173482	2850.69	2910.31	3058.98	4164.87	4254.8	4112.79	2940	4177.49	-0.506747	2.02175e-08	5.3827e-07	PTPRM	18	7566782	8406861	+	9900	protein_coding	protein tyrosine phosphatase, receptor type M [Source:HGNC Symbol;Acc:HGNC:9675]	-
ENSG00000189143	240.799	171.831	190.033	422.204	380.536	368.821	200.888	390.52	-0.956648	2.03001e-08	5.39595e-07	CLDN4	7	73799542	73832693	+	4702	protein_coding	claudin 4 [Source:HGNC Symbol;Acc:HGNC:2046]	-
ENSG00000182179	576.992	463.618	550.728	885.525	900.991	834.494	530.446	873.67	-0.718296	2.03389e-08	5.39753e-07	UBA7	3	49805207	49813946	-	4545	protein_coding	ubiquitin like modifier activating enzyme 7 [Source:HGNC Symbol;Acc:HGNC:12471]	-
ENSG00000136514	36.1199	38.905	49.8146	99.283	120.839	153.594	41.6132	124.572	-1.58056	2.10246e-08	5.57049e-07	RTP4	3	187368332	187372076	+	1554	protein_coding	receptor transporter protein 4 [Source:HGNC Symbol;Acc:HGNC:23992]	-
ENSG00000230989	1893.98	1791.79	1845.91	1247.56	1302.73	1205.27	1843.89	1251.85	0.559021	2.15532e-08	5.70135e-07	HSBP1	16	83807843	83819737	+	9525	protein_coding	heat shock factor binding protein 1 [Source:HGNC Symbol;Acc:HGNC:5203]	-
ENSG00000225492	21.3015	34.5822	22.1398	83.2373	80.5592	114.462	26.0078	92.7527	-1.84575	2.18002e-08	5.75343e-07	GBP1P1	1	89407679	89426243	+	2352	transcribed_unprocessed_pseudogene	guanylate binding protein 1 pseudogene 1 [Source:HGNC Symbol;Acc:HGNC:39561]	-
ENSG00000109079	2507.09	2399.14	2565.45	3704.56	3469.35	3536.57	2490.56	3570.16	-0.519371	2.18201e-08	5.75343e-07	TNFAIP1	17	28335602	28347009	+	3889	protein_coding	TNF alpha induced protein 1 [Source:HGNC Symbol;Acc:HGNC:11894]	-
ENSG00000100219	1580.94	1715.06	1623.59	2343.68	2359.54	2688.38	1639.86	2463.87	-0.587724	2.19169e-08	5.76968e-07	XBP1	22	28794555	28800597	-	3028	protein_coding	X-box binding protein 1 [Source:HGNC Symbol;Acc:HGNC:12801]	TF_bZIP
ENSG00000237649	834.462	613.835	622.682	406.158	378.416	352.19	690.326	378.921	0.866195	2.23161e-08	5.86538e-07	KIFC1	6	33391536	33409924	+	3345	protein_coding	kinesin family member C1 [Source:HGNC Symbol;Acc:HGNC:6389]	-
ENSG00000184226	1237.34	1535.67	1697.39	753.147	832.092	968.522	1490.13	851.254	0.807513	2.24574e-08	5.89309e-07	PCDH9	13	66302834	67230445	-	30944	protein_coding	protocadherin 9 [Source:HGNC Symbol;Acc:HGNC:8661]	-
ENSG00000161270	151.889	146.975	113.467	320.915	278.777	256.316	137.443	285.336	-1.05517	2.27154e-08	5.95128e-07	NPHS1	19	35825964	35869287	-	5459	protein_coding	NPHS1, nephrin [Source:HGNC Symbol;Acc:HGNC:7908]	-
ENSG00000179820	4634.46	4329.26	4286.82	6748.24	6119.32	6197.56	4416.85	6355.04	-0.524852	2.28105e-08	5.9667e-07	MYADM	19	53866223	53876437	+	3675	protein_coding	myeloid associated differentiation marker [Source:HGNC Symbol;Acc:HGNC:7544]	-
ENSG00000113739	1168.8	886.17	910.5	1905.43	1669.48	1510.5	988.49	1695.14	-0.777531	2.32365e-08	6.06846e-07	STC2	5	173314713	173329503	-	6128	protein_coding	stanniocalcin 2 [Source:HGNC Symbol;Acc:HGNC:11374]	-
ENSG00000153774	483.451	424.713	426.191	257.735	251.218	255.338	444.785	254.763	0.804369	2.34304e-08	6.10939e-07	CFDP1	16	75293698	75433485	-	3317	protein_coding	craniofacial development protein 1 [Source:HGNC Symbol;Acc:HGNC:1873]	-
ENSG00000119333	2165.34	1753.97	1604.21	1061.02	1088.61	1183.75	1841.17	1111.13	0.728653	2.34938e-08	6.11621e-07	WDR34	9	128633661	128656787	-	2604	protein_coding	WD repeat domain 34 [Source:HGNC Symbol;Acc:HGNC:28296]	-
ENSG00000137801	1504.99	1860.96	1842.22	1096.12	1145.85	1024.29	1736.06	1088.75	0.673028	2.36238e-08	6.13557e-07	THBS1	15	39581079	39599466	+	9158	protein_coding	thrombospondin 1 [Source:HGNC Symbol;Acc:HGNC:11785]	-
ENSG00000115963	923.372	1179.04	1246.29	1791.11	1781.84	1939	1116.23	1837.32	-0.719324	2.36429e-08	6.13557e-07	RND3	2	150468195	150539011	-	3594	protein_coding	Rho family GTPase 3 [Source:HGNC Symbol;Acc:HGNC:671]	-
ENSG00000126391	1450.35	1238.48	1190.01	2094.97	1910.1	2021.18	1292.95	2008.75	-0.635468	2.39298e-08	6.20023e-07	FRMD8	11	65386599	65413525	+	4091	protein_coding	FERM domain containing 8 [Source:HGNC Symbol;Acc:HGNC:25462]	-
ENSG00000159423	230.611	199.929	175.273	95.2716	81.6192	92.939	201.938	89.9433	1.16598	2.41294e-08	6.2421e-07	ALDH4A1	1	18871430	18902781	-	3689	protein_coding	aldehyde dehydrogenase 4 family member A1 [Source:HGNC Symbol;Acc:HGNC:406]	-
ENSG00000106628	1757.83	1482.71	1463.07	1037.96	1009.11	941.129	1567.87	996.066	0.654851	2.42444e-08	6.26199e-07	POLD2	7	44114681	44124358	-	3695	protein_coding	DNA polymerase delta 2, accessory subunit [Source:HGNC Symbol;Acc:HGNC:9176]	-
ENSG00000196776	1989.37	2561.25	2729.65	3772.76	3929.38	4146.06	2426.76	3949.4	-0.702758	2.43778e-08	6.28656e-07	CD47	3	108043094	108091862	-	8225	protein_coding	CD47 molecule [Source:HGNC Symbol;Acc:HGNC:1682]	-
ENSG00000181019	22002.6	22636.2	22185.9	16329.6	16110.8	16348.5	22274.9	16262.9	0.453817	2.5352e-08	6.52754e-07	NQO1	16	69706996	69726951	-	3254	protein_coding	NAD(P)H quinone dehydrogenase 1 [Source:HGNC Symbol;Acc:HGNC:2874]	-
ENSG00000241468	1434.61	947.77	751.831	318.909	256.518	180.008	1044.74	251.812	2.05294	2.63748e-08	6.78027e-07	ATP5MF	7	99448475	99466331	-	2275	protein_coding	ATP synthase membrane subunit f [Source:HGNC Symbol;Acc:HGNC:848]	-
ENSG00000094804	1048.4	1103.39	1094.08	663.893	715.493	734.707	1081.96	704.698	0.618397	2.64254e-08	6.78265e-07	CDC6	17	40287633	40304657	+	5557	protein_coding	cell division cycle 6 [Source:HGNC Symbol;Acc:HGNC:1744]	-
ENSG00000248290	22.2276	6.48417	8.30243	71.203	62.5394	67.503	12.3381	67.0818	-2.42714	2.6858e-08	6.88293e-07	TNXA	6	32008614	32012472	-	2038	unprocessed_pseudogene	tenascin XA (pseudogene) [Source:HGNC Symbol;Acc:HGNC:11975]	-
ENSG00000013306	2120.88	1671.84	1542.41	1107.16	1054.69	1039.94	1778.38	1067.26	0.736835	2.70222e-08	6.91423e-07	SLC25A39	17	44319625	44324870	-	3526	protein_coding	solute carrier family 25 member 39 [Source:HGNC Symbol;Acc:HGNC:24279]	-
ENSG00000170515	2203.31	1962.54	1953.84	1399.99	1385.41	1303.1	2039.9	1362.83	0.582148	2.74844e-08	7.02155e-07	PA2G4	12	56104319	56113907	+	3795	protein_coding	proliferation-associated 2G4 [Source:HGNC Symbol;Acc:HGNC:8550]	-
ENSG00000167191	598.293	486.313	511.061	939.679	827.852	863.843	531.889	877.125	-0.72085	2.86625e-08	7.31116e-07	GPRC5B	16	19856691	19886167	-	6667	protein_coding	G protein-coupled receptor class C group 5 member B [Source:HGNC Symbol;Acc:HGNC:13308]	-
ENSG00000197766	1830.07	1268.74	1079.32	2615.46	2458.12	2740.23	1392.71	2604.6	-0.902982	2.88942e-08	7.35883e-07	CFD	19	859643	863630	+	1222	protein_coding	complement factor D [Source:HGNC Symbol;Acc:HGNC:2771]	-
ENSG00000173237	377.869	291.788	273.98	530.512	597.834	590.896	314.546	573.081	-0.864494	2.89489e-08	7.36136e-07	C11orf86	11	66975277	66977004	+	1187	protein_coding	chromosome 11 open reading frame 86 [Source:HGNC Symbol;Acc:HGNC:34442]	-
ENSG00000104312	765.926	983.433	833.933	1299.71	1398.13	1527.13	861.097	1408.32	-0.710822	2.90957e-08	7.38724e-07	RIPK2	8	89757747	89791063	+	3117	protein_coding	receptor interacting serine/threonine kinase 2 [Source:HGNC Symbol;Acc:HGNC:10020]	-
ENSG00000215182	13231	11557	10838.4	16983.4	17926.6	17831.6	11875.4	17580.5	-0.565974	2.91837e-08	7.39815e-07	MUC5AC	11	1157953	1201138	+	17448	protein_coding	mucin 5AC, oligomeric mucus/gel-forming [Source:HGNC Symbol;Acc:HGNC:7515]	-
ENSG00000124749	152.815	186.96	163.281	62.1773	79.4992	71.4162	167.685	71.0309	1.23875	3.05637e-08	7.73605e-07	COL21A1	6	56056590	56394094	-	7078	protein_coding	collagen type XXI alpha 1 chain [Source:HGNC Symbol;Acc:HGNC:17025]	-
ENSG00000178764	289.885	252.883	296.12	544.552	462.156	470.565	279.629	492.424	-0.814985	3.10546e-08	7.84821e-07	ZHX2	8	122781394	122974512	+	4716	protein_coding	zinc fingers and homeoboxes 2 [Source:HGNC Symbol;Acc:HGNC:18513]	Homeobox
ENSG00000187608	12977.2	8582.88	8659.43	17234.1	16874	19468.3	10073.2	17858.8	-0.826059	3.1188e-08	7.86981e-07	ISG15	1	1001138	1014540	+	941	protein_coding	ISG15 ubiquitin-like modifier [Source:HGNC Symbol;Acc:HGNC:4053]	-
ENSG00000205755	56.4952	57.2768	46.1246	158.452	130.379	124.245	53.2989	137.692	-1.37147	3.13497e-08	7.89849e-07	CRLF2	X	1187549	1212750	-	2010	protein_coding	cytokine receptor like factor 2 [Source:HGNC Symbol;Acc:HGNC:14281]	-
ENSG00000058668	1659.66	1991.72	2051.62	2881.21	2954.19	2871.32	1901	2902.24	-0.610586	3.14649e-08	7.91537e-07	ATP2B4	1	203626561	203744081	+	9721	protein_coding	ATPase plasma membrane Ca2+ transporting 4 [Source:HGNC Symbol;Acc:HGNC:817]	-
ENSG00000168802	1763.39	1448.13	1489.82	1028.93	996.391	808.08	1567.12	944.468	0.731089	3.17717e-08	7.98032e-07	CHTF8	16	69118010	69132584	-	3383	protein_coding	chromosome transmission fidelity factor 8 [Source:HGNC Symbol;Acc:HGNC:24353]	-
ENSG00000231852	4.63075	7.56487	2.76748	31.0886	47.6995	48.9152	4.9877	42.5678	-3.11767	3.2439e-08	8.13551e-07	CYP21A2	6	32038265	32041670	+	2909	protein_coding	cytochrome P450 family 21 subfamily A member 2 [Source:HGNC Symbol;Acc:HGNC:2600]	-
ENSG00000196214	436.217	498.2	581.17	816.327	862.832	870.691	505.196	849.95	-0.750337	3.249e-08	8.13588e-07	ZNF766	19	52269571	52296046	+	7335	protein_coding	zinc finger protein 766 [Source:HGNC Symbol;Acc:HGNC:28063]	zf-C2H2
ENSG00000076864	507.53	418.229	388.369	238.68	213.058	253.381	438.043	235.04	0.897827	3.2756e-08	8.19001e-07	RAP1GAP	1	21596215	21669363	-	5755	protein_coding	RAP1 GTPase activating protein [Source:HGNC Symbol;Acc:HGNC:9858]	-
ENSG00000173276	430.66	515.492	636.519	914.607	942.331	926.455	527.557	927.798	-0.814209	3.37019e-08	8.41369e-07	ZBTB21	21	41986831	42010387	-	8062	protein_coding	zinc finger and BTB domain containing 21 [Source:HGNC Symbol;Acc:HGNC:13083]	ZBTB
ENSG00000276462	21.3015	16.2104	14.7599	88.2516	63.5994	62.6115	17.4239	71.4875	-2.03461	3.39958e-08	8.47419e-07	BX255923.2	9	41100794	41106229	-	3064	lincRNA	novel transcript	-
ENSG00000131981	2060.68	1844.75	1703.84	1239.53	1252.91	1155.38	1869.76	1215.94	0.620955	3.42713e-08	8.52991e-07	LGALS3	14	55124110	55145413	+	2397	protein_coding	galectin 3 [Source:HGNC Symbol;Acc:HGNC:6563]	-
ENSG00000196684	344.528	275.577	288.74	521.487	502.435	562.525	302.948	528.816	-0.80261	3.50867e-08	8.71965e-07	HSH2D	19	16134028	16158575	+	3398	protein_coding	hematopoietic SH2 domain containing [Source:HGNC Symbol;Acc:HGNC:24920]	-
ENSG00000114019	1065.07	962.899	954.779	1545.41	1545.47	1422.46	994.25	1504.44	-0.597172	3.5719e-08	8.85708e-07	AMOTL2	3	134355874	134375479	-	5984	protein_coding	angiomotin like 2 [Source:HGNC Symbol;Acc:HGNC:17812]	-
ENSG00000057657	102.803	139.41	130.071	235.672	252.278	286.643	124.095	258.198	-1.05986	3.57533e-08	8.85708e-07	PRDM1	6	106086320	106109939	+	6392	protein_coding	PR/SET domain 1 [Source:HGNC Symbol;Acc:HGNC:9346]	zf-C2H2
ENSG00000119632	204.679	117.796	92.2492	47.1344	28.6197	41.0888	138.241	38.9476	1.82638	3.58014e-08	8.85708e-07	IFI27L2	14	94127779	94130253	-	1662	protein_coding	interferon alpha inducible protein 27 like 2 [Source:HGNC Symbol;Acc:HGNC:19753]	-
ENSG00000108468	1931.02	1796.12	1908.64	1335.81	1249.73	1253.21	1878.59	1279.58	0.554181	3.6252e-08	8.95506e-07	CBX1	17	48070052	48101521	-	3087	protein_coding	chromobox 1 [Source:HGNC Symbol;Acc:HGNC:1551]	-
ENSG00000204267	977.089	916.429	1107.91	1550.42	1523.21	1534.96	1000.48	1536.2	-0.617998	3.67899e-08	9.07429e-07	TAP2	6	32821833	32838780	-	6390	protein_coding	transporter 2, ATP binding cassette subfamily B member [Source:HGNC Symbol;Acc:HGNC:44]	-
ENSG00000163565	1882.86	2313.77	2679.84	3769.75	3819.14	3630.49	2292.16	3739.79	-0.706246	3.7389e-08	9.20824e-07	IFI16	1	158999968	159055155	+	5294	protein_coding	interferon gamma inducible protein 16 [Source:HGNC Symbol;Acc:HGNC:5395]	-
ENSG00000145819	2490.42	2887.62	2901.24	4366.45	4232.54	3837.89	2759.76	4145.63	-0.587152	3.80827e-08	9.36505e-07	ARHGAP26	5	142770377	143229011	+	17158	protein_coding	Rho GTPase activating protein 26 [Source:HGNC Symbol;Acc:HGNC:17073]	-
ENSG00000116962	363.977	315.563	418.811	618.764	701.713	603.614	366.117	641.364	-0.806726	3.83506e-08	9.41682e-07	NID1	1	235975830	236065162	-	5864	protein_coding	nidogen 1 [Source:HGNC Symbol;Acc:HGNC:7821]	-
ENSG00000012171	2352.42	1760.45	1528.57	3484.94	3386.67	3013.18	1880.48	3294.93	-0.808961	3.90846e-08	9.58272e-07	SEMA3B	3	50267558	50277546	+	5768	protein_coding	semaphorin 3B [Source:HGNC Symbol;Acc:HGNC:10724]	-
ENSG00000116459	1221.59	1391.94	1359.75	850.424	829.972	910.802	1324.43	863.733	0.61618	3.96602e-08	9.70936e-07	ATP5PB	1	111448864	111462773	+	3383	protein_coding	ATP synthase peripheral stalk-membrane subunit b [Source:HGNC Symbol;Acc:HGNC:840]	-
ENSG00000165119	11198.1	10573.5	11253.5	8214.42	7713.55	7698.28	11008.4	7875.42	0.483214	4.06455e-08	9.91573e-07	HNRNPK	9	83968083	83980616	-	5114	protein_coding	heterogeneous nuclear ribonucleoprotein K [Source:HGNC Symbol;Acc:HGNC:5044]	-
ENSG00000197142	63.9044	76.7294	71.9544	144.412	166.418	189.791	70.8627	166.874	-1.23807	4.06736e-08	9.91573e-07	ACSL5	10	112374018	112428380	+	4236	protein_coding	acyl-CoA synthetase long chain family member 5 [Source:HGNC Symbol;Acc:HGNC:16526]	-
ENSG00000176845	245.43	185.88	126.381	448.278	386.896	400.127	185.897	411.767	-1.14752	4.06842e-08	9.91573e-07	METRNL	17	83079691	83095119	+	2626	protein_coding	meteorin like, glial cell differentiation regulator [Source:HGNC Symbol;Acc:HGNC:27584]	-
ENSG00000116096	1422.57	1085.02	1001.83	688.964	686.874	659.377	1169.8	678.405	0.786414	4.23753e-08	1.03126e-06	SPR	2	72887360	72892158	+	1480	protein_coding	sepiapterin reductase [Source:HGNC Symbol;Acc:HGNC:11257]	-
ENSG00000151491	3012.77	3976.96	4213.02	6026.18	6056.78	5993.09	3734.25	6025.35	-0.690332	4.29126e-08	1.04279e-06	EPS8	12	15620158	15882329	-	8692	protein_coding	epidermal growth factor receptor pathway substrate 8 [Source:HGNC Symbol;Acc:HGNC:3420]	-
ENSG00000136048	1141.94	1210.38	1253.67	1737.95	1815.76	1742.36	1202	1765.36	-0.554505	4.29782e-08	1.04284e-06	DRAM1	12	101877351	102012130	+	4180	protein_coding	DNA damage regulated autophagy modulator 1 [Source:HGNC Symbol;Acc:HGNC:25645]	-
ENSG00000183709	28.7107	44.3085	37.8222	132.377	111.299	90.9823	36.9471	111.553	-1.59943	4.49294e-08	1.08858e-06	IFNL2	19	39268514	39270092	+	737	protein_coding	interferon lambda 2 [Source:HGNC Symbol;Acc:HGNC:18364]	-
ENSG00000167397	189.861	163.185	156.824	73.2087	69.9593	80.221	169.956	74.463	1.19021	4.61407e-08	1.11628e-06	VKORC1	16	31090842	31095980	-	2191	protein_coding	vitamin K epoxide reductase complex subunit 1 [Source:HGNC Symbol;Acc:HGNC:23663]	-
ENSG00000140092	244.504	274.497	252.763	485.384	416.576	439.259	257.254	447.073	-0.798756	4.82903e-08	1.16656e-06	FBLN5	14	91869412	91947987	-	4973	protein_coding	fibulin 5 [Source:HGNC Symbol;Acc:HGNC:3602]	-
ENSG00000149136	3453.61	3437.69	3162.3	2352.71	2242.94	2401.74	3351.2	2332.46	0.522644	4.84883e-08	1.16963e-06	SSRP1	11	57325985	57335877	-	6323	protein_coding	structure specific recognition protein 1 [Source:HGNC Symbol;Acc:HGNC:11327]	HMG
ENSG00000096433	4443.67	3553.33	3618.01	6239.79	5880.82	5676.12	3871.67	5932.25	-0.61545	4.9471e-08	1.19158e-06	ITPR3	6	33620365	33696574	+	9870	protein_coding	inositol 1,4,5-trisphosphate receptor type 3 [Source:HGNC Symbol;Acc:HGNC:6182]	-
ENSG00000164877	539.946	429.036	406.819	767.187	760.013	806.123	458.6	777.774	-0.761529	4.99945e-08	1.20243e-06	MICALL2	7	1428465	1459502	-	8843	protein_coding	MICAL like 2 [Source:HGNC Symbol;Acc:HGNC:29672]	-
ENSG00000131469	8152.9	7185.54	7248.02	5422.46	4857.93	5253.5	7528.82	5177.96	0.540051	5.1416e-08	1.23481e-06	RPL27	17	42998273	43002959	+	2026	protein_coding	ribosomal protein L27 [Source:HGNC Symbol;Acc:HGNC:10328]	-
ENSG00000185291	181.525	173.992	193.723	413.178	325.417	313.058	183.08	350.551	-0.93634	5.35878e-08	1.28509e-06	IL3RA	X	1336616	1382689	+	1710	protein_coding	interleukin 3 receptor subunit alpha [Source:HGNC Symbol;Acc:HGNC:6012]	-
ENSG00000273445	15.7446	24.856	14.7599	77.2201	62.5394	75.3295	18.4535	71.6963	-1.971	5.42716e-08	1.29959e-06	AC133644.2	2	87477495	87478034	-	540	antisense	novel transcript	-
ENSG00000147689	142.627	141.571	139.296	293.838	264.997	252.403	141.165	270.413	-0.937808	5.48383e-08	1.31119e-06	FAM83A	8	123178960	123210079	+	6317	protein_coding	family with sequence similarity 83 member A [Source:HGNC Symbol;Acc:HGNC:28210]	-
ENSG00000163644	223.202	258.286	366.229	576.644	582.994	511.653	282.573	557.097	-0.978125	5.49157e-08	1.31119e-06	PPM1K	4	88257620	88284769	-	11371	protein_coding	protein phosphatase, Mg2+/Mn2+ dependent 1K [Source:HGNC Symbol;Acc:HGNC:25415]	-
ENSG00000112343	934.486	974.787	1126.36	1556.44	1639.8	1490.94	1011.88	1562.39	-0.626297	5.56109e-08	1.32586e-06	TRIM38	6	25962802	25991226	+	9413	protein_coding	tripartite motif containing 38 [Source:HGNC Symbol;Acc:HGNC:10059]	-
ENSG00000164611	731.659	905.622	901.275	527.504	523.635	496.001	846.185	515.713	0.714038	5.579e-08	1.32821e-06	PTTG1	5	160421822	160428744	+	2013	protein_coding	pituitary tumor-transforming 1 [Source:HGNC Symbol;Acc:HGNC:9690]	-
ENSG00000168028	16323.4	16435.2	15507.1	11121.7	10946.5	12198.5	16088.6	11422.2	0.494145	5.62271e-08	1.33668e-06	RPSA	3	39406689	39412542	+	3936	protein_coding	ribosomal protein SA [Source:HGNC Symbol;Acc:HGNC:6502]	-
ENSG00000110888	748.33	821.328	785.041	1195.41	1195.67	1143.64	784.899	1178.24	-0.586479	6.01025e-08	1.42674e-06	CAPRIN2	12	30709552	30754951	-	8392	protein_coding	caprin family member 2 [Source:HGNC Symbol;Acc:HGNC:21259]	-
ENSG00000090924	2562.66	2321.33	2294.24	3602.27	3560.51	3280.26	2392.74	3481.01	-0.540665	6.04822e-08	1.43368e-06	PLEKHG2	19	39412585	39428415	+	9200	protein_coding	pleckstrin homology and RhoGEF domain containing G2 [Source:HGNC Symbol;Acc:HGNC:29515]	-
ENSG00000171302	2886.81	2783.87	2617.11	3889.09	3828.68	4141.16	2762.6	3952.98	-0.517007	6.06842e-08	1.4364e-06	CANT1	17	78991717	79009867	-	4421	protein_coding	calcium activated nucleotidase 1 [Source:HGNC Symbol;Acc:HGNC:19721]	-
ENSG00000185022	685.351	501.443	433.571	1031.94	942.331	981.24	540.122	985.171	-0.866669	6.10529e-08	1.44305e-06	MAFF	22	38200767	38216511	+	5615	protein_coding	MAF bZIP transcription factor F [Source:HGNC Symbol;Acc:HGNC:6780]	TF_bZIP
ENSG00000142676	5338.33	4465.43	4242.54	3088.81	3149.23	2510.33	4682.1	2916.12	0.68328	6.25209e-08	1.47562e-06	RPL11	1	23691742	23696835	+	2659	protein_coding	ribosomal protein L11 [Source:HGNC Symbol;Acc:HGNC:10301]	-
ENSG00000080824	20246.6	23111.7	24809.5	14851.3	15375.2	16100.9	22722.6	15442.5	0.557212	6.27439e-08	1.47876e-06	HSP90AA1	14	102080738	102139699	-	5248	protein_coding	heat shock protein 90 alpha family class A member 1 [Source:HGNC Symbol;Acc:HGNC:5253]	-
ENSG00000118181	3897.24	3184.81	2902.16	2257.44	2000.2	1752.14	3328.07	2003.26	0.732457	6.643e-08	1.56339e-06	RPS25	11	119015712	119018691	-	1477	protein_coding	ribosomal protein S25 [Source:HGNC Symbol;Acc:HGNC:10413]	-
ENSG00000105388	1376.26	1581.06	1578.38	2355.72	2241.88	2152.27	1511.9	2249.96	-0.573776	6.66965e-08	1.56741e-06	CEACAM5	19	41708585	41729798	+	3351	protein_coding	carcinoembryonic antigen related cell adhesion molecule 5 [Source:HGNC Symbol;Acc:HGNC:1817]	-
ENSG00000135069	1438.31	1611.32	1590.38	967.759	1032.43	1082.01	1546.67	1027.4	0.58988	6.76383e-08	1.58728e-06	PSAT1	9	78297143	78330093	+	2188	protein_coding	phosphoserine aminotransferase 1 [Source:HGNC Symbol;Acc:HGNC:19129]	-
ENSG00000013374	1619.84	1701.01	1797.01	2640.53	2636.2	2314.67	1705.96	2530.46	-0.568692	6.87203e-08	1.61037e-06	NUB1	7	151341699	151378449	+	5411	protein_coding	negative regulator of ubiquitin like proteins 1 [Source:HGNC Symbol;Acc:HGNC:17623]	-
ENSG00000122378	1914.35	1755.05	1718.6	1266.61	1177.65	1208.21	1796	1217.49	0.560914	6.9067e-08	1.61619e-06	PRXL2A	10	80407829	80437115	+	6520	protein_coding	peroxiredoxin like 2A [Source:HGNC Symbol;Acc:HGNC:28651]	-
ENSG00000169100	5616.18	4126.09	3451.97	2662.59	2430.56	2324.45	4398.08	2472.53	0.830945	6.97593e-08	1.63007e-06	SLC25A6	X	1386152	1392724	-	2164	protein_coding	solute carrier family 25 member 6 [Source:HGNC Symbol;Acc:HGNC:10992]	-
ENSG00000224389	15.7446	34.5822	28.5973	131.375	104.939	66.5247	26.308	100.946	-1.94748	7.02266e-08	1.63865e-06	C4B	6	32014795	32035418	+	7174	protein_coding	complement C4B (Chido blood group) [Source:HGNC Symbol;Acc:HGNC:1324]	-
ENSG00000103145	691.834	458.215	388.369	263.752	214.118	241.641	512.806	239.837	1.09646	7.1209e-08	1.65922e-06	HCFC1R1	16	3022620	3024286	-	1433	protein_coding	host cell factor C1 regulator 1 [Source:HGNC Symbol;Acc:HGNC:21198]	-
ENSG00000163041	3936.14	3355.56	3257.32	2343.68	2299.12	2426.2	3516.34	2356.33	0.577593	7.13119e-08	1.65926e-06	H3F3A	1	226061851	226072001	+	3146	protein_coding	H3 histone family member 3A [Source:HGNC Symbol;Acc:HGNC:4764]	-
ENSG00000255302	2296.85	2200.3	2191.84	1419.05	1610.12	1553.55	2229.66	1527.57	0.545754	7.20072e-08	1.67307e-06	EID1	15	48877886	48880183	+	2298	protein_coding	EP300 interacting inhibitor of differentiation 1 [Source:HGNC Symbol;Acc:HGNC:1191]	-
ENSG00000104824	4059.32	3298.28	3313.59	2322.62	2328.8	2390	3557.06	2347.14	0.59993	7.31082e-08	1.69625e-06	HNRNPL	19	38836388	38852347	-	6821	protein_coding	heterogeneous nuclear ribonucleoprotein L [Source:HGNC Symbol;Acc:HGNC:5045]	-
ENSG00000214026	463.075	456.053	429.881	231.66	243.798	116.418	449.67	197.292	1.19002	7.61259e-08	1.76378e-06	MRPL23	11	1947278	1984522	+	2975	protein_coding	mitochondrial ribosomal protein L23 [Source:HGNC Symbol;Acc:HGNC:10322]	-
ENSG00000147050	512.161	670.031	709.396	1021.91	1022.89	1186.68	630.529	1077.16	-0.773224	7.70134e-08	1.78183e-06	KDM6A	X	44873177	45112602	+	7139	protein_coding	lysine demethylase 6A [Source:HGNC Symbol;Acc:HGNC:12637]	-
ENSG00000119185	627.004	595.463	556.263	359.024	373.116	365.886	592.91	366.009	0.695987	7.92335e-08	1.83062e-06	ITGB1BP1	2	9403475	9423547	-	6678	protein_coding	integrin subunit beta 1 binding protein 1 [Source:HGNC Symbol;Acc:HGNC:23927]	-
ENSG00000104738	3207.26	3092.95	3141.09	1899.42	2035.18	2356.74	3147.1	2097.11	0.585541	8.0038e-08	1.84661e-06	MCM4	8	47960185	47978160	+	6973	protein_coding	minichromosome maintenance complex component 4 [Source:HGNC Symbol;Acc:HGNC:6947]	-
ENSG00000165714	188.009	218.3	220.476	397.132	337.077	401.105	208.928	378.438	-0.858396	8.06052e-08	1.85709e-06	BORCS5	12	12357079	12469694	+	4980	protein_coding	BLOC-1 related complex subunit 5 [Source:HGNC Symbol;Acc:HGNC:17950]	-
ENSG00000204634	2713.62	2861.68	2785	3928.2	3799	3945.5	2786.77	3890.9	-0.48167	8.17213e-08	1.88016e-06	TBC1D8	2	101007617	101252866	-	6030	protein_coding	TBC1 domain family member 8 [Source:HGNC Symbol;Acc:HGNC:17791]	-
ENSG00000186185	895.587	700.29	677.109	462.318	451.556	408.931	757.662	440.935	0.781689	8.18752e-08	1.88107e-06	KIF18B	17	44924709	44947711	-	4655	protein_coding	kinesin family member 18B [Source:HGNC Symbol;Acc:HGNC:27102]	-
ENSG00000171564	751.108	1072.05	975.074	535.527	539.535	554.699	932.744	543.253	0.779012	8.75727e-08	2.00916e-06	FGB	4	154562956	154571086	+	2708	protein_coding	fibrinogen beta chain [Source:HGNC Symbol;Acc:HGNC:3662]	-
ENSG00000155368	1004.87	739.195	661.427	490.398	399.616	390.344	801.832	426.786	0.910044	8.87466e-08	2.03325e-06	DBI	2	119366921	119372560	+	2509	protein_coding	diazepam binding inhibitor, acyl-CoA binding protein [Source:HGNC Symbol;Acc:HGNC:2690]	-
ENSG00000144029	944.673	832.135	818.25	590.684	522.575	504.805	865.02	539.355	0.681761	9.13046e-08	2.08894e-06	MRPS5	2	95087207	95149434	-	6719	protein_coding	mitochondrial ribosomal protein S5 [Source:HGNC Symbol;Acc:HGNC:14498]	-
ENSG00000189060	7498.11	5458.59	5526.65	11238	10144.1	9160.85	6161.12	10181	-0.724506	9.27638e-08	2.11938e-06	H1F0	22	37805093	37807436	+	2344	protein_coding	H1 histone family member 0 [Source:HGNC Symbol;Acc:HGNC:4714]	-
ENSG00000113083	196.344	280.981	297.965	464.324	482.295	511.653	258.43	486.091	-0.912625	9.45056e-08	2.15617e-06	LOX	5	122063195	122078360	-	5547	protein_coding	lysyl oxidase [Source:HGNC Symbol;Acc:HGNC:6664]	-
ENSG00000102265	2841.43	2570.97	2628.18	4048.54	3846.7	3650.05	2680.19	3848.43	-0.521751	9.50179e-08	2.1646e-06	TIMP1	X	47582313	47586789	+	1541	protein_coding	TIMP metallopeptidase inhibitor 1 [Source:HGNC Symbol;Acc:HGNC:11820]	-
ENSG00000153815	4345.5	4024.51	4285.9	5829.62	5773.77	6000.92	4218.63	5868.1	-0.475998	9.51384e-08	2.1646e-06	CMIP	16	81445170	81711762	+	12715	protein_coding	c-Maf inducing protein [Source:HGNC Symbol;Acc:HGNC:24319]	-
ENSG00000106028	1042.85	1148.78	1138.36	756.156	697.473	745.468	1109.99	733.032	0.598119	9.70264e-08	2.2045e-06	SSBP1	7	141738321	141787922	+	4988	protein_coding	single stranded DNA binding protein 1 [Source:HGNC Symbol;Acc:HGNC:11317]	-
ENSG00000166523	65.7567	70.2452	81.1793	173.495	170.658	147.724	72.3937	163.959	-1.17811	9.81421e-08	2.22677e-06	CLEC4E	12	8533305	8540963	-	2422	protein_coding	C-type lectin domain family 4 member E [Source:HGNC Symbol;Acc:HGNC:14555]	-
ENSG00000148798	1113.23	1068.81	1187.25	1631.65	1596.34	1843.13	1123.1	1690.37	-0.589673	9.83558e-08	2.22854e-06	INA	10	103277163	103290351	+	3231	protein_coding	internexin neuronal intermediate filament protein alpha [Source:HGNC Symbol;Acc:HGNC:6057]	-
ENSG00000186907	776.114	660.305	580.247	1508.3	1311.21	948.956	672.222	1256.15	-0.901768	9.9057e-08	2.24134e-06	RTN4RL2	11	57460549	57477534	+	2387	protein_coding	reticulon 4 receptor like 2 [Source:HGNC Symbol;Acc:HGNC:23053]	-
ENSG00000165672	3945.4	4679.41	4796.96	2717.75	2830.17	3221.56	4473.92	2923.16	0.613861	1.00128e-07	2.26246e-06	PRDX3	10	119167703	119178833	-	3417	protein_coding	peroxiredoxin 3 [Source:HGNC Symbol;Acc:HGNC:9354]	-
ENSG00000162734	1169.73	999.643	1099.61	771.199	622.214	584.048	1089.66	659.154	0.725602	1.02704e-07	2.31747e-06	PEA15	1	160205337	160215376	+	2806	protein_coding	proliferation and apoptosis adaptor protein 15 [Source:HGNC Symbol;Acc:HGNC:8822]	-
ENSG00000171246	315.817	259.367	254.608	463.321	480.175	485.239	276.597	476.245	-0.782936	1.03572e-07	2.33385e-06	NPTX1	17	80467148	80477843	-	6703	protein_coding	neuronal pentraxin 1 [Source:HGNC Symbol;Acc:HGNC:7952]	-
ENSG00000100290	89.8366	77.81	92.2492	199.569	156.879	231.858	86.6319	196.102	-1.17757	1.03995e-07	2.34018e-06	BIK	22	43110748	43129712	+	953	protein_coding	BCL2 interacting killer [Source:HGNC Symbol;Acc:HGNC:1051]	-
ENSG00000007171	28.7107	52.9541	27.6748	133.38	130.379	87.0691	36.4465	116.943	-1.69241	1.10621e-07	2.48542e-06	NOS2	17	27756766	27800499	-	4369	protein_coding	nitric oxide synthase 2 [Source:HGNC Symbol;Acc:HGNC:7873]	-
ENSG00000169554	37.046	61.5996	59.0395	148.423	133.559	128.158	52.5617	136.713	-1.38336	1.10752e-07	2.48542e-06	ZEB2	2	144364364	144524583	-	25058	protein_coding	zinc finger E-box binding homeobox 2 [Source:HGNC Symbol;Acc:HGNC:14881]	zf-C2H2
ENSG00000122884	2202.39	2741.72	2804.38	4170.89	4031.14	3726.36	2582.83	3976.13	-0.622556	1.11772e-07	2.50489e-06	P4HA1	10	73007217	73096974	-	3093	protein_coding	prolyl 4-hydroxylase subunit alpha 1 [Source:HGNC Symbol;Acc:HGNC:8546]	-
ENSG00000197646	8.33535	5.40348	14.7599	52.1487	69.9593	41.0888	9.49957	54.3989	-2.49946	1.13146e-07	2.53223e-06	PDCD1LG2	9	5510570	5571254	+	2365	protein_coding	programmed cell death 1 ligand 2 [Source:HGNC Symbol;Acc:HGNC:18731]	-
ENSG00000162298	1143.8	1102.31	1049.8	1645.69	1552.89	1603.44	1098.63	1600.67	-0.543077	1.15373e-07	2.57854e-06	SYVN1	11	65121780	65134533	-	5496	protein_coding	synoviolin 1 [Source:HGNC Symbol;Acc:HGNC:20738]	-
ENSG00000038382	4416.81	4042.88	4472.24	6127.47	6164.9	5856.13	4310.64	6049.5	-0.488713	1.2082e-07	2.69662e-06	TRIO	5	14143702	14532128	+	17500	protein_coding	trio Rho guanine nucleotide exchange factor [Source:HGNC Symbol;Acc:HGNC:12303]	-
ENSG00000140284	2334.83	2898.42	3006.4	3937.22	4370.34	4423.89	2746.55	4243.82	-0.627876	1.21418e-07	2.70629e-06	SLC27A2	15	50182196	50236395	+	2802	protein_coding	solute carrier family 27 member 2 [Source:HGNC Symbol;Acc:HGNC:10996]	-
ENSG00000119986	1866.19	1467.58	1423.41	2430.93	2423.14	2674.69	1585.73	2509.58	-0.66207	1.22494e-07	2.72656e-06	AVPI1	10	97677424	97687323	-	1457	protein_coding	arginine vasopressin induced 1 [Source:HGNC Symbol;Acc:HGNC:30898]	-
ENSG00000130826	1578.16	1550.8	1552.55	1103.14	1096.03	1046.79	1560.5	1081.99	0.528463	1.27782e-07	2.83788e-06	DKC1	X	154762742	154777689	+	4203	protein_coding	dyskerin pseudouridine synthase 1 [Source:HGNC Symbol;Acc:HGNC:2890]	-
ENSG00000076043	1144.72	975.868	1041.49	642.833	677.334	721.011	1054.03	680.392	0.631875	1.2784e-07	2.83788e-06	REXO2	11	114439386	114450279	+	3699	protein_coding	RNA exonuclease 2 [Source:HGNC Symbol;Acc:HGNC:17851]	-
ENSG00000124177	1665.22	1636.17	1821.92	2524.2	2430.56	2405.65	1707.77	2453.47	-0.522446	1.29485e-07	2.87051e-06	CHD6	20	41402101	41618494	-	14126	protein_coding	chromodomain helicase DNA binding protein 6 [Source:HGNC Symbol;Acc:HGNC:19057]	-
ENSG00000137154	12585.5	11549.4	10762.7	8471.15	8164.04	7505.55	11632.5	8046.92	0.531681	1.30281e-07	2.88427e-06	RPS6	9	19375715	19380254	-	2714	protein_coding	ribosomal protein S6 [Source:HGNC Symbol;Acc:HGNC:10429]	-
ENSG00000187446	3681.45	4354.12	4570.03	6085.35	6100.24	6508.66	4201.86	6231.42	-0.568624	1.34551e-07	2.97479e-06	CHP1	15	41230839	41281890	+	3950	protein_coding	calcineurin like EF-hand protein 1 [Source:HGNC Symbol;Acc:HGNC:17433]	-
ENSG00000185477	2467.26	3215.07	3435.36	4790.66	4893.97	4741.84	3039.23	4808.82	-0.662083	1.37879e-07	3.04427e-06	GPRIN3	4	89236386	89308010	-	15205	protein_coding	GPRIN family member 3 [Source:HGNC Symbol;Acc:HGNC:27733]	-
ENSG00000130066	13141.1	14748.2	14217.4	19652	19167.8	19463.4	14035.6	19427.7	-0.469076	1.38308e-07	3.04965e-06	SAT1	X	23783173	23786226	+	2498	protein_coding	spermidine/spermine N1-acetyltransferase 1 [Source:HGNC Symbol;Acc:HGNC:10540]	-
ENSG00000166165	1095.64	885.089	843.158	1510.31	1417.21	1554.53	941.294	1494.01	-0.666203	1.40049e-07	3.08389e-06	CKB	14	103519659	103523111	-	2669	protein_coding	creatine kinase B [Source:HGNC Symbol;Acc:HGNC:1991]	-
ENSG00000197635	99.0981	124.28	104.242	247.706	225.778	198.596	109.207	224.027	-1.03942	1.40746e-07	3.0951e-06	DPP4	2	161992241	162074542	-	5009	protein_coding	dipeptidyl peptidase 4 [Source:HGNC Symbol;Acc:HGNC:3009]	-
ENSG00000146859	824.274	647.336	680.799	1281.65	1143.73	1071.24	717.47	1165.54	-0.699215	1.41971e-07	3.11785e-06	TMEM140	7	135148072	135166215	+	2313	protein_coding	transmembrane protein 140 [Source:HGNC Symbol;Acc:HGNC:21870]	-
ENSG00000184500	362.125	430.117	442.796	201.575	226.838	255.338	411.679	227.917	0.852241	1.49005e-07	3.26797e-06	PROS1	3	93873033	93980003	-	5444	protein_coding	protein S [Source:HGNC Symbol;Acc:HGNC:9456]	-
ENSG00000127561	700.17	551.154	490.766	1144.26	1003.81	899.062	580.697	1015.71	-0.806226	1.49833e-07	3.28174e-06	SYNGR3	16	1989660	1994275	+	3420	protein_coding	synaptogyrin 3 [Source:HGNC Symbol;Acc:HGNC:11501]	-
ENSG00000090273	1619.84	1130.41	1216.77	842.402	765.313	635.898	1322.34	747.871	0.822869	1.5314e-07	3.34971e-06	NUDC	1	26900238	26946862	+	2856	protein_coding	nuclear distribution C, dynein complex regulator [Source:HGNC Symbol;Acc:HGNC:8045]	-
ENSG00000155850	831.683	1180.12	1104.22	597.704	616.914	630.028	1038.68	614.882	0.755683	1.55121e-07	3.38853e-06	SLC26A2	5	149960737	149993455	+	8606	protein_coding	solute carrier family 26 member 2 [Source:HGNC Symbol;Acc:HGNC:10994]	-
ENSG00000089057	7158.22	7717.24	7865.17	10348.5	10539.5	10436.6	7580.21	10441.5	-0.462047	1.56848e-07	3.42171e-06	SLC23A2	20	4852356	5010293	-	7515	protein_coding	solute carrier family 23 member 2 [Source:HGNC Symbol;Acc:HGNC:10973]	-
ENSG00000012779	327.857	343.661	297.042	603.721	500.315	524.371	322.854	542.803	-0.750759	1.57242e-07	3.42575e-06	ALOX5	10	45374176	45446119	+	3730	protein_coding	arachidonate 5-lipoxygenase [Source:HGNC Symbol;Acc:HGNC:435]	-
ENSG00000102317	2479.3	2239.2	2182.62	1372.91	1641.92	1573.11	2300.37	1529.32	0.58919	1.58582e-07	3.45037e-06	RBM3	X	48574449	48579066	+	3731	protein_coding	RNA binding motif protein 3 [Source:HGNC Symbol;Acc:HGNC:9900]	-
ENSG00000089127	10104.3	9085.4	9584.69	13437.3	12866.2	13547.6	9591.47	13283.7	-0.469775	1.60189e-07	3.48073e-06	OAS1	12	112906777	112933222	+	4947	protein_coding	2'-5'-oligoadenylate synthetase 1 [Source:HGNC Symbol;Acc:HGNC:8086]	-
ENSG00000165030	501.047	715.42	678.954	1016.9	1076.95	1098.64	631.807	1064.16	-0.753171	1.60801e-07	3.4894e-06	NFIL3	9	91409045	91423862	-	2085	protein_coding	nuclear factor, interleukin 3 regulated [Source:HGNC Symbol;Acc:HGNC:7787]	TF_bZIP
ENSG00000125430	72.2397	96.1819	119.924	248.709	214.118	190.769	96.1152	217.865	-1.18036	1.66088e-07	3.59835e-06	HS3ST3B1	17	14301083	14349404	+	5367	protein_coding	heparan sulfate-glucosamine 3-sulfotransferase 3B1 [Source:HGNC Symbol;Acc:HGNC:5198]	-
ENSG00000225697	438.069	386.889	440.029	665.898	670.974	661.334	421.662	666.069	-0.658312	1.6626e-07	3.59835e-06	SLC26A6	3	48625723	48635493	-	6373	protein_coding	solute carrier family 26 member 6 [Source:HGNC Symbol;Acc:HGNC:14472]	-
ENSG00000176915	2024.56	2257.57	2333.9	3153.99	3191.63	3133.51	2205.35	3159.71	-0.518875	1.66757e-07	3.60435e-06	ANKLE2	12	132725503	132761888	-	17517	protein_coding	ankyrin repeat and LEM domain containing 2 [Source:HGNC Symbol;Acc:HGNC:29101]	-
ENSG00000187498	1936.58	1591.86	1560.86	2716.75	2479.32	2541.64	1696.43	2579.23	-0.604205	1.72248e-07	3.71816e-06	COL4A1	13	110148963	110307233	-	14738	protein_coding	collagen type IV alpha 1 chain [Source:HGNC Symbol;Acc:HGNC:2202]	-
ENSG00000185650	7807.45	7639.43	7946.35	11255.1	10884	10165.6	7797.74	10768.2	-0.4656	1.74827e-07	3.76887e-06	ZFP36L1	14	68787660	68796253	-	5160	protein_coding	ZFP36 ring finger protein like 1 [Source:HGNC Symbol;Acc:HGNC:1107]	Others
ENSG00000133805	181.525	194.525	162.359	407.161	310.577	307.188	179.47	341.642	-0.930384	1.75362e-07	3.77545e-06	AMPD3	11	10308313	10507579	+	6793	protein_coding	adenosine monophosphate deaminase 3 [Source:HGNC Symbol;Acc:HGNC:470]	-
ENSG00000132612	875.212	680.838	659.582	453.292	382.656	450.998	738.544	428.982	0.783751	1.84805e-07	3.97354e-06	VPS4A	16	69311356	69326939	+	5670	protein_coding	vacuolar protein sorting 4 homolog A [Source:HGNC Symbol;Acc:HGNC:13488]	-
ENSG00000154864	444.552	420.39	477.851	699.996	679.454	724.924	447.598	701.458	-0.647428	1.87409e-07	4.02295e-06	PIEZO2	18	10666483	11148762	-	14796	protein_coding	piezo type mechanosensitive ion channel component 2 [Source:HGNC Symbol;Acc:HGNC:26270]	-
ENSG00000076513	557.543	613.835	648.512	949.708	912.651	921.563	606.63	927.974	-0.61343	1.87592e-07	4.02295e-06	ANKRD13A	12	109999186	110039763	+	7350	protein_coding	ankyrin repeat domain 13A [Source:HGNC Symbol;Acc:HGNC:21268]	-
ENSG00000135373	909.48	841.861	919.725	1320.77	1309.09	1282.56	890.355	1304.14	-0.550055	1.89296e-07	4.0542e-06	EHF	11	34621093	34661057	+	4386	protein_coding	ETS homologous factor [Source:HGNC Symbol;Acc:HGNC:3246]	ETS
ENSG00000161021	1111.38	1065.57	1092.23	1739.96	1569.85	1507.57	1089.73	1605.79	-0.559133	1.9435e-07	4.15701e-06	MAML1	5	179732850	179777286	+	5942	protein_coding	mastermind like transcriptional coactivator 1 [Source:HGNC Symbol;Acc:HGNC:13632]	-
ENSG00000117139	1613.35	1987.4	2052.54	2924.34	2931.93	2738.27	1884.43	2864.85	-0.604497	2.0075e-07	4.28833e-06	KDM5B	1	202724495	202809470	-	25882	protein_coding	lysine demethylase 5B [Source:HGNC Symbol;Acc:HGNC:18039]	ARID
ENSG00000131153	386.205	370.678	346.857	214.612	223.658	198.596	367.913	212.289	0.793814	2.01378e-07	4.29616e-06	GINS2	16	85676198	85690073	-	3264	protein_coding	GINS complex subunit 2 [Source:HGNC Symbol;Acc:HGNC:24575]	-
ENSG00000164346	1148.43	1130.41	1201.08	807.302	781.213	782.644	1159.97	790.386	0.553642	2.02018e-07	4.30421e-06	NSA2	5	74766991	74780113	+	4962	protein_coding	NSA2, ribosome biogenesis homolog [Source:HGNC Symbol;Acc:HGNC:30728]	-
ENSG00000182199	1682.82	1333.58	1200.16	843.404	837.392	890.257	1405.52	857.018	0.713801	2.03992e-07	4.34063e-06	SHMT2	12	57229327	57234935	+	4838	protein_coding	serine hydroxymethyltransferase 2 [Source:HGNC Symbol;Acc:HGNC:10852]	-
ENSG00000147027	924.298	1246.04	1379.13	1857.29	2026.7	2045.64	1183.16	1976.54	-0.740539	2.09981e-07	4.46231e-06	TMEM47	X	34627064	34657288	-	4054	protein_coding	transmembrane protein 47 [Source:HGNC Symbol;Acc:HGNC:18515]	-
ENSG00000099817	1868.97	1280.62	1342.23	970.768	813.012	787.535	1497.27	857.105	0.805175	2.17379e-07	4.61356e-06	POLR2E	19	1086579	1095380	-	4865	protein_coding	RNA polymerase II subunit E [Source:HGNC Symbol;Acc:HGNC:9192]	-
ENSG00000145386	843.723	927.236	964.927	543.55	550.135	642.746	911.962	578.81	0.655384	2.20229e-07	4.66801e-06	CCNA2	4	121816444	121823933	-	2798	protein_coding	cyclin A2 [Source:HGNC Symbol;Acc:HGNC:1578]	-
ENSG00000134057	1693.93	2044.68	1921.55	1123.2	1238.07	1337.34	1886.72	1232.87	0.613459	2.30317e-07	4.87555e-06	CCNB1	5	69167010	69178245	+	2558	protein_coding	cyclin B1 [Source:HGNC Symbol;Acc:HGNC:1579]	-
ENSG00000260231	57.4213	63.761	57.1945	152.435	130.379	131.093	59.4589	137.969	-1.21659	2.31597e-07	4.89101e-06	KDM7A-DT	7	140177184	140179640	+	2457	bidirectional_promoter_lncRNA	KDM7A divergent transcript [Source:HGNC Symbol;Acc:HGNC:48959]	-
ENSG00000109320	1266.05	1319.53	1304.4	2031.79	1782.9	1834.32	1296.66	1883.01	-0.538442	2.31643e-07	4.89101e-06	NFKB1	4	102501329	102617302	+	6257	protein_coding	nuclear factor kappa B subunit 1 [Source:HGNC Symbol;Acc:HGNC:7794]	RHD
ENSG00000128708	711.284	908.865	889.282	512.461	503.495	532.198	836.477	516.051	0.696067	2.32174e-07	4.8955e-06	HAT1	2	171922448	171983682	+	6790	protein_coding	histone acetyltransferase 1 [Source:HGNC Symbol;Acc:HGNC:4821]	-
ENSG00000109919	1296.61	1468.66	1547.02	949.708	976.251	954.825	1437.43	960.261	0.581938	2.32452e-07	4.8955e-06	MTCH2	11	47617315	47642623	-	2897	protein_coding	mitochondrial carrier 2 [Source:HGNC Symbol;Acc:HGNC:17587]	-
ENSG00000065534	864.098	867.798	845.003	558.592	536.355	601.657	858.966	565.535	0.60251	2.34853e-07	4.93973e-06	MYLK	3	123610049	123884331	-	22167	protein_coding	myosin light chain kinase [Source:HGNC Symbol;Acc:HGNC:7590]	-
ENSG00000242960	19.4492	22.6946	32.2872	77.2201	73.1393	95.8739	24.8103	82.0778	-1.72407	2.45749e-07	5.16231e-06	FTH1P23	3	72929044	72929593	+	550	processed_pseudogene	ferritin heavy chain 1 pseudogene 23 [Source:HGNC Symbol;Acc:HGNC:37641]	-
ENSG00000139637	720.545	526.299	489.843	351.001	276.657	305.231	578.896	310.963	0.896692	2.47458e-07	5.19155e-06	C12orf10	12	53299686	53307177	+	2509	protein_coding	chromosome 12 open reading frame 10 [Source:HGNC Symbol;Acc:HGNC:17590]	-
ENSG00000204389	797.416	611.673	650.357	425.212	426.116	334.58	686.482	395.303	0.79752	2.5439e-07	5.33019e-06	HSPA1A	6	31815464	31817946	+	2483	protein_coding	heat shock protein family A (Hsp70) member 1A [Source:HGNC Symbol;Acc:HGNC:5232]	-
ENSG00000083097	187.082	238.834	204.793	354.009	376.296	380.561	210.236	370.289	-0.819113	2.57374e-07	5.38583e-06	DOP1A	6	83067666	83171350	+	10045	protein_coding	DOP1 leucine zipper like protein A [Source:HGNC Symbol;Acc:HGNC:21194]	-
ENSG00000119487	1119.72	1161.75	1164.18	784.236	811.952	751.338	1148.55	782.509	0.55377	2.58562e-07	5.40382e-06	MAPKAP1	9	125437393	125707234	-	6741	protein_coding	mitogen-activated protein kinase associated protein 1 [Source:HGNC Symbol;Acc:HGNC:18752]	-
ENSG00000102181	2662.68	2384.01	2231.51	1628.64	1662.06	1693.45	2426.07	1661.38	0.546277	2.60779e-07	5.44323e-06	CD99L2	X	150766337	150898816	-	5762	protein_coding	CD99 molecule like 2 [Source:HGNC Symbol;Acc:HGNC:18237]	-
ENSG00000135148	1199.36	1011.53	1044.26	1690.82	1522.15	1681.71	1085.05	1631.56	-0.588154	2.67951e-07	5.58583e-06	TRAFD1	12	112125501	112153609	+	3940	protein_coding	TRAF-type zinc finger domain containing 1 [Source:HGNC Symbol;Acc:HGNC:24808]	-
ENSG00000176463	1120.64	1049.35	1108.84	1608.59	1548.65	1544.74	1092.94	1567.32	-0.519736	2.80701e-07	5.8442e-06	SLCO3A1	15	91853695	92172435	+	9435	protein_coding	solute carrier organic anion transporter family member 3A1 [Source:HGNC Symbol;Acc:HGNC:10952]	-
ENSG00000142937	9012.37	7311.98	6839.36	5069.45	5163.21	5103.82	7721.24	5112.16	0.594955	2.83603e-07	5.89715e-06	RPS8	1	44775251	44778779	+	2847	protein_coding	ribosomal protein S8 [Source:HGNC Symbol;Acc:HGNC:10441]	-
ENSG00000084774	1981.04	1635.09	1635.58	1167.33	1160.69	1161.25	1750.57	1163.09	0.59015	2.92554e-07	6.07558e-06	CAD	2	27217390	27243943	+	8422	protein_coding	carbamoyl-phosphate synthetase 2, aspartate transcarbamylase, and dihydroorotase [Source:HGNC Symbol;Acc:HGNC:1424]	-
ENSG00000161513	1163.24	928.317	755.521	515.47	556.495	558.612	949.028	543.525	0.804212	2.95203e-07	6.12286e-06	FDXR	17	74862497	74873031	-	3599	protein_coding	ferredoxin reductase [Source:HGNC Symbol;Acc:HGNC:3642]	-
ENSG00000115053	8922.53	8917.9	8994.3	6814.43	6617.52	6275.82	8944.91	6569.26	0.445362	2.96495e-07	6.1419e-06	NCL	2	231453531	231483641	-	6929	protein_coding	nucleolin [Source:HGNC Symbol;Acc:HGNC:7667]	-
ENSG00000173926	38.8983	44.3085	61.807	111.317	118.719	156.529	48.3379	128.855	-1.41304	3.05493e-07	6.32032e-06	2021-03-03	5	126867714	127030808	-	5179	protein_coding	membrane associated ring-CH-type finger 3 [Source:HGNC Symbol;Acc:HGNC:28728]	-
ENSG00000198931	2011.6	1244.96	1172.49	804.293	803.472	752.316	1476.35	786.694	0.908561	3.0831e-07	6.37057e-06	APRT	16	88809339	88811944	-	1803	protein_coding	adenine phosphoribosyltransferase [Source:HGNC Symbol;Acc:HGNC:626]	-
ENSG00000144655	654.788	542.509	569.178	932.659	861.772	960.695	588.825	918.375	-0.640624	3.10766e-07	6.41325e-06	CSRNP1	3	39141855	39154562	-	3214	protein_coding	cysteine and serine rich nuclear protein 1 [Source:HGNC Symbol;Acc:HGNC:14300]	-
ENSG00000166949	7954.71	8104.13	8237.85	12014.3	11596.3	10374.9	8098.9	11328.5	-0.484136	3.12099e-07	6.43269e-06	SMAD3	15	67063763	67195195	+	9113	protein_coding	SMAD family member 3 [Source:HGNC Symbol;Acc:HGNC:6769]	MH1
ENSG00000146648	8569.67	9129.71	9471.23	13071.3	13244.6	11764.1	9056.87	12693.3	-0.486969	3.33958e-07	6.87459e-06	EGFR	7	55019021	55211628	+	12521	protein_coding	epidermal growth factor receptor [Source:HGNC Symbol;Acc:HGNC:3236]	-
ENSG00000096968	217.645	278.819	323.795	451.287	516.215	514.588	273.42	494.03	-0.853601	3.34869e-07	6.88473e-06	JAK2	9	4984390	5128183	+	6170	protein_coding	Janus kinase 2 [Source:HGNC Symbol;Acc:HGNC:6192]	-
ENSG00000100142	499.195	337.177	261.065	203.58	121.899	130.115	365.812	151.865	1.26814	3.3588e-07	6.89687e-06	POLR2F	22	37952607	38041915	+	7042	protein_coding	RNA polymerase II subunit F [Source:HGNC Symbol;Acc:HGNC:9193]	-
ENSG00000126243	705.727	756.487	722.311	1044.98	1155.39	1048.74	728.175	1083.04	-0.572923	3.36394e-07	6.8988e-06	LRFN3	19	35935358	35945767	+	4044	protein_coding	leucine rich repeat and fibronectin type III domain containing 3 [Source:HGNC Symbol;Acc:HGNC:28370]	-
ENSG00000150403	1312.36	1223.35	1269.35	872.487	907.351	810.036	1268.35	863.292	0.555563	3.39681e-07	6.95752e-06	TMCO3	13	113490995	113554590	+	10407	protein_coding	transmembrane and coiled-coil domains 3 [Source:HGNC Symbol;Acc:HGNC:20329]	-
ENSG00000113552	891.883	882.928	932.639	528.507	527.875	656.442	902.483	570.941	0.660173	3.41694e-07	6.99004e-06	GNPDA1	5	141991749	142013041	-	3961	protein_coding	glucosamine-6-phosphate deaminase 1 [Source:HGNC Symbol;Acc:HGNC:4417]	-
ENSG00000128274	492.712	413.906	404.051	728.076	667.794	701.445	436.89	699.105	-0.677734	3.43996e-07	7.0284e-06	A4GALT	22	42692112	42721298	-	3407	protein_coding	alpha 1,4-galactosyltransferase (P blood group) [Source:HGNC Symbol;Acc:HGNC:18149]	-
ENSG00000166979	1728.2	1674	1710.3	2502.13	2358.48	2312.71	1704.16	2391.11	-0.488498	3.44663e-07	7.03328e-06	EVA1C	21	32412006	32515397	+	4353	protein_coding	eva-1 homolog C [Source:HGNC Symbol;Acc:HGNC:13239]	-
ENSG00000008323	157.446	124.28	126.381	45.1287	68.8993	49.8935	136.036	54.6405	1.31978	3.45483e-07	7.04124e-06	PLEKHG6	12	6310436	6328506	+	4260	protein_coding	pleckstrin homology and RhoGEF domain containing G6 [Source:HGNC Symbol;Acc:HGNC:25562]	-
ENSG00000169184	200.048	215.058	201.103	434.238	348.737	327.732	205.403	370.236	-0.850821	3.46323e-07	7.0443e-06	MN1	22	27748277	27801498	-	7693	protein_coding	MN1 proto-oncogene, transcriptional regulator [Source:HGNC Symbol;Acc:HGNC:7180]	-
ENSG00000106399	585.327	555.477	587.627	356.015	380.536	363.929	576.144	366.827	0.651989	3.46528e-07	7.0443e-06	RPA3	7	7636518	7718607	-	3232	protein_coding	replication protein A3 [Source:HGNC Symbol;Acc:HGNC:10291]	-
ENSG00000024526	426.955	579.253	596.852	248.709	295.737	328.71	534.353	291.052	0.875796	3.46919e-07	7.0443e-06	DEPDC1	1	68474152	68497221	-	5904	protein_coding	DEP domain containing 1 [Source:HGNC Symbol;Acc:HGNC:22949]	-
ENSG00000123384	7440.69	6737.05	6603.2	10509	10082.6	9072.8	6926.98	9888.13	-0.513411	3.52566e-07	7.15012e-06	LRP1	12	57128493	57213351	+	20839	protein_coding	LDL receptor related protein 1 [Source:HGNC Symbol;Acc:HGNC:6692]	-
ENSG00000130433	1245.67	1041.79	978.764	1633.66	1617.54	1751.17	1088.74	1667.46	-0.614809	3.58532e-07	7.26215e-06	CACNG6	19	53992288	54012669	+	1853	protein_coding	calcium voltage-gated channel auxiliary subunit gamma 6 [Source:HGNC Symbol;Acc:HGNC:13625]	-
ENSG00000213465	1118.79	860.233	705.706	543.55	480.175	476.434	894.91	500.053	0.839754	3.63415e-07	7.352e-06	ARL2	11	65014113	65022184	+	2084	protein_coding	ADP ribosylation factor like GTPase 2 [Source:HGNC Symbol;Acc:HGNC:693]	-
ENSG00000205436	138.923	91.8591	82.1018	235.672	243.798	208.379	104.294	229.283	-1.13401	3.64679e-07	7.36848e-06	EXOC3L4	14	103100144	103110559	+	3480	protein_coding	exocyst complex component 3 like 4 [Source:HGNC Symbol;Acc:HGNC:20120]	-
ENSG00000254999	1881.94	1761.53	1742.59	1328.79	1171.29	1031.13	1795.35	1177.07	0.609248	3.67912e-07	7.42468e-06	BRK1	3	10115592	10127190	+	1233	protein_coding	BRICK1, SCAR/WAVE actin nucleating complex subunit [Source:HGNC Symbol;Acc:HGNC:23057]	-
ENSG00000140350	3368.41	3148.06	3169.68	2378.78	2313.96	2299.99	3228.72	2330.91	0.470157	3.68849e-07	7.43446e-06	ANP32A	15	68778535	68820897	-	7544	protein_coding	acidic nuclear phosphoprotein 32 family member A [Source:HGNC Symbol;Acc:HGNC:13233]	-
ENSG00000197721	5.5569	8.64556	8.30243	32.0915	42.3996	58.6983	7.50163	44.3965	-2.57211	3.70406e-07	7.45669e-06	CR1L	1	207645113	207738416	+	2768	protein_coding	complement C3b/C4b receptor 1 like [Source:HGNC Symbol;Acc:HGNC:2335]	-
ENSG00000143079	559.395	585.737	616.225	880.51	859.652	901.019	587.119	880.394	-0.584564	3.71118e-07	7.46187e-06	CTTNBP2NL	1	112396181	112463456	+	7404	protein_coding	CTTNBP2 N-terminal like [Source:HGNC Symbol;Acc:HGNC:25330]	-
ENSG00000086475	1027.1	1122.84	1045.18	716.041	753.653	653.508	1065.04	707.734	0.58961	3.75179e-07	7.53431e-06	SEPHS1	10	13317424	13348298	-	3888	protein_coding	selenophosphate synthetase 1 [Source:HGNC Symbol;Acc:HGNC:19685]	-
ENSG00000161091	1881.94	1401.66	1344.99	2555.28	2409.36	2451.63	1542.86	2472.09	-0.679814	3.81295e-07	7.64779e-06	MFSD12	19	3538261	3574290	-	5277	protein_coding	major facilitator superfamily domain containing 12 [Source:HGNC Symbol;Acc:HGNC:28299]	-
ENSG00000156675	1065.07	976.948	987.066	1503.29	1422.51	1446.91	1009.7	1457.57	-0.529402	3.9239e-07	7.86072e-06	RAB11FIP1	8	37858618	37899467	-	9602	protein_coding	RAB11 family interacting protein 1 [Source:HGNC Symbol;Acc:HGNC:30265]	-
ENSG00000130202	4758.56	4093.67	3968.56	6946.8	6239.1	5825.8	4273.6	6337.24	-0.568316	3.96614e-07	7.93565e-06	NECTIN2	19	44846175	44889228	+	3747	protein_coding	nectin cell adhesion molecule 2 [Source:HGNC Symbol;Acc:HGNC:9707]	-
ENSG00000166508	4509.43	3582.5	3697.35	2658.58	2606.52	2673.71	3929.76	2646.27	0.570641	3.98191e-07	7.95753e-06	MCM7	7	100092728	100101940	-	4386	protein_coding	minichromosome maintenance complex component 7 [Source:HGNC Symbol;Acc:HGNC:6950]	-
ENSG00000159228	1436.46	1333.58	1256.43	936.67	874.492	924.498	1342.16	911.887	0.5575	4.05379e-07	8.09133e-06	CBR1	21	36069941	36073166	+	2450	protein_coding	carbonyl reductase 1 [Source:HGNC Symbol;Acc:HGNC:1548]	-
ENSG00000179604	3775.92	3377.17	3361.56	4803.69	4827.19	5151.75	3504.88	4927.55	-0.491427	4.10326e-07	8.18012e-06	CDC42EP4	17	73283624	73312175	-	5007	protein_coding	CDC42 effector protein 4 [Source:HGNC Symbol;Acc:HGNC:17147]	-
ENSG00000241553	1203.07	869.96	756.443	520.484	543.775	528.285	943.157	530.848	0.829572	4.12464e-07	8.20341e-06	ARPC4	3	9792495	9807726	+	3608	protein_coding	actin related protein 2/3 complex subunit 4 [Source:HGNC Symbol;Acc:HGNC:707]	-
ENSG00000254166	432.512	509.007	496.301	758.161	711.253	770.904	479.273	746.773	-0.640813	4.12524e-07	8.20341e-06	CASC19	8	127072694	127227541	-	22208	processed_transcript	cancer susceptibility 19 [Source:HGNC Symbol;Acc:HGNC:49476]	-
ENSG00000145990	356.568	311.24	308.112	531.515	501.375	549.807	325.307	527.566	-0.697152	4.12992e-07	8.20341e-06	GFOD1	6	13357830	13487662	-	10686	protein_coding	glucose-fructose oxidoreductase domain containing 1 [Source:HGNC Symbol;Acc:HGNC:21096]	-
ENSG00000276043	1311.43	921.833	916.957	613.75	627.514	610.462	1050.07	617.242	0.767156	4.16705e-07	8.26717e-06	UHRF1	19	4903080	4962154	+	5145	protein_coding	ubiquitin like with PHD and ring finger domains 1 [Source:HGNC Symbol;Acc:HGNC:12556]	-
ENSG00000133962	55.569	78.8907	105.164	172.492	208.818	183.921	79.8746	188.41	-1.23724	4.17344e-07	8.26986e-06	CATSPERB	14	91580696	91780707	-	5635	protein_coding	cation channel sperm associated auxiliary subunit beta [Source:HGNC Symbol;Acc:HGNC:20500]	-
ENSG00000116133	1678.18	1632.93	1862.51	2544.25	2368.02	2495.66	1724.54	2469.31	-0.517652	4.20393e-07	8.32024e-06	DHCR24	1	54849627	54887271	-	6290	protein_coding	24-dehydrocholesterol reductase [Source:HGNC Symbol;Acc:HGNC:2859]	-
ENSG00000054598	378.796	393.373	324.717	626.787	652.954	536.111	365.629	605.284	-0.727858	4.22569e-07	8.34825e-06	FOXC1	6	1609972	1613897	+	3926	protein_coding	forkhead box C1 [Source:HGNC Symbol;Acc:HGNC:3800]	Fork
ENSG00000116852	268.584	283.142	228.778	440.255	471.696	412.845	260.168	441.598	-0.764413	4.22825e-07	8.34825e-06	KIF21B	1	200969390	201023700	-	12150	protein_coding	kinesin family member 21B [Source:HGNC Symbol;Acc:HGNC:29442]	-
ENSG00000034510	19835.4	13746.4	12566.2	10219.1	8426.92	7321.63	15382.7	8655.9	0.829582	4.23358e-07	8.34875e-06	TMSB10	2	84905625	84906675	+	496	protein_coding	thymosin beta 10 [Source:HGNC Symbol;Acc:HGNC:11879]	-
ENSG00000087086	60147	52856.8	51694.6	39334.1	39436.9	39647.8	54899.5	39472.9	0.475935	4.25454e-07	8.38001e-06	FTL	19	48965301	48966878	+	878	protein_coding	ferritin light chain [Source:HGNC Symbol;Acc:HGNC:3999]	-
ENSG00000084112	1819.89	1757.21	1802.55	2641.53	2576.84	2367.5	1793.22	2528.62	-0.49561	4.35161e-07	8.56094e-06	SSH1	12	108778192	108857590	-	14537	protein_coding	slingshot protein phosphatase 1 [Source:HGNC Symbol;Acc:HGNC:30579]	-
ENSG00000183255	5417.05	5537.48	5656.72	7452.25	7307.57	7718.82	5537.09	7492.88	-0.436418	4.40577e-07	8.65713e-06	PTTG1IP	21	44849585	44873903	-	3537	protein_coding	PTTG1 interacting protein [Source:HGNC Symbol;Acc:HGNC:13524]	-
ENSG00000167699	1499.44	1574.57	1493.51	1073.06	1044.09	1088.85	1522.51	1068.67	0.510297	4.44465e-07	8.72309e-06	GLOD4	17	757097	783390	-	5603	protein_coding	glyoxalase domain containing 4 [Source:HGNC Symbol;Acc:HGNC:14111]	-
ENSG00000107485	379.722	353.387	357.004	595.698	578.755	542.959	363.371	572.471	-0.655188	4.48405e-07	8.78991e-06	GATA3	10	8045378	8075203	+	3436	protein_coding	GATA binding protein 3 [Source:HGNC Symbol;Acc:HGNC:4172]	zf-GATA
ENSG00000172340	817.791	1109.87	1030.42	615.755	626.454	584.048	986.029	608.752	0.695223	4.50965e-07	8.82956e-06	SUCLG2	3	67360460	67654614	-	3090	protein_coding	succinate-CoA ligase GDP-forming beta subunit [Source:HGNC Symbol;Acc:HGNC:11450]	-
ENSG00000103313	2.77845	6.48417	4.61246	46.1315	38.1596	25.4359	4.62503	36.5757	-3.00082	4.51575e-07	8.83098e-06	MEFV	16	3242028	3256627	-	4819	protein_coding	MEFV, pyrin innate immunity regulator [Source:HGNC Symbol;Acc:HGNC:6998]	-
ENSG00000143252	1802.29	1803.68	1860.67	1189.39	1196.73	1375.5	1822.21	1253.87	0.539126	4.57938e-07	8.94477e-06	SDHC	1	161314257	161375340	+	14160	protein_coding	succinate dehydrogenase complex subunit C [Source:HGNC Symbol;Acc:HGNC:10682]	-
ENSG00000141574	147.258	94.0205	102.397	246.703	218.358	252.403	114.558	239.155	-1.05897	4.5951e-07	8.96482e-06	SECTM1	17	82321024	82334074	-	2961	protein_coding	secreted and transmembrane 1 [Source:HGNC Symbol;Acc:HGNC:10707]	-
ENSG00000170113	1197.51	1239.56	1335.77	1735.95	1792.44	1928.24	1257.61	1818.88	-0.532323	4.61034e-07	8.98386e-06	NIPA1	15	22773063	22829791	+	8700	protein_coding	NIPA magnesium transporter 1 [Source:HGNC Symbol;Acc:HGNC:17043]	-
ENSG00000114391	5246.64	3931.57	3772.99	2843.11	2710.39	2649.25	4317.07	2734.25	0.659031	4.67486e-07	9.09881e-06	RPL24	3	101681091	101686782	-	2682	protein_coding	ribosomal protein L24 [Source:HGNC Symbol;Acc:HGNC:10325]	-
ENSG00000171793	1268.83	1201.73	1271.19	869.479	858.592	870.691	1247.25	866.254	0.526132	4.74463e-07	9.22367e-06	CTPS1	1	40979335	41012565	+	11517	protein_coding	CTP synthase 1 [Source:HGNC Symbol;Acc:HGNC:2519]	-
ENSG00000244187	464.001	280.981	273.98	194.555	114.479	94.8956	339.654	134.643	1.3356	4.75544e-07	9.23377e-06	TMEM141	9	136791355	136793257	+	1443	protein_coding	transmembrane protein 141 [Source:HGNC Symbol;Acc:HGNC:28211]	-
ENSG00000115163	375.091	329.612	355.159	211.603	215.178	185.878	353.287	204.22	0.792211	4.79784e-07	9.3051e-06	CENPA	2	26764289	26801067	+	1983	protein_coding	centromere protein A [Source:HGNC Symbol;Acc:HGNC:1851]	-
ENSG00000132911	64.8305	76.7294	72.8769	168.48	135.679	165.334	71.4789	156.498	-1.13324	4.85946e-07	9.41349e-06	NMUR2	5	152391532	152433368	-	2345	protein_coding	neuromedin U receptor 2 [Source:HGNC Symbol;Acc:HGNC:16454]	-
ENSG00000058085	2998.88	2662.83	2798.84	4122.75	3767.2	4011.05	2820.18	3967	-0.492106	4.92055e-07	9.5206e-06	LAMC2	1	183186238	183244900	+	6543	protein_coding	laminin subunit gamma 2 [Source:HGNC Symbol;Acc:HGNC:6493]	-
ENSG00000163900	580.696	527.379	626.372	848.419	884.032	921.563	578.149	884.671	-0.612713	4.95836e-07	9.58247e-06	TMEM41A	3	185476496	185499057	-	8668	protein_coding	transmembrane protein 41A [Source:HGNC Symbol;Acc:HGNC:30544]	-
ENSG00000076382	1338.29	1263.33	1309.94	821.342	833.152	969.5	1303.85	874.665	0.575865	5.00148e-07	9.65445e-06	SPAG5	17	28577565	28599279	-	5472	protein_coding	sperm associated antigen 5 [Source:HGNC Symbol;Acc:HGNC:13452]	-
ENSG00000168310	600.145	705.694	661.427	1040.97	969.891	961.674	655.755	990.844	-0.596347	5.03821e-07	9.71392e-06	IRF2	4	184387713	184474580	-	3116	protein_coding	interferon regulatory factor 2 [Source:HGNC Symbol;Acc:HGNC:6117]	IRF
ENSG00000175063	890.957	840.781	812.715	565.613	551.195	581.113	848.151	565.973	0.583476	5.14546e-07	9.89546e-06	UBE2C	20	45812576	45816957	+	1286	protein_coding	ubiquitin conjugating enzyme E2 C [Source:HGNC Symbol;Acc:HGNC:15937]	-
ENSG00000183207	2347.79	1813.41	1669.71	1272.63	1177.65	1184.73	1943.64	1211.67	0.681917	5.14889e-07	9.89546e-06	RUVBL2	19	48993448	49015995	+	3670	protein_coding	RuvB like AAA ATPase 2 [Source:HGNC Symbol;Acc:HGNC:10475]	-
ENSG00000163874	2078.28	1646.98	1502.74	2907.29	2653.15	2650.23	1742.67	2736.89	-0.651075	5.15044e-07	9.89546e-06	ZC3H12A	1	37474552	37484379	+	3121	protein_coding	zinc finger CCCH-type containing 12A [Source:HGNC Symbol;Acc:HGNC:26259]	-
ENSG00000176890	656.641	465.78	378.222	246.703	281.957	225.988	500.214	251.55	0.992659	5.18373e-07	9.94779e-06	TYMS	18	657604	673578	+	2470	protein_coding	thymidylate synthetase [Source:HGNC Symbol;Acc:HGNC:12441]	-
ENSG00000184014	1856.01	1970.11	1938.16	2858.15	2607.58	2621.86	1921.42	2695.86	-0.488742	5.28506e-07	1.01304e-05	DENND5A	11	9138825	9265390	-	8648	protein_coding	DENN domain containing 5A [Source:HGNC Symbol;Acc:HGNC:19344]	-
ENSG00000165685	46.3075	25.9367	35.9772	110.314	87.9792	108.592	36.0738	102.295	-1.49678	5.33085e-07	1.02063e-05	TMEM52B	12	10170542	10191801	+	3489	protein_coding	transmembrane protein 52B [Source:HGNC Symbol;Acc:HGNC:26438]	-
ENSG00000182782	11.1138	10.807	14.7599	54.1544	55.1195	46.9586	12.2269	52.0775	-2.08543	5.34907e-07	1.02292e-05	HCAR2	12	122701293	122703343	-	2051	protein_coding	hydroxycarboxylic acid receptor 2 [Source:HGNC Symbol;Acc:HGNC:24827]	-
ENSG00000152518	2161.64	2151.66	2130.96	2994.54	3211.77	2829.26	2148.09	3011.85	-0.487486	5.44023e-07	1.03915e-05	ZFP36L2	2	43222402	43226609	-	3696	protein_coding	ZFP36 ring finger protein like 2 [Source:HGNC Symbol;Acc:HGNC:1108]	Others
ENSG00000150753	4067.65	3825.66	4010.07	2953.42	2934.05	2750.01	3967.8	2879.16	0.462858	5.47111e-07	1.04383e-05	CCT5	5	10249921	10266412	+	5839	protein_coding	chaperonin containing TCP1 subunit 5 [Source:HGNC Symbol;Acc:HGNC:1618]	-
ENSG00000140538	1385.52	1449.21	1466.76	947.702	975.191	1054.61	1433.83	992.502	0.530519	5.55895e-07	1.05936e-05	NTRK3	15	87859751	88256768	-	26750	protein_coding	neurotrophic receptor tyrosine kinase 3 [Source:HGNC Symbol;Acc:HGNC:8033]	-
ENSG00000166016	1521.67	1156.34	1272.12	2196.26	1972.64	1935.09	1316.71	2034.66	-0.627271	5.61873e-07	1.06951e-05	ABTB2	11	34150988	34358008	-	4973	protein_coding	ankyrin repeat and BTB domain containing 2 [Source:HGNC Symbol;Acc:HGNC:23842]	-
ENSG00000140025	125.03	131.845	158.669	52.1487	52.9995	70.4379	138.515	58.5287	1.2418	5.79866e-07	1.10248e-05	EFCAB11	14	89794669	89954777	-	8302	protein_coding	EF-hand calcium binding domain 11 [Source:HGNC Symbol;Acc:HGNC:20357]	-
ENSG00000100599	1054.89	957.496	940.019	1478.21	1427.81	1379.41	984.133	1428.48	-0.537288	5.88618e-07	1.11783e-05	RIN3	14	92513774	92688994	+	8683	protein_coding	Ras and Rab interactor 3 [Source:HGNC Symbol;Acc:HGNC:18751]	-
ENSG00000177359	35.1937	44.3085	32.2872	115.329	92.2191	92.939	37.2631	100.162	-1.43238	5.89347e-07	1.11792e-05	AC024940.1	12	31111652	31201235	-	7202	transcribed_unprocessed_pseudogene	alpha-2-macroglobulin like 1 pseudogene [Source:NCBI gene;Acc:144203]	-
ENSG00000039560	2965.53	3746.77	3697.35	5186.79	5087.95	5058.81	3469.88	5111.18	-0.558955	5.94244e-07	1.12591e-05	RAI14	5	34656237	34832627	+	7687	protein_coding	retinoic acid induced 14 [Source:HGNC Symbol;Acc:HGNC:14873]	-
ENSG00000155760	652.936	651.659	588.55	894.55	987.911	954.825	631.048	945.762	-0.584002	5.95444e-07	1.12688e-05	FZD7	2	202034587	202038445	+	3859	protein_coding	frizzled class receptor 7 [Source:HGNC Symbol;Acc:HGNC:4045]	-
ENSG00000142627	4639.09	3475.52	3494.4	6037.21	5712.29	6110.49	3869.67	5953.33	-0.621338	5.97746e-07	1.12994e-05	EPHA2	1	16124337	16156087	-	4159	protein_coding	EPH receptor A2 [Source:HGNC Symbol;Acc:HGNC:3386]	-
ENSG00000164463	325.079	445.246	509.216	737.101	752.593	736.663	426.514	742.119	-0.799382	6.04208e-07	1.14084e-05	CREBRF	5	173056352	173139284	+	12333	protein_coding	CREB3 regulatory factor [Source:HGNC Symbol;Acc:HGNC:24050]	-
ENSG00000080561	149.11	173.992	162.359	297.849	268.177	301.318	161.82	289.115	-0.839269	6.09568e-07	1.14964e-05	MID2	X	107825755	107927193	+	3097	protein_coding	midline 2 [Source:HGNC Symbol;Acc:HGNC:7096]	-
ENSG00000031081	68.5351	59.4382	64.5744	133.38	139.919	151.637	64.1826	141.645	-1.14027	6.30164e-07	1.18712e-05	ARHGAP31	3	119294373	119420714	+	9384	protein_coding	Rho GTPase activating protein 31 [Source:HGNC Symbol;Acc:HGNC:29216]	-
ENSG00000117593	1139.17	1412.47	1380.05	845.41	885.092	859.93	1310.56	863.477	0.601614	6.41535e-07	1.20716e-05	DARS2	1	173824568	173858808	+	7438	protein_coding	aspartyl-tRNA synthetase 2, mitochondrial [Source:HGNC Symbol;Acc:HGNC:25538]	-
ENSG00000130204	2496.9	1779.9	1598.68	1242.54	1048.33	1131.9	1958.49	1140.92	0.779626	6.63386e-07	1.24685e-05	TOMM40	19	44890569	44903689	+	3610	protein_coding	translocase of outer mitochondrial membrane 40 [Source:HGNC Symbol;Acc:HGNC:18001]	-
ENSG00000105855	297.294	469.022	506.448	729.079	799.232	811.993	424.255	780.101	-0.879483	6.65952e-07	1.25024e-05	ITGB8	7	20330702	20415754	+	15156	protein_coding	integrin subunit beta 8 [Source:HGNC Symbol;Acc:HGNC:6163]	-
ENSG00000092010	4035.24	3272.34	3475.03	4848.82	5384.75	5830.7	3594.2	5354.76	-0.574977	6.68104e-07	1.25285e-05	PSME1	14	24136158	24138967	+	1781	protein_coding	proteasome activator subunit 1 [Source:HGNC Symbol;Acc:HGNC:9568]	-
ENSG00000170873	87.0581	73.4873	95.0167	179.512	198.218	159.464	85.1874	179.065	-1.06768	6.68866e-07	1.25285e-05	MTSS1	8	124550790	124728429	-	7727	protein_coding	MTSS1, I-BAR domain containing [Source:HGNC Symbol;Acc:HGNC:20443]	-
ENSG00000155366	1679.11	1310.88	1232.45	968.762	781.213	615.354	1407.48	788.443	0.836353	6.70234e-07	1.25398e-05	RHOC	1	112701106	112707434	-	4028	protein_coding	ras homolog family member C [Source:HGNC Symbol;Acc:HGNC:669]	-
ENSG00000165861	390.835	426.875	440.029	675.927	632.814	634.92	419.246	647.887	-0.628249	6.89894e-07	1.28929e-05	ZFYVE1	14	72969451	73027212	-	5306	protein_coding	zinc finger FYVE-type containing 1 [Source:HGNC Symbol;Acc:HGNC:13180]	-
ENSG00000166147	1401.27	1561.6	1655.87	2163.17	2325.62	2180.64	1539.58	2223.14	-0.530052	6.94602e-07	1.29662e-05	FBN1	15	48408306	48645849	-	16057	protein_coding	fibrillin 1 [Source:HGNC Symbol;Acc:HGNC:3603]	-
ENSG00000131828	1812.48	1623.2	1531.34	1160.31	1156.45	1058.53	1655.67	1125.09	0.557601	7.00915e-07	1.30692e-05	PDHA1	X	19343893	19361705	+	4493	protein_coding	pyruvate dehydrogenase E1 alpha 1 subunit [Source:HGNC Symbol;Acc:HGNC:8806]	-
ENSG00000196230	15674.2	15315.6	15373.3	11654.2	11385.4	11846.3	15454.4	11628.6	0.410329	7.07302e-07	1.31733e-05	TUBB	6	30720201	30725426	+	3359	protein_coding	tubulin beta class I [Source:HGNC Symbol;Acc:HGNC:20778]	-
ENSG00000148516	428.808	499.281	614.38	854.436	823.612	860.908	514.156	846.319	-0.718758	7.10426e-07	1.32165e-05	ZEB1	10	31318495	31529814	+	8650	protein_coding	zinc finger E-box binding homeobox 1 [Source:HGNC Symbol;Acc:HGNC:11642]	zf-C2H2
ENSG00000170004	5622.66	4544.32	4591.24	3450.84	3406.81	3187.32	4919.41	3348.32	0.555207	7.12267e-07	1.32358e-05	CHD3	17	7884806	7912760	+	9758	protein_coding	chromodomain helicase DNA binding protein 3 [Source:HGNC Symbol;Acc:HGNC:1918]	-
ENSG00000090889	827.978	980.19	1012.9	579.653	563.915	656.442	940.355	600.003	0.647605	7.15426e-07	1.32794e-05	KIF4A	X	70290090	70420832	+	4533	protein_coding	kinesin family member 4A [Source:HGNC Symbol;Acc:HGNC:13339]	-
ENSG00000183908	36.1199	44.3085	46.1246	113.323	89.0392	126.201	42.1843	109.521	-1.37905	7.16344e-07	1.32815e-05	LRRC55	11	57181747	57191717	+	5410	protein_coding	leucine rich repeat containing 55 [Source:HGNC Symbol;Acc:HGNC:32324]	-
ENSG00000160796	2145.89	1836.1	1690.93	2782.93	2813.21	2760.78	1890.97	2785.64	-0.558753	7.17154e-07	1.32815e-05	NBEAL2	3	46979683	47009703	+	9819	protein_coding	neurobeachin like 2 [Source:HGNC Symbol;Acc:HGNC:31928]	-
ENSG00000163082	170.412	215.058	182.653	328.938	337.077	325.775	189.374	330.597	-0.806342	7.20091e-07	1.33209e-05	SGPP2	2	222424517	222560948	+	3336	protein_coding	sphingosine-1-phosphate phosphatase 2 [Source:HGNC Symbol;Acc:HGNC:19953]	-
ENSG00000076108	3129.46	3033.51	2947.36	4509.86	4361.86	3911.26	3036.78	4260.99	-0.488592	7.32785e-07	1.35405e-05	BAZ2A	12	56595596	56636816	-	10918	protein_coding	bromodomain adjacent to zinc finger domain 2A [Source:HGNC Symbol;Acc:HGNC:962]	MBD
ENSG00000067066	1831	1859.88	2125.42	2687.66	2857.73	2752.95	1938.77	2766.11	-0.512466	7.4127e-07	1.36818e-05	SP100	2	230415942	230544090	+	12618	protein_coding	SP100 nuclear antigen [Source:HGNC Symbol;Acc:HGNC:11206]	SAND
ENSG00000163681	956.713	1173.63	1270.27	1743.97	1730.96	1715.95	1133.54	1730.29	-0.610367	7.66444e-07	1.41306e-05	SLMAP	3	57755450	57929168	+	14147	protein_coding	sarcolemma associated protein [Source:HGNC Symbol;Acc:HGNC:16643]	-
ENSG00000125538	83.3535	75.6487	80.2568	211.603	146.279	162.399	79.753	173.427	-1.12014	7.74435e-07	1.42619e-05	IL1B	2	112829751	112836903	-	3096	protein_coding	interleukin 1 beta [Source:HGNC Symbol;Acc:HGNC:5992]	-
ENSG00000101474	3612.91	3103.76	2962.12	2103	2158.14	2347.93	3226.26	2203.02	0.550406	7.82428e-07	1.4393e-05	APMAP	20	24962925	24992979	-	2454	protein_coding	adipocyte plasma membrane associated protein [Source:HGNC Symbol;Acc:HGNC:13238]	-
ENSG00000116237	1986.59	1854.47	1970.44	1252.57	1334.53	1455.72	1937.17	1347.61	0.523649	7.96764e-07	1.46403e-05	ICMT	1	6221193	6235972	-	4910	protein_coding	isoprenylcysteine carboxyl methyltransferase [Source:HGNC Symbol;Acc:HGNC:5350]	-
ENSG00000146477	1243.82	1263.33	1485.21	749.136	877.672	940.151	1330.79	855.653	0.637391	8.16531e-07	1.49868e-05	SLC22A3	6	160348268	160452581	+	3348	protein_coding	solute carrier family 22 member 3 [Source:HGNC Symbol;Acc:HGNC:10967]	-
ENSG00000116285	3267.46	4088.27	4347.7	5934.92	5738.79	5811.13	3901.14	5828.28	-0.579265	8.1905e-07	1.50162e-05	ERRFI1	1	8004404	8026308	-	4186	protein_coding	ERBB receptor feedback inhibitor 1 [Source:HGNC Symbol;Acc:HGNC:18185]	-
ENSG00000133519	241.725	183.718	204.793	99.283	110.239	108.592	210.079	106.038	0.988235	8.20989e-07	1.5035e-05	ZDHHC8P1	22	23390606	23402726	-	3269	transcribed_unprocessed_pseudogene	zinc finger DHHC-type containing 8 pseudogene 1 [Source:HGNC Symbol;Acc:HGNC:26461]	-
ENSG00000026950	559.395	536.025	613.457	882.516	822.552	864.821	569.626	856.63	-0.588051	8.25299e-07	1.50971e-05	BTN3A1	6	26402237	26415216	+	5547	protein_coding	butyrophilin subfamily 3 member A1 [Source:HGNC Symbol;Acc:HGNC:1138]	-
ENSG00000172731	550.133	420.39	386.524	254.726	268.177	239.685	452.349	254.196	0.832453	8.2818e-07	1.51329e-05	LRRC20	10	70298970	70382650	-	3625	protein_coding	leucine rich repeat containing 20 [Source:HGNC Symbol;Acc:HGNC:23421]	-
ENSG00000170525	6510.84	5854.13	6120.73	4741.52	4231.48	4271.28	6161.9	4414.76	0.481103	8.36228e-07	1.5263e-05	PFKFB3	10	6144934	6254644	+	6114	protein_coding	6-phosphofructo-2-kinase/fructose-2,6-biphosphatase 3 [Source:HGNC Symbol;Acc:HGNC:8874]	-
ENSG00000213593	1517.96	1568.09	1550.71	1156.3	1056.81	963.63	1545.59	1058.91	0.545597	8.47108e-07	1.54444e-05	TMX2	11	57712600	57740973	+	2246	protein_coding	thioredoxin related transmembrane protein 2 [Source:HGNC Symbol;Acc:HGNC:30739]	-
ENSG00000101745	481.598	686.241	686.334	976.785	1026.07	1065.37	618.058	1022.74	-0.727459	8.57662e-07	1.56195e-05	ANKRD12	18	9136228	9285985	+	12252	protein_coding	ankyrin repeat domain 12 [Source:HGNC Symbol;Acc:HGNC:29135]	-
ENSG00000173120	2386.69	2135.45	2451.06	3406.71	3390.91	3099.27	2324.4	3298.96	-0.50475	8.76738e-07	1.59493e-05	KDM2A	11	67119269	67258087	+	10380	protein_coding	lysine demethylase 2A [Source:HGNC Symbol;Acc:HGNC:13606]	-
ENSG00000123595	472.337	571.688	540.58	837.387	845.872	763.078	528.202	815.446	-0.627257	8.83551e-07	1.60554e-05	RAB9A	X	13689125	13710506	+	2118	protein_coding	RAB9A, member RAS oncogene family [Source:HGNC Symbol;Acc:HGNC:9792]	-
ENSG00000123349	1751.35	1482.71	1403.11	1106.15	962.471	969.5	1545.72	1012.71	0.610159	9.16646e-07	1.66384e-05	PFDN5	12	53295291	53299450	+	3380	protein_coding	prefoldin subunit 5 [Source:HGNC Symbol;Acc:HGNC:8869]	-
ENSG00000205581	3157.25	2820.61	2794.23	2021.76	2156.02	2058.35	2924.03	2078.71	0.492464	9.1775e-07	1.664e-05	HMGN1	21	39342315	39349647	-	5102	protein_coding	high mobility group nucleosome binding domain 1 [Source:HGNC Symbol;Acc:HGNC:4984]	-
ENSG00000059573	1512.4	1764.78	1590.38	1139.25	1135.25	1092.77	1622.52	1122.42	0.531201	9.31824e-07	1.68766e-05	ALDH18A1	10	95605929	95656706	-	3766	protein_coding	aldehyde dehydrogenase 18 family member A1 [Source:HGNC Symbol;Acc:HGNC:9722]	-
ENSG00000205212	0	0	0	21.06	16.9598	15.6529	0	17.8909	-6.6422	9.37955e-07	1.69689e-05	CCDC144NL	17	20836447	20896140	-	3436	protein_coding	coiled-coil domain containing 144 family, N-terminal like [Source:HGNC Symbol;Acc:HGNC:33735]	-
ENSG00000128923	556.616	786.746	837.623	1201.43	1310.15	1144.62	726.995	1218.73	-0.745695	9.41519e-07	1.70147e-05	MINDY2	15	58771192	58861900	+	9454	protein_coding	MINDY lysine 48 deubiquitinase 2 [Source:HGNC Symbol;Acc:HGNC:26954]	-
ENSG00000107130	863.172	785.665	874.522	522.49	589.354	562.525	841.12	558.123	0.592538	9.7669e-07	1.76309e-05	NCS1	9	130172578	130237304	+	5289	protein_coding	neuronal calcium sensor 1 [Source:HGNC Symbol;Acc:HGNC:3953]	-
ENSG00000123213	1241.04	1508.65	1496.28	857.444	903.111	1016.46	1415.32	925.672	0.612083	9.99323e-07	1.80196e-05	NLN	5	65722196	65871725	+	10948	protein_coding	neurolysin [Source:HGNC Symbol;Acc:HGNC:16058]	-
ENSG00000150457	397.319	371.759	424.346	609.738	597.834	637.855	397.808	615.142	-0.628011	1.00591e-06	1.81184e-05	LATS2	13	20973032	21061547	-	5578	protein_coding	large tumor suppressor kinase 2 [Source:HGNC Symbol;Acc:HGNC:6515]	-
ENSG00000121966	35.1937	21.6139	35.9772	111.317	94.3391	72.3946	30.9283	92.6837	-1.57449	1.02014e-06	1.83547e-05	CXCR4	2	136114349	136118165	-	2224	protein_coding	C-X-C motif chemokine receptor 4 [Source:HGNC Symbol;Acc:HGNC:2561]	-
ENSG00000165105	962.27	1072.05	1130.05	1416.04	1618.6	1716.92	1054.79	1583.86	-0.586606	1.02798e-06	1.8472e-05	RASEF	9	82979585	83063177	-	6649	protein_coding	RAS and EF-hand domain containing [Source:HGNC Symbol;Acc:HGNC:26464]	-
ENSG00000150756	112.99	137.248	137.451	64.183	55.1195	45.002	129.23	54.7682	1.2385	1.02891e-06	1.8472e-05	FAM173B	5	10226330	10249897	-	2462	protein_coding	family with sequence similarity 173 member B [Source:HGNC Symbol;Acc:HGNC:27029]	-
ENSG00000146731	4755.78	5032.8	5375.36	3475.91	3653.79	3799.74	5054.65	3643.14	0.472422	1.03311e-06	1.85271e-05	CCT6A	7	56051630	56063989	+	3901	protein_coding	chaperonin containing TCP1 subunit 6A [Source:HGNC Symbol;Acc:HGNC:1620]	-
ENSG00000119514	319.522	309.079	309.957	532.518	473.816	481.326	312.853	495.887	-0.664463	1.0477e-06	1.87684e-05	GALNT12	9	98807699	98850081	+	3137	protein_coding	polypeptide N-acetylgalactosaminyltransferase 12 [Source:HGNC Symbol;Acc:HGNC:19877]	-
ENSG00000186193	721.471	454.973	362.539	258.738	199.278	264.142	512.994	240.719	1.09138	1.06537e-06	1.9064e-05	SAPCD2	9	137062124	137070588	-	3848	protein_coding	suppressor APC domain containing 2 [Source:HGNC Symbol;Acc:HGNC:28055]	-
ENSG00000149273	14136.8	11582.9	10764.6	8038.92	8231.88	8495.6	12161.4	8255.47	0.558912	1.09252e-06	1.95287e-05	RPS3	11	75399486	75422280	+	5894	protein_coding	ribosomal protein S3 [Source:HGNC Symbol;Acc:HGNC:10420]	-
ENSG00000125966	984.498	890.493	799.801	628.793	554.375	521.436	891.597	568.201	0.650023	1.09465e-06	1.95454e-05	MMP24	20	35226654	35277000	+	4414	protein_coding	matrix metallopeptidase 24 [Source:HGNC Symbol;Acc:HGNC:7172]	-
ENSG00000115539	299.147	279.9	340.4	175.5	161.118	183.921	306.482	173.513	0.821174	1.10241e-06	1.96626e-05	PDCL3	2	100562690	100576735	+	1831	protein_coding	phosducin like 3 [Source:HGNC Symbol;Acc:HGNC:28860]	-
ENSG00000185507	3612.91	2676.88	2565.45	4579.05	4357.62	5106.75	2951.75	4681.14	-0.66517	1.10518e-06	1.96906e-05	IRF7	11	612553	615999	-	2628	protein_coding	interferon regulatory factor 7 [Source:HGNC Symbol;Acc:HGNC:6122]	IRF
ENSG00000100632	2422.81	1732.35	1643.88	1160.31	1251.85	1110.38	1933.01	1174.18	0.719581	1.10795e-06	1.97187e-05	ERH	14	69380123	69398627	-	1446	protein_coding	ERH, mRNA splicing and mitosis factor [Source:HGNC Symbol;Acc:HGNC:3447]	-
ENSG00000143799	3171.14	3073.5	3015.63	2344.68	2161.32	2240.32	3086.75	2248.77	0.456895	1.11714e-06	1.98607e-05	PARP1	1	226360691	226408079	-	7169	protein_coding	poly(ADP-ribose) polymerase 1 [Source:HGNC Symbol;Acc:HGNC:270]	Others
ENSG00000111144	1740.24	2083.58	2108.82	1378.93	1377.99	1276.69	1977.54	1344.54	0.556492	1.11975e-06	1.98855e-05	LTA4H	12	96000828	96043520	-	7350	protein_coding	leukotriene A4 hydrolase [Source:HGNC Symbol;Acc:HGNC:6710]	-
ENSG00000107863	1973.63	2420.76	2631.87	3495.97	3485.25	3503.31	2342.08	3494.84	-0.577532	1.13354e-06	2.01087e-05	ARHGAP21	10	24583609	24723668	-	10937	protein_coding	Rho GTPase activating protein 21 [Source:HGNC Symbol;Acc:HGNC:23725]	-
ENSG00000159685	165.781	110.231	110.699	50.143	45.5796	58.6983	128.904	51.4736	1.32453	1.1458e-06	2.03042e-05	CHCHD6	3	126704220	126960406	+	2763	protein_coding	coiled-coil-helix-coiled-coil-helix domain containing 6 [Source:HGNC Symbol;Acc:HGNC:28184]	-
ENSG00000273038	206.532	300.433	292.43	156.446	124.019	110.548	266.465	130.338	1.03065	1.14994e-06	2.03557e-05	AL365203.2	10	32887255	32889311	-	2057	lincRNA	novel transcript	-
ENSG00000128578	391.762	337.177	410.509	582.661	589.354	627.093	379.816	599.703	-0.657459	1.15733e-06	2.04645e-05	STRIP2	7	129434433	129488399	+	5876	protein_coding	striatin interacting protein 2 [Source:HGNC Symbol;Acc:HGNC:22209]	-
ENSG00000198467	2821.98	1904.18	1691.85	1327.79	1176.59	770.904	2139.34	1091.76	0.970815	1.15997e-06	2.04824e-05	TPM2	9	35681992	35690121	-	3248	protein_coding	tropomyosin 2 [Source:HGNC Symbol;Acc:HGNC:12011]	-
ENSG00000133424	416.768	459.295	442.796	708.018	658.254	643.725	439.62	669.999	-0.608545	1.16084e-06	2.04824e-05	LARGE1	22	33162226	33922841	-	10687	protein_coding	LARGE xylosyl- and glucuronyltransferase 1 [Source:HGNC Symbol;Acc:HGNC:6511]	-
ENSG00000164182	227.833	192.364	238.003	115.329	100.699	124.245	219.4	113.424	0.952251	1.16279e-06	2.04949e-05	NDUFAF2	5	60945129	61153037	+	1017	protein_coding	NADH:ubiquinone oxidoreductase complex assembly factor 2 [Source:HGNC Symbol;Acc:HGNC:28086]	-
ENSG00000076650	401.949	431.197	427.114	606.73	659.314	655.464	420.087	640.503	-0.608832	1.1698e-06	2.05962e-05	GPATCH1	19	33080880	33130542	+	4488	protein_coding	G-patch domain containing 1 [Source:HGNC Symbol;Acc:HGNC:24658]	-
ENSG00000178397	440.848	453.892	452.021	700.998	654.014	670.139	448.92	675.05	-0.58881	1.17329e-06	2.06355e-05	FAM220A	7	6329409	6348981	-	2395	protein_coding	family with sequence similarity 220 member A [Source:HGNC Symbol;Acc:HGNC:22422]	-
ENSG00000166510	843.723	1113.12	1084.85	1490.25	1552.89	1644.53	1013.9	1562.55	-0.624621	1.18401e-06	2.08018e-05	CCDC68	18	54901509	54959508	-	5180	protein_coding	coiled-coil domain containing 68 [Source:HGNC Symbol;Acc:HGNC:24350]	-
ENSG00000146232	337.119	235.592	250.918	509.452	443.076	490.131	274.543	480.886	-0.807109	1.19117e-06	2.09052e-05	NFKBIE	6	44258166	44265788	-	2581	protein_coding	NFKB inhibitor epsilon [Source:HGNC Symbol;Acc:HGNC:7799]	-
ENSG00000100591	2306.11	1879.33	1921.55	1446.12	1313.33	1371.58	2035.66	1377.01	0.564155	1.2214e-06	2.14129e-05	AHSA1	14	77457870	77469474	+	2948	protein_coding	activator of HSP90 ATPase activity 1 [Source:HGNC Symbol;Acc:HGNC:1189]	-
ENSG00000118257	5971.82	5760.1	6028.49	8418	8221.28	7532.95	5920.14	8057.41	-0.444602	1.23782e-06	2.16776e-05	NRP2	2	205681990	205798133	+	13896	protein_coding	neuropilin 2 [Source:HGNC Symbol;Acc:HGNC:8005]	-
ENSG00000115350	322.3	296.11	245.383	150.429	161.118	163.377	287.931	158.308	0.862631	1.2403e-06	2.1698e-05	POLE4	2	74958492	74970128	+	2151	protein_coding	DNA polymerase epsilon 4, accessory subunit [Source:HGNC Symbol;Acc:HGNC:18755]	-
ENSG00000118777	1027.1	1262.25	1279.5	596.701	821.492	764.056	1189.62	727.416	0.709657	1.24249e-06	2.17132e-05	ABCG2	4	88090264	88231322	-	5044	protein_coding	ATP binding cassette subfamily G member 2 (Junior blood group) [Source:HGNC Symbol;Acc:HGNC:74]	-
ENSG00000171303	211.162	180.476	136.529	306.875	325.417	358.06	176.056	330.117	-0.907604	1.2484e-06	2.17932e-05	KCNK3	2	26692690	26733420	+	6223	protein_coding	potassium two pore domain channel subfamily K member 3 [Source:HGNC Symbol;Acc:HGNC:6278]	-
ENSG00000184470	345.454	301.514	285.973	198.566	156.879	163.377	310.98	172.941	0.846411	1.25975e-06	2.19681e-05	TXNRD2	22	19875517	19941992	-	8373	protein_coding	thioredoxin reductase 2 [Source:HGNC Symbol;Acc:HGNC:18155]	-
ENSG00000089220	3264.68	2485.6	2462.13	1789.1	1704.46	1858.78	2737.47	1784.11	0.617762	1.28291e-06	2.23483e-05	PEBP1	12	118135858	118145584	+	1780	protein_coding	phosphatidylethanolamine binding protein 1 [Source:HGNC Symbol;Acc:HGNC:8630]	-
ENSG00000127507	53.7167	52.9541	68.2644	163.466	132.499	114.462	58.3117	136.809	-1.22776	1.28862e-06	2.24238e-05	ADGRE2	19	14732393	14778541	-	8622	protein_coding	adhesion G protein-coupled receptor E2 [Source:HGNC Symbol;Acc:HGNC:3337]	-
ENSG00000144381	8507.62	9913.22	10252.6	6566.72	6535.9	7120.1	9557.8	6740.91	0.503672	1.30925e-06	2.27589e-05	HSPD1	2	197486581	197516737	-	4245	protein_coding	heat shock protein family D (Hsp60) member 1 [Source:HGNC Symbol;Acc:HGNC:5261]	-
ENSG00000085276	79.6489	79.9714	83.9468	149.426	171.718	174.138	81.189	165.094	-1.02344	1.32548e-06	2.30166e-05	MECOM	3	169083499	169663618	-	9103	protein_coding	MDS1 and EVI1 complex locus [Source:HGNC Symbol;Acc:HGNC:3498]	zf-C2H2
ENSG00000183010	936.338	587.898	517.518	316.903	364.637	369.799	680.585	350.446	0.95814	1.32805e-06	2.30368e-05	PYCR1	17	81932384	81942412	-	2886	protein_coding	pyrroline-5-carboxylate reductase 1 [Source:HGNC Symbol;Acc:HGNC:9721]	-
ENSG00000177989	874.286	648.417	537.813	1345.84	1294.25	1024.29	686.839	1221.46	-0.830167	1.34032e-06	2.32252e-05	ODF3B	22	50529710	50532580	-	2301	protein_coding	outer dense fiber of sperm tails 3B [Source:HGNC Symbol;Acc:HGNC:34388]	-
ENSG00000089248	2332.05	1698.85	1645.73	1225.49	1217.93	1043.85	1892.21	1162.42	0.703332	1.34186e-06	2.32273e-05	ERP29	12	112013316	112023451	+	3083	protein_coding	endoplasmic reticulum protein 29 [Source:HGNC Symbol;Acc:HGNC:13799]	-
ENSG00000113070	63.9044	72.4066	71.0319	196.56	116.599	165.334	69.1143	159.498	-1.20868	1.35527e-06	2.34347e-05	HBEGF	5	140332843	140346631	-	3018	protein_coding	heparin binding EGF like growth factor [Source:HGNC Symbol;Acc:HGNC:3059]	-
ENSG00000196781	2070.87	1919.31	1931.7	2924.34	2704.03	2628.7	1973.96	2752.36	-0.47943	1.36059e-06	2.3502e-05	TLE1	9	81583683	81689305	-	4906	protein_coding	transducin like enhancer of split 1 [Source:HGNC Symbol;Acc:HGNC:11837]	-
ENSG00000104812	1711.53	1578.9	1536.87	2267.46	2271.56	2188.47	1609.1	2242.5	-0.4787	1.3729e-06	2.36898e-05	GYS1	19	48968125	48993310	-	4246	protein_coding	glycogen synthase 1 [Source:HGNC Symbol;Acc:HGNC:4706]	-
ENSG00000179532	605.702	569.526	562.72	887.53	852.232	821.776	579.316	853.846	-0.559368	1.38045e-06	2.37847e-05	DNHD1	11	6497260	6593758	+	19629	protein_coding	dynein heavy chain domain 1 [Source:HGNC Symbol;Acc:HGNC:26532]	-
ENSG00000164715	1380.89	1378.97	1423.41	1959.59	1918.58	1892.04	1394.42	1923.4	-0.463894	1.3813e-06	2.37847e-05	LMTK2	7	98106885	98209633	+	9139	protein_coding	lemur tyrosine kinase 2 [Source:HGNC Symbol;Acc:HGNC:17880]	-
ENSG00000188761	134.292	136.168	163.281	262.749	249.098	271.969	144.58	261.272	-0.852705	1.38422e-06	2.38101e-05	BCL2L15	1	113878168	113887547	-	7709	protein_coding	BCL2 like 15 [Source:HGNC Symbol;Acc:HGNC:33624]	-
ENSG00000101294	4071.36	3529.55	3602.33	5102.55	5069.93	5470.68	3734.41	5214.39	-0.481503	1.39291e-06	2.39344e-05	HM13	20	31514410	31577923	+	10805	protein_coding	histocompatibility minor 13 [Source:HGNC Symbol;Acc:HGNC:16435]	-
ENSG00000055070	1403.12	1148.78	1249.98	916.613	776.973	631.985	1267.29	775.19	0.709664	1.41091e-06	2.42184e-05	SZRD1	1	16352575	16398145	+	4747	protein_coding	SUZ RNA binding domain containing 1 [Source:HGNC Symbol;Acc:HGNC:30232]	-
ENSG00000182899	3423.05	2255.41	2096.82	1550.42	1495.65	1498.76	2591.76	1514.94	0.774855	1.49108e-06	2.55679e-05	RPL35A	3	197949980	197956610	+	3109	protein_coding	ribosomal protein L35a [Source:HGNC Symbol;Acc:HGNC:10345]	-
ENSG00000125944	3117.42	3169.68	3212.12	2405.86	2347.88	2216.84	3166.41	2323.53	0.446585	1.55098e-06	2.65672e-05	HNRNPR	1	23303771	23344336	-	8676	protein_coding	heterogeneous nuclear ribonucleoprotein R [Source:HGNC Symbol;Acc:HGNC:5047]	-
ENSG00000156508	86880.3	97175	94694.7	71162.9	69002.2	66649.9	92916.7	68938.3	0.430626	1.58751e-06	2.71647e-05	EEF1A1	6	73515750	73523797	-	5948	protein_coding	eukaryotic translation elongation factor 1 alpha 1 [Source:HGNC Symbol;Acc:HGNC:3189]	-
ENSG00000163347	2316.3	2887.62	3261.01	4188.94	4319.46	4365.2	2821.64	4291.2	-0.604891	1.60559e-06	2.74454e-05	CLDN1	3	190305701	190322475	-	3663	protein_coding	claudin 1 [Source:HGNC Symbol;Acc:HGNC:2032]	-
ENSG00000115652	1104.9	1167.15	1204.77	1721.91	1666.3	1542.79	1158.94	1643.67	-0.504074	1.74275e-06	2.97589e-05	UXS1	2	106093303	106194339	-	7023	protein_coding	UDP-glucuronate decarboxylase 1 [Source:HGNC Symbol;Acc:HGNC:17729]	-
ENSG00000135899	834.462	1023.42	1049.8	1437.1	1390.71	1531.05	969.225	1452.95	-0.584575	1.75254e-06	2.98951e-05	SP110	2	230167293	230225729	-	6865	protein_coding	SP110 nuclear body protein [Source:HGNC Symbol;Acc:HGNC:5401]	SAND
ENSG00000188290	704.8	442.004	389.292	1093.12	1026.07	817.863	512.032	979.016	-0.934299	1.7675e-06	3.01191e-05	HES4	1	998962	1000172	-	1118	protein_coding	hes family bHLH transcription factor 4 [Source:HGNC Symbol;Acc:HGNC:24149]	bHLH
ENSG00000182013	546.429	513.33	480.618	341.975	319.057	321.862	513.459	327.631	0.64805	1.79535e-06	3.05618e-05	PNMA8A	19	46466491	46471563	-	3696	protein_coding	PNMA family member 8A [Source:HGNC Symbol;Acc:HGNC:25578]	-
ENSG00000001497	1573.53	1211.46	1223.22	900.567	841.632	859.93	1336.07	867.376	0.62362	1.79721e-06	3.05619e-05	LAS1L	X	65512582	65534775	-	5589	protein_coding	LAS1 like, ribosome biogenesis factor [Source:HGNC Symbol;Acc:HGNC:25726]	-
ENSG00000123146	1908.8	1567.01	1532.26	2656.57	2377.56	2377.28	1669.35	2470.47	-0.565261	1.81907e-06	3.09016e-05	ADGRE5	19	14380501	14408725	+	5382	protein_coding	adhesion G protein-coupled receptor E5 [Source:HGNC Symbol;Acc:HGNC:1711]	-
ENSG00000143320	53.7167	39.9857	42.4346	128.366	125.079	89.0257	45.379	114.157	-1.32697	1.83064e-06	3.1066e-05	CRABP2	1	156699606	156705816	-	1100	protein_coding	cellular retinoic acid binding protein 2 [Source:HGNC Symbol;Acc:HGNC:2339]	-
ENSG00000077092	129.661	172.911	226.011	344.984	356.157	319.906	176.194	340.349	-0.949275	1.83364e-06	3.10849e-05	RARB	3	25174332	25597932	+	3697	protein_coding	retinoic acid receptor beta [Source:HGNC Symbol;Acc:HGNC:9865]	THR-like
ENSG00000167792	1858.78	1275.22	1085.77	724.064	831.032	828.624	1406.59	794.574	0.824213	1.8776e-06	3.17973e-05	NDUFV1	11	67605653	67612554	+	5057	protein_coding	NADH:ubiquinone oxidoreductase core subunit V1 [Source:HGNC Symbol;Acc:HGNC:7716]	-
ENSG00000177700	2603.41	1305.48	1263.81	577.647	479.115	378.604	1724.23	478.455	1.84964	1.90997e-06	3.23122e-05	POLR2L	11	837356	842545	-	1142	protein_coding	RNA polymerase II subunit L [Source:HGNC Symbol;Acc:HGNC:9199]	-
ENSG00000157111	12.04	19.4525	11.0699	45.1287	59.3594	59.6766	14.1875	54.7216	-1.96045	1.93979e-06	3.27828e-05	TMEM171	5	73120292	73131817	+	1535	protein_coding	transmembrane protein 171 [Source:HGNC Symbol;Acc:HGNC:27031]	-
ENSG00000130589	13921	10978.8	10295	17221.1	17357.3	17567.4	11731.6	17381.9	-0.567155	1.96346e-06	3.31488e-05	HELZ2	20	63558086	63574239	-	12066	protein_coding	helicase with zinc finger 2 [Source:HGNC Symbol;Acc:HGNC:30021]	-
ENSG00000100714	2447.82	2405.63	2392.02	1816.18	1769.12	1748.23	2415.15	1777.84	0.442011	1.98405e-06	3.34619e-05	MTHFD1	14	64388031	64463457	+	9377	protein_coding	methylenetetrahydrofolate dehydrogenase, cyclohydrolase and formyltetrahydrofolate synthetase 1 [Source:HGNC Symbol;Acc:HGNC:7432]	-
ENSG00000117036	570.509	600.866	595.93	861.456	852.232	849.169	589.102	854.285	-0.536462	1.99462e-06	3.36058e-05	ETV3	1	157121191	157138474	-	6707	protein_coding	ETS variant 3 [Source:HGNC Symbol;Acc:HGNC:3492]	ETS
ENSG00000120129	1728.2	1518.38	1512.89	2163.17	2211.14	2616.97	1586.49	2330.42	-0.554686	2.02104e-06	3.4016e-05	DUSP1	5	172768090	172771195	-	2019	protein_coding	dual specificity phosphatase 1 [Source:HGNC Symbol;Acc:HGNC:3064]	-
ENSG00000104321	288.959	378.243	392.059	547.561	587.234	603.614	353.087	579.47	-0.715572	2.04064e-06	3.43107e-05	TRPA1	8	72019917	72075617	-	6377	protein_coding	transient receptor potential cation channel subfamily A member 1 [Source:HGNC Symbol;Acc:HGNC:497]	-
ENSG00000164587	10329.4	9052.98	8648.36	7086.2	6099.18	6524.31	9343.57	6569.9	0.508096	2.06998e-06	3.47444e-05	RPS14	5	150442635	150449756	-	5099	protein_coding	ribosomal protein S14 [Source:HGNC Symbol;Acc:HGNC:10387]	-
ENSG00000145425	6521.95	6119.98	6037.71	4264.16	4034.32	4913.05	6226.55	4403.84	0.49959	2.07066e-06	3.47444e-05	RPS3A	4	151099573	151104652	+	2341	protein_coding	ribosomal protein S3A [Source:HGNC Symbol;Acc:HGNC:10421]	-
ENSG00000103257	22681.4	19750.8	19371.4	28887.4	27750.5	28211.4	20601.2	28283.1	-0.457192	2.08164e-06	3.4893e-05	SLC7A5	16	87830023	87869488	-	4745	protein_coding	solute carrier family 7 member 5 [Source:HGNC Symbol;Acc:HGNC:11063]	-
ENSG00000105402	1516.11	1194.17	1242.6	1894.4	1891.02	2142.49	1317.62	1975.97	-0.584255	2.10776e-06	3.52947e-05	NAPA	19	47487637	47515240	-	5839	protein_coding	NSF attachment protein alpha [Source:HGNC Symbol;Acc:HGNC:7641]	-
ENSG00000151413	196.344	285.304	249.073	110.314	145.219	111.527	243.573	122.353	0.993036	2.11317e-06	3.53493e-05	NUBPL	14	31489956	31861224	+	7590	protein_coding	nucleotide binding protein like [Source:HGNC Symbol;Acc:HGNC:20278]	-
ENSG00000179967	171.338	122.119	171.584	84.2402	63.5994	56.7417	155.013	68.1937	1.18722	2.14926e-06	3.59165e-05	PPP1R14BP3	4	139114930	139115374	-	445	processed_pseudogene	protein phosphatase 1 regulatory inhibitor subunit 14B pseudogene 3 [Source:HGNC Symbol;Acc:HGNC:16330]	-
ENSG00000150907	245.43	323.128	331.175	489.395	518.335	484.261	299.911	497.33	-0.730528	2.20298e-06	3.67767e-05	FOXO1	13	40469953	40666597	-	6232	protein_coding	forkhead box O1 [Source:HGNC Symbol;Acc:HGNC:3819]	Fork
ENSG00000055208	1210.48	1684.8	1634.66	2294.54	2291.7	2383.15	1509.98	2323.13	-0.622008	2.3003e-06	3.83624e-05	TAB2	6	149218641	149411613	+	6010	protein_coding	TGF-beta activated kinase 1 (MAP3K7) binding protein 2 [Source:HGNC Symbol;Acc:HGNC:17075]	-
ENSG00000125743	3008.14	2491	2189.07	1746.98	1614.36	1708.12	2562.74	1689.82	0.600808	2.31281e-06	3.8532e-05	SNRPD2	19	45687454	45692569	-	1608	protein_coding	small nuclear ribonucleoprotein D2 polypeptide [Source:HGNC Symbol;Acc:HGNC:11159]	-
ENSG00000094916	2520.98	3446.34	3447.35	2011.74	2059.56	2083.79	3138.22	2051.69	0.61294	2.32125e-06	3.86333e-05	CBX5	12	54230940	54280133	-	15040	protein_coding	chromobox 5 [Source:HGNC Symbol;Acc:HGNC:1555]	-
ENSG00000151883	72.2397	68.0838	88.5592	165.472	161.118	146.746	76.2943	157.779	-1.04522	2.38898e-06	3.97205e-05	PARP8	5	50665899	50846522	+	10056	protein_coding	poly(ADP-ribose) polymerase family member 8 [Source:HGNC Symbol;Acc:HGNC:26124]	-
ENSG00000023318	1087.3	1185.52	1514.73	1843.25	1934.48	2119.99	1262.52	1965.91	-0.638656	2.43174e-06	4.03906e-05	ERP44	9	99979179	100099040	-	4854	protein_coding	endoplasmic reticulum protein 44 [Source:HGNC Symbol;Acc:HGNC:18311]	-
ENSG00000146007	1215.11	1157.42	1115.29	844.407	821.492	707.314	1162.61	791.071	0.555794	2.45527e-06	4.07401e-05	ZMAT2	5	140698680	140706676	+	1812	protein_coding	zinc finger matrin-type 2 [Source:HGNC Symbol;Acc:HGNC:26433]	-
ENSG00000167895	113.917	81.0521	107.932	199.569	189.738	204.466	100.967	197.924	-0.966946	2.45813e-06	4.07464e-05	TMC8	17	78130770	78142968	+	5459	protein_coding	transmembrane channel like 8 [Source:HGNC Symbol;Acc:HGNC:20474]	-
ENSG00000164543	997.464	1150.94	1321.01	1697.84	1701.28	1780.51	1156.47	1726.55	-0.578154	2.55183e-06	4.22569e-05	STK17A	7	43582758	43650713	+	5099	protein_coding	serine/threonine kinase 17a [Source:HGNC Symbol;Acc:HGNC:11395]	-
ENSG00000168701	543.65	393.373	395.749	258.738	244.858	266.099	444.257	256.565	0.792713	2.55839e-06	4.23229e-05	TMEM208	16	67227103	67229278	+	1787	protein_coding	transmembrane protein 208 [Source:HGNC Symbol;Acc:HGNC:25015]	-
ENSG00000146776	176.895	179.395	183.576	351.001	285.137	293.491	179.955	309.876	-0.784248	2.58693e-06	4.2752e-05	ATXN7L1	7	105605067	105876604	-	8295	protein_coding	ataxin 7 like 1 [Source:HGNC Symbol;Acc:HGNC:22210]	-
ENSG00000134851	1667.07	1701.01	1838.53	2508.15	2315.02	2380.22	1735.54	2401.13	-0.468256	2.59537e-06	4.28484e-05	TMEM165	4	55395957	55453397	+	7045	protein_coding	transmembrane protein 165 [Source:HGNC Symbol;Acc:HGNC:30760]	-
ENSG00000157326	345.454	260.448	215.863	139.397	144.159	138.919	273.922	140.825	0.960457	2.61997e-06	4.3211e-05	DHRS4	14	23953586	23969279	+	2305	protein_coding	dehydrogenase/reductase 4 [Source:HGNC Symbol;Acc:HGNC:16985]	-
ENSG00000112769	673.311	668.95	742.606	1018.9	1062.11	956.782	694.956	1012.6	-0.542438	2.63262e-06	4.33762e-05	LAMA4	6	112108760	112254939	-	11575	protein_coding	laminin subunit alpha 4 [Source:HGNC Symbol;Acc:HGNC:6484]	-
ENSG00000178401	704.8	674.354	708.474	491.401	472.756	431.432	695.876	465.196	0.581548	2.6602e-06	4.37742e-05	DNAJC22	12	49346917	49357546	+	5109	protein_coding	DnaJ heat shock protein family (Hsp40) member C22 [Source:HGNC Symbol;Acc:HGNC:25802]	-
ENSG00000083799	709.431	930.478	999.981	1308.73	1389.65	1431.26	879.964	1376.55	-0.645878	2.66211e-06	4.37742e-05	CYLD	16	50742050	50801935	+	12954	protein_coding	CYLD lysine 63 deubiquitinase [Source:HGNC Symbol;Acc:HGNC:2584]	-
ENSG00000160049	627.93	587.898	605.155	437.247	373.116	371.756	606.994	394.04	0.623505	2.69026e-06	4.41929e-05	DFFA	1	10456522	10472526	-	6622	protein_coding	DNA fragmentation factor subunit alpha [Source:HGNC Symbol;Acc:HGNC:2772]	-
ENSG00000166171	187.082	170.75	150.366	88.2516	91.1591	64.5681	169.399	81.3263	1.06026	2.76227e-06	4.53304e-05	DPCD	10	101570560	101609668	+	1718	protein_coding	deleted in primary ciliary dyskinesia homolog (mouse) [Source:HGNC Symbol;Acc:HGNC:24542]	-
ENSG00000176102	870.581	952.092	965.849	664.896	635.994	612.419	929.508	637.769	0.543297	2.77562e-06	4.54726e-05	CSTF3	11	33077188	33162371	-	4513	protein_coding	cleavage stimulation factor subunit 3 [Source:HGNC Symbol;Acc:HGNC:2485]	-
ENSG00000174059	9.2615	4.32278	4.61246	42.1201	29.6797	37.1756	6.06558	36.3251	-2.57155	2.77647e-06	4.54726e-05	CD34	1	207880972	207911402	-	9219	protein_coding	CD34 molecule [Source:HGNC Symbol;Acc:HGNC:1662]	-
ENSG00000136518	626.078	671.112	750.908	458.307	458.976	419.693	682.699	445.658	0.615749	2.80659e-06	4.59202e-05	ACTL6A	3	179562880	179588408	+	3675	protein_coding	actin like 6A [Source:HGNC Symbol;Acc:HGNC:24124]	-
ENSG00000185624	19846.5	16884.8	16869.6	24250.1	24183.7	25662.9	17867	24698.9	-0.467128	2.82643e-06	4.61987e-05	P4HB	17	81843159	81860694	-	5303	protein_coding	prolyl 4-hydroxylase subunit beta [Source:HGNC Symbol;Acc:HGNC:8548]	-
ENSG00000163931	24189.2	19722.7	18524.6	14336.9	14453	14522.9	20812.1	14437.6	0.527615	2.8501e-06	4.65394e-05	TKT	3	53224707	53256052	-	9507	protein_coding	transketolase [Source:HGNC Symbol;Acc:HGNC:11834]	-
ENSG00000124225	6897.97	6538.21	6584.75	5135.64	5068.87	4842.61	6673.64	5015.71	0.412086	2.85663e-06	4.65997e-05	PMEPA1	20	57648392	57711536	-	5619	protein_coding	prostate transmembrane protein, androgen induced 1 [Source:HGNC Symbol;Acc:HGNC:14107]	-
ENSG00000182307	1089.15	1114.2	1103.3	781.227	750.473	804.166	1102.22	778.622	0.501113	2.88056e-06	4.69434e-05	C8orf33	8	145052378	145066685	+	4440	protein_coding	chromosome 8 open reading frame 33 [Source:HGNC Symbol;Acc:HGNC:26104]	-
ENSG00000230409	98.1719	70.2452	91.3267	266.761	244.858	124.245	86.5813	211.954	-1.28801	2.9316e-06	4.77279e-05	TCEA1P2	3	37275693	37276598	+	906	processed_pseudogene	transcription elongation factor A1 pseudogene 2 [Source:HGNC Symbol;Acc:HGNC:29891]	-
ENSG00000172939	1556.86	1679.4	1823.77	2353.71	2405.12	2311.73	1686.68	2356.85	-0.482601	2.95854e-06	4.81187e-05	OXSR1	3	38165089	38255488	+	6075	protein_coding	oxidative stress responsive 1 [Source:HGNC Symbol;Acc:HGNC:8508]	-
ENSG00000142798	10530.3	8065.23	7919.59	13464.4	13184.2	12585.9	8838.38	13078.1	-0.565231	2.96287e-06	4.81416e-05	HSPG2	1	21822245	21937297	-	18104	protein_coding	heparan sulfate proteoglycan 2 [Source:HGNC Symbol;Acc:HGNC:5273]	-
ENSG00000055950	755.739	626.803	576.557	416.187	420.816	400.127	653.033	412.376	0.663642	2.97392e-06	4.82734e-05	MRPL43	10	100969458	100987515	-	3573	protein_coding	mitochondrial ribosomal protein L43 [Source:HGNC Symbol;Acc:HGNC:14517]	-
ENSG00000108932	111.138	155.62	116.234	282.806	205.638	256.316	127.664	248.253	-0.964091	3.02797e-06	4.91021e-05	SLC16A6	17	68267026	68291267	-	4061	protein_coding	solute carrier family 16 member 6 [Source:HGNC Symbol;Acc:HGNC:10927]	-
ENSG00000101361	3103.53	2810.89	2793.31	2112.02	2090.3	2159.12	2902.57	2120.48	0.453017	3.06317e-06	4.96239e-05	NOP56	20	2652145	2658393	+	5398	protein_coding	NOP56 ribonucleoprotein [Source:HGNC Symbol;Acc:HGNC:15911]	-
ENSG00000063244	4587.22	3063.77	3052.53	2317.61	2253.54	1858.78	3567.84	2143.31	0.73545	3.07689e-06	4.97971e-05	U2AF2	19	55654146	55674715	+	4115	protein_coding	U2 small nuclear RNA auxiliary factor 2 [Source:HGNC Symbol;Acc:HGNC:23156]	-
ENSG00000173821	44359.8	40554.2	44395.8	56215.3	58490.2	56677.1	43103.3	57127.5	-0.406368	3.10001e-06	5.0122e-05	RNF213	17	80260866	80398786	+	28570	protein_coding	ring finger protein 213 [Source:HGNC Symbol;Acc:HGNC:14539]	-
ENSG00000185475	716.84	724.066	680.799	980.796	1040.91	1005.7	707.235	1009.13	-0.513041	3.11272e-06	5.0278e-05	TMEM179B	11	62787415	62790405	+	1496	protein_coding	transmembrane protein 179B [Source:HGNC Symbol;Acc:HGNC:33744]	-
ENSG00000162924	370.46	419.31	418.811	585.67	663.554	602.636	402.86	617.286	-0.615912	3.13157e-06	5.04591e-05	REL	2	60881521	60931610	+	13170	protein_coding	REL proto-oncogene, NF-kB subunit [Source:HGNC Symbol;Acc:HGNC:9954]	RHD
ENSG00000163545	1226.22	1080.7	1017.51	1529.36	1574.09	1768.77	1108.14	1624.07	-0.551442	3.13314e-06	5.04591e-05	NUAK2	1	205302059	205321791	-	3441	protein_coding	NUAK family kinase 2 [Source:HGNC Symbol;Acc:HGNC:29558]	-
ENSG00000136689	12.04	7.56487	6.45744	35.1001	42.3996	47.9369	8.68742	41.8122	-2.26244	3.13315e-06	5.04591e-05	IL1RN	2	113107214	113134016	+	3256	protein_coding	interleukin 1 receptor antagonist [Source:HGNC Symbol;Acc:HGNC:6000]	-
ENSG00000176619	4208.43	2737.4	2602.35	1880.36	1825.3	1981.07	3182.73	1895.58	0.747754	3.14484e-06	5.05977e-05	LMNB2	19	2427638	2456996	-	5432	protein_coding	lamin B2 [Source:HGNC Symbol;Acc:HGNC:6638]	-
ENSG00000198796	557.543	486.313	608.845	885.525	875.552	772.861	550.9	844.646	-0.615116	3.18111e-06	5.11312e-05	ALPK2	18	58481247	58628957	-	9431	protein_coding	alpha kinase 2 [Source:HGNC Symbol;Acc:HGNC:20565]	-
ENSG00000237973	653.862	542.509	514.751	322.921	374.176	366.864	570.374	354.654	0.686086	3.22908e-06	5.18515e-05	MTCO1P12	1	631074	632616	+	1543	unprocessed_pseudogene	MT-CO1 pseudogene 12 [Source:HGNC Symbol;Acc:HGNC:52014]	-
ENSG00000186591	4604.82	5103.04	5294.18	6900.67	6871.92	6624.1	5000.68	6798.9	-0.443206	3.24248e-06	5.20159e-05	UBE2H	7	129830732	129952949	-	6503	protein_coding	ubiquitin conjugating enzyme E2 H [Source:HGNC Symbol;Acc:HGNC:12484]	-
ENSG00000117115	405.654	345.822	354.237	236.675	224.718	208.379	368.571	223.257	0.724208	3.27929e-06	5.25551e-05	PADI2	1	17066761	17119435	-	5984	protein_coding	peptidyl arginine deiminase 2 [Source:HGNC Symbol;Acc:HGNC:18341]	-
ENSG00000105643	882.621	673.273	670.652	1244.55	1138.43	1084.94	742.182	1155.97	-0.638589	3.29711e-06	5.27891e-05	ARRDC2	19	18001132	18014102	+	4637	protein_coding	arrestin domain containing 2 [Source:HGNC Symbol;Acc:HGNC:25225]	-
ENSG00000095713	156.519	104.827	112.544	264.755	226.838	230.88	124.63	240.824	-0.947595	3.32173e-06	5.31316e-05	CRTAC1	10	97865000	98030828	-	3553	protein_coding	cartilage acidic protein 1 [Source:HGNC Symbol;Acc:HGNC:14882]	-
ENSG00000136819	597.367	545.751	485.231	360.026	344.497	330.667	542.783	345.063	0.653523	3.32752e-06	5.31723e-05	C9orf78	9	129827290	129835863	-	5099	protein_coding	chromosome 9 open reading frame 78 [Source:HGNC Symbol;Acc:HGNC:24932]	-
ENSG00000153162	851.132	802.956	833.933	1292.69	1276.23	1074.18	829.34	1214.36	-0.549659	3.46929e-06	5.53839e-05	BMP6	6	7726797	7881422	+	2780	protein_coding	bone morphogenetic protein 6 [Source:HGNC Symbol;Acc:HGNC:1073]	-
ENSG00000104852	5109.57	3378.25	2915.07	2369.76	2245.06	1926.28	3800.97	2180.37	0.801939	3.48714e-06	5.56148e-05	SNRNP70	19	49085419	49108605	+	4684	protein_coding	small nuclear ribonucleoprotein U1 subunit 70 [Source:HGNC Symbol;Acc:HGNC:11150]	-
ENSG00000176393	1971.77	1853.39	1804.39	1335.81	1401.31	1344.19	1876.52	1360.44	0.464152	3.49848e-06	5.57415e-05	RNPEP	1	201982372	202006147	+	3479	protein_coding	arginyl aminopeptidase [Source:HGNC Symbol;Acc:HGNC:10078]	-
ENSG00000166441	10859.1	7880.43	6942.67	5769.45	5340.23	4660.64	8560.74	5256.77	0.703617	3.51138e-06	5.58929e-05	RPL27A	11	8682411	8714759	+	7193	protein_coding	ribosomal protein L27a [Source:HGNC Symbol;Acc:HGNC:10329]	-
ENSG00000232810	28.7107	22.6946	43.3571	99.283	81.6192	85.1125	31.5875	88.6716	-1.48143	3.56075e-06	5.6614e-05	TNF	6	31575567	31578336	+	1676	protein_coding	tumor necrosis factor [Source:HGNC Symbol;Acc:HGNC:11892]	-
ENSG00000154229	4561.29	4666.44	4677.03	3651.41	3400.45	3260.69	4634.92	3437.52	0.431176	3.56358e-06	5.6614e-05	PRKCA	17	66302636	66810743	+	11152	protein_coding	protein kinase C alpha [Source:HGNC Symbol;Acc:HGNC:9393]	-
ENSG00000110046	1275.31	1108.79	970.462	1751.99	1741.56	1543.76	1118.19	1679.11	-0.586399	3.59741e-06	5.70963e-05	ATG2A	11	64894546	64917248	-	7870	protein_coding	autophagy related 2A [Source:HGNC Symbol;Acc:HGNC:29028]	-
ENSG00000111602	2110.7	2085.74	1830.22	1381.94	1427.81	1478.22	2008.89	1429.32	0.490843	3.77348e-06	5.9833e-05	TIMELESS	12	56416373	56449403	-	5818	protein_coding	timeless circadian regulator [Source:HGNC Symbol;Acc:HGNC:11813]	-
ENSG00000182022	652.936	713.259	703.861	964.75	959.291	1152.44	690.019	1025.49	-0.572219	3.7958e-06	6.01288e-05	CHST15	10	124007666	124093607	-	6554	protein_coding	carbohydrate sulfotransferase 15 [Source:HGNC Symbol;Acc:HGNC:18137]	-
ENSG00000111667	2209.79	1773.42	1704.77	1372.91	1174.47	1218.97	1895.99	1255.45	0.594861	3.89723e-06	6.16761e-05	USP5	12	6852128	6866632	+	3738	protein_coding	ubiquitin specific peptidase 5 [Source:HGNC Symbol;Acc:HGNC:12628]	-
ENSG00000183486	791.859	720.824	855.15	1134.23	1093.91	1228.75	789.277	1152.3	-0.545291	3.96367e-06	6.26672e-05	MX2	21	41361943	41409390	+	13047	protein_coding	MX dynamin like GTPase 2 [Source:HGNC Symbol;Acc:HGNC:7533]	-
ENSG00000204922	269.51	148.055	139.296	88.2516	63.5994	77.2861	185.62	76.379	1.28159	4.01215e-06	6.33727e-05	UQCC3	11	62670273	62673687	+	2398	protein_coding	ubiquinol-cytochrome c reductase complex assembly factor 3 [Source:HGNC Symbol;Acc:HGNC:34399]	-
ENSG00000125868	7261.95	8180.86	8891.9	5603.98	5879.76	5988.2	8111.57	5823.98	0.477966	4.03304e-06	6.36414e-05	DSTN	20	17569863	17609919	+	3851	protein_coding	destrin, actin depolymerizing factor [Source:HGNC Symbol;Acc:HGNC:15750]	-
ENSG00000154640	555.69	700.29	667.884	966.756	920.071	996.893	641.288	961.24	-0.584954	4.15654e-06	6.55273e-05	BTG3	21	17593653	17612947	-	2306	protein_coding	BTG anti-proliferation factor 3 [Source:HGNC Symbol;Acc:HGNC:1132]	-
ENSG00000135926	2175.53	1860.96	1885.57	2898.26	2634.08	2785.23	1974.02	2772.52	-0.489871	4.17578e-06	6.57675e-05	TMBIM1	2	218274192	218292586	-	5098	protein_coding	transmembrane BAX inhibitor motif containing 1 [Source:HGNC Symbol;Acc:HGNC:23410]	-
ENSG00000163468	6561.78	5903.84	6236.05	4672.32	4635.34	4708.58	6233.89	4672.08	0.416163	4.23873e-06	6.6695e-05	CCT3	1	156308968	156367873	-	4018	protein_coding	chaperonin containing TCP1 subunit 3 [Source:HGNC Symbol;Acc:HGNC:1616]	-
ENSG00000149557	159.298	182.637	202.026	308.881	311.637	302.296	181.32	307.605	-0.762525	4.26514e-06	6.70463e-05	FEZ1	11	125442881	125592568	-	9324	protein_coding	fasciculation and elongation protein zeta 1 [Source:HGNC Symbol;Acc:HGNC:3659]	-
ENSG00000118363	1306.8	1248.2	1527.65	833.376	862.832	1015.48	1360.88	903.896	0.590465	4.30536e-06	6.7614e-05	SPCS2	11	74949247	74979031	+	2982	protein_coding	signal peptidase complex subunit 2 [Source:HGNC Symbol;Acc:HGNC:28962]	-
ENSG00000164934	702.022	862.395	945.554	481.372	549.075	559.59	836.657	530.012	0.65848	4.31976e-06	6.77752e-05	DCAF13	8	103414714	103443453	+	9199	protein_coding	DDB1 and CUL4 associated factor 13 [Source:HGNC Symbol;Acc:HGNC:24535]	-
ENSG00000116898	611.259	541.428	511.061	368.049	358.277	352.19	554.583	359.505	0.625646	4.32976e-06	6.78673e-05	MRPS15	1	36455718	36464437	-	2916	protein_coding	mitochondrial ribosomal protein S15 [Source:HGNC Symbol;Acc:HGNC:14504]	-
ENSG00000185222	729.807	684.08	689.102	461.315	511.975	423.606	700.996	465.632	0.591093	4.3764e-06	6.8533e-05	TCEAL9	X	103356489	103358462	+	1974	protein_coding	transcription elongation factor A like 9 [Source:HGNC Symbol;Acc:HGNC:30084]	-
ENSG00000072121	730.733	687.322	762.901	982.802	1059.99	1094.72	726.985	1045.84	-0.524091	4.39066e-06	6.86507e-05	ZFYVE26	14	67727374	67816590	-	15706	protein_coding	zinc finger FYVE-type containing 26 [Source:HGNC Symbol;Acc:HGNC:20761]	-
ENSG00000157827	1487.4	1759.37	1815.46	2447.98	2631.96	2254.01	1687.41	2444.65	-0.53487	4.39228e-06	6.86507e-05	FMNL2	2	152335237	152649834	+	6519	protein_coding	formin like 2 [Source:HGNC Symbol;Acc:HGNC:18267]	-
ENSG00000250535	7.4092	6.48417	6.45744	49.1401	36.0397	26.4142	6.78361	37.198	-2.4529	4.4264e-06	6.90609e-05	STK19B	6	32013270	32013787	+	211	unprocessed_pseudogene	serine/threonine kinase 19B (pseudogene) [Source:HGNC Symbol;Acc:HGNC:21668]	-
ENSG00000125534	1444.79	1030.98	909.577	750.139	641.294	569.373	1128.45	653.602	0.788189	4.42959e-06	6.90609e-05	PPDPF	20	63520724	63522206	+	1094	protein_coding	pancreatic progenitor cell differentiation and proliferation factor [Source:HGNC Symbol;Acc:HGNC:16142]	-
ENSG00000083457	261.174	239.914	205.716	124.355	124.019	139.898	235.601	129.424	0.86337	4.43113e-06	6.90609e-05	ITGAE	17	3714628	3801243	-	6657	protein_coding	integrin subunit alpha E [Source:HGNC Symbol;Acc:HGNC:6147]	-
ENSG00000123080	529.758	462.537	369.919	292.835	261.818	234.793	454.072	263.149	0.787055	4.4979e-06	7.00351e-05	CDKN2C	1	50960745	50974633	+	3318	protein_coding	cyclin dependent kinase inhibitor 2C [Source:HGNC Symbol;Acc:HGNC:1789]	-
ENSG00000169297	278.771	176.153	199.258	118.337	98.5791	106.635	218.061	107.851	1.0171	4.53225e-06	7.05031e-05	NR0B1	X	30304206	30309598	-	2203	protein_coding	nuclear receptor subfamily 0 group B member 1 [Source:HGNC Symbol;Acc:HGNC:7960]	Miscellaneous
ENSG00000105928	807.603	828.893	842.235	1239.53	1199.91	1087.87	826.244	1175.77	-0.508855	4.5476e-06	7.06749e-05	GSDME	7	24698351	24758113	-	8843	protein_coding	gasdermin E [Source:HGNC Symbol;Acc:HGNC:2810]	-
ENSG00000172053	1913.43	1720.47	1619.9	1242.54	1243.37	1245.38	1751.26	1243.76	0.493761	4.6207e-06	7.17432e-05	QARS	3	49095932	49105135	-	4708	protein_coding	glutaminyl-tRNA synthetase [Source:HGNC Symbol;Acc:HGNC:9751]	-
ENSG00000136052	531.61	794.311	921.569	1247.56	1246.55	1346.15	749.164	1280.08	-0.773198	4.63162e-06	7.18448e-05	SLC41A2	12	104802553	104958744	-	5151	protein_coding	solute carrier family 41 member 2 [Source:HGNC Symbol;Acc:HGNC:31045]	-
ENSG00000157456	940.969	1070.97	1117.14	676.93	743.053	719.054	1043.03	713.012	0.548738	4.64341e-06	7.19597e-05	CCNB2	15	59105078	59125045	+	2801	protein_coding	cyclin B2 [Source:HGNC Symbol;Acc:HGNC:1580]	-
ENSG00000143514	721.471	837.539	911.422	1297.7	1226.41	1145.59	823.477	1223.23	-0.570953	4.67483e-06	7.23784e-05	TP53BP2	1	223779899	223845972	-	5991	protein_coding	tumor protein p53 binding protein 2 [Source:HGNC Symbol;Acc:HGNC:12000]	-
ENSG00000071054	2485.79	2389.42	2531.32	3538.09	3378.19	3149.16	2468.84	3355.15	-0.442356	4.70628e-06	7.27966e-05	MAP4K4	2	101696850	101894689	+	11961	protein_coding	mitogen-activated protein kinase kinase kinase kinase 4 [Source:HGNC Symbol;Acc:HGNC:6866]	-
ENSG00000148229	1060.44	1139.05	1268.43	793.262	743.053	836.451	1155.97	790.922	0.547329	4.74659e-06	7.33511e-05	POLE3	9	113407235	113410672	-	2604	protein_coding	DNA polymerase epsilon 3, accessory subunit [Source:HGNC Symbol;Acc:HGNC:13546]	-
ENSG00000198755	5603.21	5214.35	4782.2	3596.25	3736.46	3976.81	5199.92	3769.84	0.463945	4.79045e-06	7.39594e-05	RPL10A	6	35468408	35470785	+	1501	protein_coding	ribosomal protein L10a [Source:HGNC Symbol;Acc:HGNC:10299]	-
ENSG00000167863	1479.99	1299	1305.33	1003.86	932.791	931.346	1361.44	956	0.510284	4.79911e-06	7.40235e-05	ATP5PD	17	75038863	75046985	-	3231	protein_coding	ATP synthase peripheral stalk subunit d [Source:HGNC Symbol;Acc:HGNC:845]	-
ENSG00000070190	23.1538	30.2595	39.6672	77.2201	94.3391	82.1776	31.0268	84.579	-1.44521	4.91104e-06	7.56186e-05	DAPP1	4	99816833	99870154	+	4548	protein_coding	dual adaptor of phosphotyrosine and 3-phosphoinositides 1 [Source:HGNC Symbol;Acc:HGNC:16500]	-
ENSG00000064886	6.48305	3.24209	7.37994	42.1201	25.4398	36.1973	5.70169	34.5857	-2.584	4.91173e-06	7.56186e-05	CHI3L2	1	111200771	111243440	+	3295	protein_coding	chitinase 3 like 2 [Source:HGNC Symbol;Acc:HGNC:1933]	-
ENSG00000069275	6936.87	8388.36	8337.48	5410.42	5752.57	5782.76	7887.57	5648.58	0.481623	5.02209e-06	7.72452e-05	NUCKS1	1	205712819	205750276	-	6546	protein_coding	nuclear casein kinase and cyclin dependent kinase substrate 1 [Source:HGNC Symbol;Acc:HGNC:29923]	-
ENSG00000175756	1212.33	689.483	694.636	533.521	443.076	364.908	865.484	447.168	0.953374	5.03866e-06	7.74276e-05	AURKAIP1	1	1373730	1375495	-	1669	protein_coding	aurora kinase A interacting protein 1 [Source:HGNC Symbol;Acc:HGNC:24114]	-
ENSG00000179912	537.167	492.797	575.635	844.407	753.653	783.622	535.2	793.894	-0.568039	5.12177e-06	7.86312e-05	R3HDM2	12	57253762	57431005	-	5903	protein_coding	R3H domain containing 2 [Source:HGNC Symbol;Acc:HGNC:29167]	-
ENSG00000189223	88.9104	75.6487	98.7066	174.497	183.378	158.485	87.7552	172.12	-0.967999	5.17216e-06	7.93307e-05	PAX8-AS1	2	113211522	113276581	+	17274	processed_transcript	PAX8 antisense RNA 1 [Source:HGNC Symbol;Acc:HGNC:49271]	-
ENSG00000080815	2180.16	2500.73	2523.02	3305.42	3287.03	3295.91	2401.3	3296.12	-0.457126	5.18793e-06	7.94983e-05	PSEN1	14	73136418	73223691	+	9947	protein_coding	presenilin 1 [Source:HGNC Symbol;Acc:HGNC:9508]	-
ENSG00000101782	683.499	886.17	968.617	1496.27	1231.71	1283.54	846.095	1337.17	-0.660625	5.26238e-06	8.0564e-05	RIOK3	18	23452823	23486603	+	5320	protein_coding	RIO kinase 3 [Source:HGNC Symbol;Acc:HGNC:11451]	-
ENSG00000135604	19.4492	32.4209	32.2872	71.203	87.9792	77.2861	28.0524	78.8227	-1.4943	5.28573e-06	8.0846e-05	STX11	6	144150526	144188370	+	1926	protein_coding	syntaxin 11 [Source:HGNC Symbol;Acc:HGNC:11429]	-
ENSG00000060566	14.8184	14.049	7.37994	58.1658	50.8795	38.1539	12.0825	49.0664	-2.02717	5.32757e-06	8.14102e-05	CREB3L3	19	4153601	4173054	+	2678	protein_coding	cAMP responsive element binding protein 3 like 3 [Source:HGNC Symbol;Acc:HGNC:18855]	TF_bZIP
ENSG00000144057	310.26	354.468	346.857	170.486	198.218	225.988	337.195	198.231	0.765437	5.38818e-06	8.22473e-05	ST6GAL2	2	106801600	106887108	-	7708	protein_coding	ST6 beta-galactoside alpha-2,6-sialyltransferase 2 [Source:HGNC Symbol;Acc:HGNC:10861]	-
ENSG00000123975	891.883	817.005	743.529	543.55	516.215	582.091	817.472	547.285	0.578512	5.39236e-06	8.22473e-05	CKS2	9	89311198	89316703	+	613	protein_coding	CDC28 protein kinase regulatory subunit 2 [Source:HGNC Symbol;Acc:HGNC:2000]	-
ENSG00000002834	10133.9	8083.6	7880.85	6475.46	5864.92	5456.98	8699.46	5932.46	0.552362	5.42465e-06	8.2663e-05	LASP1	17	38869859	38921770	+	7061	protein_coding	LIM and SH3 protein 1 [Source:HGNC Symbol;Acc:HGNC:6513]	-
ENSG00000162909	5764.36	5747.14	5860.59	4309.29	4334.3	4557.92	5790.7	4400.5	0.396052	5.44236e-06	8.2856e-05	CAPN2	1	223701593	223776018	+	8792	protein_coding	calpain 2 [Source:HGNC Symbol;Acc:HGNC:1479]	-
ENSG00000134569	943.747	877.524	814.56	567.618	645.534	571.33	878.611	594.827	0.563163	5.46759e-06	8.3163e-05	LRP4	11	46856868	46918642	-	8597	protein_coding	LDL receptor related protein 4 [Source:HGNC Symbol;Acc:HGNC:6696]	-
ENSG00000147400	640.896	786.746	868.065	504.438	489.715	476.434	765.236	490.196	0.642416	5.48852e-06	8.33811e-05	CETN2	X	152826973	152830777	-	1928	protein_coding	centrin 2 [Source:HGNC Symbol;Acc:HGNC:1867]	-
ENSG00000265096	11.1138	14.049	22.1398	67.1916	51.9395	50.8718	15.7675	56.6676	-1.84187	5.49208e-06	8.33811e-05	C1QTNF1-AS1	17	79019209	79027655	-	966	antisense	C1QTNF1 antisense RNA 1 [Source:HGNC Symbol;Acc:HGNC:44351]	-
ENSG00000157873	8.33535	3.24209	6.45744	34.0972	28.6197	42.0671	6.01163	34.928	-2.52099	5.51237e-06	8.36119e-05	TNFRSF14	1	2555639	2565382	+	6219	protein_coding	TNF receptor superfamily member 14 [Source:HGNC Symbol;Acc:HGNC:11912]	-
ENSG00000181804	31.4891	48.6313	55.3495	110.314	105.999	110.548	45.1566	108.954	-1.27271	5.53181e-06	8.38294e-05	SLC9A9	3	143265222	143848531	-	4087	protein_coding	solute carrier family 9 member A9 [Source:HGNC Symbol;Acc:HGNC:20653]	-
ENSG00000043143	2796.97	2440.21	2448.29	3501.98	3456.63	3557.12	2561.83	3505.24	-0.452177	5.54902e-06	8.40127e-05	JADE2	5	134524312	134583230	+	9877	protein_coding	jade family PHD finger 2 [Source:HGNC Symbol;Acc:HGNC:22984]	-
ENSG00000242498	1310.5	1187.68	1266.58	872.487	927.491	885.366	1254.92	895.115	0.487989	5.66717e-06	8.57225e-05	ARPIN	15	89895006	89912956	-	8594	protein_coding	actin related protein 2/3 complex inhibitor [Source:HGNC Symbol;Acc:HGNC:28782]	-
ENSG00000198223	256.544	229.107	241.693	391.115	354.037	436.324	242.448	393.825	-0.699575	5.6947e-06	8.60596e-05	CSF2RA	X	1268800	1310381	+	3830	protein_coding	colony stimulating factor 2 receptor alpha subunit [Source:HGNC Symbol;Acc:HGNC:2435]	-
ENSG00000111445	533.463	561.961	568.255	333.952	387.956	372.734	554.56	364.881	0.604082	5.70198e-06	8.60904e-05	RFC5	12	118013588	118033130	+	3249	protein_coding	replication factor C subunit 5 [Source:HGNC Symbol;Acc:HGNC:9973]	-
ENSG00000141655	360.273	355.549	364.384	543.55	558.615	518.502	360.069	540.222	-0.584844	5.73242e-06	8.64706e-05	TNFRSF11A	18	62325287	62391292	+	8999	protein_coding	TNF receptor superfamily member 11a [Source:HGNC Symbol;Acc:HGNC:11908]	-
ENSG00000256683	60.1998	88.617	75.6443	145.415	161.118	153.594	74.8204	153.376	-1.0397	5.745e-06	8.6549e-05	ZNF350	19	51964343	51986856	-	4539	protein_coding	zinc finger protein 350 [Source:HGNC Symbol;Acc:HGNC:16656]	zf-C2H2
ENSG00000284906	92.615	36.7436	38.7447	13.0372	8.47992	14.6746	56.0344	12.0639	2.21452	5.74816e-06	8.6549e-05	AC091057.6	15	30624548	30685606	+	2297	protein_coding	Rho GTPase-activating protein 11B [Source:UniProtKB/Swiss-Prot;Acc:Q3KRB8]	-
ENSG00000180611	140.775	141.571	166.049	247.706	263.938	263.164	149.465	258.269	-0.787823	5.87827e-06	8.8427e-05	MB21D2	3	192796815	192918161	-	3368	protein_coding	Mab-21 domain containing 2 [Source:HGNC Symbol;Acc:HGNC:30438]	-
ENSG00000143384	6196.87	6366.37	6808.91	8523.3	8441.76	8612.02	6457.39	8525.69	-0.400843	5.89133e-06	8.85424e-05	MCL1	1	150574551	150579738	-	4371	protein_coding	MCL1, BCL2 family apoptosis regulator [Source:HGNC Symbol;Acc:HGNC:6943]	-
ENSG00000197965	3251.71	3372.85	3682.59	4488.8	4777.37	4663.58	3435.72	4643.25	-0.434435	5.89728e-06	8.85508e-05	MPZL1	1	167721192	167791919	+	7069	protein_coding	myelin protein zero like 1 [Source:HGNC Symbol;Acc:HGNC:7226]	-
ENSG00000176597	307.482	369.598	367.152	498.421	570.275	561.547	348.077	543.414	-0.643371	6.00795e-06	9.01302e-05	B3GNT5	3	183253244	183298504	+	8140	protein_coding	UDP-GlcNAc:betaGal beta-1,3-N-acetylglucosaminyltransferase 5 [Source:HGNC Symbol;Acc:HGNC:15684]	-
ENSG00000188282	42.6029	27.0174	23.9848	80.2287	96.4591	80.221	31.2017	85.6363	-1.45229	6.12572e-06	9.18131e-05	RUFY4	2	218034960	218090581	+	4357	protein_coding	RUN and FYVE domain containing 4 [Source:HGNC Symbol;Acc:HGNC:24804]	-
ENSG00000089199	612.185	459.295	453.866	323.923	320.117	255.338	508.449	299.793	0.763394	6.18689e-06	9.26454e-05	CHGB	20	5911430	5925361	+	4535	protein_coding	chromogranin B [Source:HGNC Symbol;Acc:HGNC:1930]	-
ENSG00000165959	1369.78	1646.98	1704.77	2369.76	2230.22	2169.88	1573.84	2256.62	-0.520084	6.19908e-06	9.27434e-05	CLMN	14	95181940	95319906	-	15701	protein_coding	calmin [Source:HGNC Symbol;Acc:HGNC:19972]	-
ENSG00000112149	53.7167	56.1961	66.4194	149.426	122.959	112.505	58.7774	128.297	-1.12489	6.22019e-06	9.29746e-05	CD83	6	14117256	14136918	+	2515	protein_coding	CD83 molecule [Source:HGNC Symbol;Acc:HGNC:1703]	-
ENSG00000136367	145.406	119.957	127.304	229.655	223.658	241.641	130.889	231.651	-0.822075	6.26498e-06	9.35589e-05	ZFHX2	14	23520855	23556192	-	10128	protein_coding	zinc finger homeobox 2 [Source:HGNC Symbol;Acc:HGNC:20152]	Homeobox
ENSG00000166965	1073.41	798.634	761.978	524.495	598.894	505.784	878.007	543.058	0.693953	6.27643e-06	9.36448e-05	RCCD1	15	90954870	90963125	+	4969	protein_coding	RCC1 domain containing 1 [Source:HGNC Symbol;Acc:HGNC:30457]	-
ENSG00000115758	1638.36	1697.77	1662.33	1275.64	1149.03	1208.21	1666.15	1210.96	0.46011	6.32394e-06	9.4268e-05	ODC1	2	10439968	10448504	-	2968	protein_coding	ornithine decarboxylase 1 [Source:HGNC Symbol;Acc:HGNC:8109]	-
ENSG00000173281	379.722	498.2	516.596	775.21	686.874	736.663	464.839	732.916	-0.657778	6.38443e-06	9.50835e-05	PPP1R3B	8	9136255	9151574	-	5776	protein_coding	protein phosphatase 1 regulatory subunit 3B [Source:HGNC Symbol;Acc:HGNC:14942]	-
ENSG00000080845	1236.41	1266.57	1201.08	1872.34	1823.18	1558.44	1234.69	1751.32	-0.504312	6.46712e-06	9.62277e-05	DLGAP4	20	36306336	36528637	+	8789	protein_coding	DLG associated protein 4 [Source:HGNC Symbol;Acc:HGNC:24476]	-
ENSG00000109881	535.315	469.022	443.719	293.838	293.617	330.667	482.685	306.041	0.65721	6.48305e-06	9.63774e-05	CCDC34	11	27330827	27363868	-	3733	protein_coding	coiled-coil domain containing 34 [Source:HGNC Symbol;Acc:HGNC:25079]	-
ENSG00000133142	961.344	670.031	795.188	557.59	489.715	438.281	808.854	495.195	0.7089	6.50806e-06	9.66618e-05	TCEAL4	X	103576231	103587736	+	2518	protein_coding	transcription elongation factor A like 4 [Source:HGNC Symbol;Acc:HGNC:26121]	-
ENSG00000134308	9234.65	10345.5	10464.7	7208.55	7486.71	7683.61	10015	7459.62	0.42494	6.54143e-06	9.70697e-05	YWHAQ	2	9583972	9631014	-	2713	protein_coding	tyrosine 3-monooxygenase/tryptophan 5-monooxygenase activation protein theta [Source:HGNC Symbol;Acc:HGNC:12854]	-
ENSG00000137642	533.463	554.397	537.813	349.998	372.056	365.886	541.891	362.647	0.579293	6.60386e-06	9.78768e-05	SORL1	11	121452203	121633693	+	19449	protein_coding	sortilin related receptor 1 [Source:HGNC Symbol;Acc:HGNC:11185]	-
ENSG00000233098	0	0	0	12.0343	10.5999	20.5444	0	14.3929	-6.33019	6.61204e-06	1	CCDC144NL-AS1	17	20868433	21002276	+	10225	antisense	CCDC144NL antisense RNA 1 [Source:HGNC Symbol;Acc:HGNC:51340]	-
ENSG00000086504	1367	853.749	773.971	585.67	563.915	528.285	998.239	559.29	0.836277	6.61213e-06	9.78768e-05	MRPL28	16	366969	371289	-	3042	protein_coding	mitochondrial ribosomal protein L28 [Source:HGNC Symbol;Acc:HGNC:14484]	-
ENSG00000248383	204.679	195.606	193.723	115.329	108.119	104.679	198.003	109.375	0.856477	6.61546e-06	9.78768e-05	PCDHAC1	5	140926369	141012344	+	6943	protein_coding	protocadherin alpha subfamily C, 1 [Source:HGNC Symbol;Acc:HGNC:8676]	-
ENSG00000119655	1260.49	1369.24	1220.46	942.688	928.551	836.451	1283.4	902.563	0.507626	6.61966e-06	9.78768e-05	NPC2	14	74476192	74494177	-	2749	protein_coding	NPC intracellular cholesterol transporter 2 [Source:HGNC Symbol;Acc:HGNC:14537]	-
ENSG00000136811	696.465	611.673	668.807	438.249	438.836	458.825	658.982	445.303	0.56604	6.68967e-06	9.8823e-05	ODF2	9	128455186	128501292	+	6393	protein_coding	outer dense fiber of sperm tails 2 [Source:HGNC Symbol;Acc:HGNC:8114]	-
ENSG00000048162	423.251	317.724	330.252	211.603	214.118	208.379	357.076	211.367	0.757749	6.81494e-06	0.000100583	NOP16	5	176383938	176388975	-	2862	protein_coding	NOP16 nucleolar protein [Source:HGNC Symbol;Acc:HGNC:26934]	-
ENSG00000234797	216.719	180.476	201.103	97.2773	107.059	118.375	199.433	107.57	0.891564	6.83712e-06	0.00010082	RPS3AP6	15	59768352	59769146	+	795	processed_pseudogene	ribosomal protein S3A pseudogene 6 [Source:HGNC Symbol;Acc:HGNC:18630]	-
ENSG00000128567	1869.9	1652.38	1798.86	2461.02	2443.28	2354.78	1773.71	2419.69	-0.447618	6.99154e-06	0.000103004	PODXL	7	131500262	131558217	-	6874	protein_coding	podocalyxin like [Source:HGNC Symbol;Acc:HGNC:9171]	-
ENSG00000150459	1202.14	1173.63	1162.34	873.49	857.532	811.993	1179.37	847.672	0.476594	7.03758e-06	0.00010359	SAP18	13	21140514	21149084	+	3396	protein_coding	Sin3A associated protein 18 [Source:HGNC Symbol;Acc:HGNC:10530]	-
ENSG00000145247	779.819	675.434	643.899	479.367	472.756	442.194	699.717	464.772	0.590711	7.04407e-06	0.000103593	OCIAD2	4	48885019	48906937	-	2483	protein_coding	OCIA domain containing 2 [Source:HGNC Symbol;Acc:HGNC:28685]	-
ENSG00000146918	1546.67	1694.53	1695.54	1184.38	1057.87	1247.34	1645.58	1163.2	0.50004	7.20012e-06	0.000105793	NCAPG2	7	158631311	158704829	-	6988	protein_coding	non-SMC condensin II complex subunit G2 [Source:HGNC Symbol;Acc:HGNC:21904]	-
ENSG00000135723	922.446	834.297	866.22	654.867	579.815	559.59	874.321	598.091	0.548155	7.34144e-06	0.000107773	FHOD1	16	67229387	67247658	-	5407	protein_coding	formin homology 2 domain containing 1 [Source:HGNC Symbol;Acc:HGNC:17905]	-
ENSG00000035141	1040.07	1042.87	996.291	726.07	705.953	759.164	1026.41	730.396	0.490499	7.5233e-06	0.000110333	FAM136A	2	70295975	70302090	-	3086	protein_coding	family with sequence similarity 136 member A [Source:HGNC Symbol;Acc:HGNC:25911]	-
ENSG00000142619	137.07	124.28	138.374	67.1916	66.7794	61.6332	133.241	65.2014	1.03264	7.52929e-06	0.000110333	PADI3	1	17249098	17284233	+	3189	protein_coding	peptidyl arginine deiminase 3 [Source:HGNC Symbol;Acc:HGNC:18337]	-
ENSG00000261618	10.1877	19.4525	21.2173	51.1458	71.0193	53.8068	16.9525	58.6573	-1.79407	7.55199e-06	0.000110567	AC083837.1	8	78837529	78840522	+	2994	lincRNA	novel transcript	-
ENSG00000196639	320.448	338.258	363.462	538.535	503.495	507.74	340.722	516.59	-0.600357	7.72442e-06	0.000112991	HRH1	3	11137093	11263557	+	5546	protein_coding	histamine receptor H1 [Source:HGNC Symbol;Acc:HGNC:5182]	-
ENSG00000111907	719.619	655.982	641.132	456.301	478.055	427.519	672.244	453.959	0.567044	7.86633e-06	0.000114965	TPD52L1	6	125119049	125264407	+	7595	protein_coding	tumor protein D52 like 1 [Source:HGNC Symbol;Acc:HGNC:12006]	-
ENSG00000124102	351.937	380.405	394.827	665.898	643.414	493.066	375.723	600.793	-0.676907	7.89572e-06	0.000115292	PI3	20	45174876	45176544	+	577	protein_coding	peptidase inhibitor 3 [Source:HGNC Symbol;Acc:HGNC:8947]	-
ENSG00000115561	1091.93	1244.96	1337.61	771.199	809.832	911.78	1224.84	830.937	0.559506	8.02059e-06	0.000117011	CHMP3	2	86503431	86563479	-	7018	protein_coding	charged multivesicular body protein 3 [Source:HGNC Symbol;Acc:HGNC:29865]	-
ENSG00000105202	4128.78	3390.14	3204.74	2627.49	2500.52	2202.16	3574.55	2443.39	0.54904	8.05633e-06	0.000117428	FBL	19	39834458	39846414	-	2173	protein_coding	fibrillarin [Source:HGNC Symbol;Acc:HGNC:3599]	-
ENSG00000154027	71.3136	75.6487	72.8769	14.04	19.0798	36.1973	73.2797	23.1057	1.66046	8.08234e-06	0.000117703	AK5	1	77282051	77559969	+	6919	protein_coding	adenylate kinase 5 [Source:HGNC Symbol;Acc:HGNC:365]	-
ENSG00000035499	252.839	295.03	310.88	141.403	153.699	190.769	286.25	161.957	0.820504	8.32473e-06	0.000121125	DEPDC1B	5	60596912	60700190	-	3806	protein_coding	DEP domain containing 1B [Source:HGNC Symbol;Acc:HGNC:24902]	-
ENSG00000169062	639.97	610.593	549.805	419.195	404.916	331.645	600.123	385.252	0.639803	8.36791e-06	0.000121646	UPF3A	13	114281584	114305817	+	5772	protein_coding	UPF3A, regulator of nonsense mediated mRNA decay [Source:HGNC Symbol;Acc:HGNC:20332]	-
ENSG00000140297	4876.18	5108.45	5231.45	6904.68	6568.76	6541.92	5072.03	6671.79	-0.395533	8.4297e-06	0.000122436	GCNT3	15	59594875	59640239	+	6475	protein_coding	glucosaminyl (N-acetyl) transferase 3, mucin type [Source:HGNC Symbol;Acc:HGNC:4205]	-
ENSG00000118705	7435.14	8074.95	8390.99	10310.4	10426.1	11634	7967.03	10790.2	-0.437643	8.44574e-06	0.00012256	RPN2	20	37178410	37241623	+	2819	protein_coding	ribophorin II [Source:HGNC Symbol;Acc:HGNC:10382]	-
ENSG00000128951	1101.19	962.899	902.197	590.684	663.554	722.967	988.763	659.068	0.58523	8.59736e-06	0.00012465	DUT	15	48331011	48343373	+	3674	protein_coding	deoxyuridine triphosphatase [Source:HGNC Symbol;Acc:HGNC:3078]	-
ENSG00000123838	326.931	363.114	420.656	606.73	546.955	570.352	370.234	574.679	-0.634173	8.64994e-06	0.000125302	C4BPA	1	207104262	207144972	+	2441	protein_coding	complement component 4 binding protein alpha [Source:HGNC Symbol;Acc:HGNC:1325]	-
ENSG00000173706	659.419	670.031	774.893	995.839	1018.65	1008.63	701.448	1007.71	-0.522149	8.79642e-06	0.000127312	HEG1	3	124965710	125055958	-	9925	protein_coding	heart development protein with EGF like domains 1 [Source:HGNC Symbol;Acc:HGNC:29227]	-
ENSG00000010030	42.6029	22.6946	44.2796	97.2773	96.4591	90.004	36.5257	94.5802	-1.36242	8.95038e-06	0.000129426	ETV7	6	36354091	36387800	-	2374	protein_coding	ETS variant 7 [Source:HGNC Symbol;Acc:HGNC:18160]	ETS
ENSG00000198910	640.896	560.881	521.208	934.665	800.292	843.299	574.328	859.419	-0.58143	8.95983e-06	0.000129449	L1CAM	X	153861514	153886174	-	7270	protein_coding	L1 cell adhesion molecule [Source:HGNC Symbol;Acc:HGNC:6470]	-
ENSG00000101447	839.092	895.896	874.522	599.71	587.234	642.746	869.837	609.897	0.511632	9.09189e-06	0.000131241	FAM83D	20	38926312	38953106	+	2475	protein_coding	family with sequence similarity 83 member D [Source:HGNC Symbol;Acc:HGNC:16122]	-
ENSG00000196187	692.761	606.27	594.085	923.633	1012.29	855.038	631.038	930.321	-0.5593	9.33905e-06	0.000134691	TMEM63A	1	225845536	225882369	-	10339	protein_coding	transmembrane protein 63A [Source:HGNC Symbol;Acc:HGNC:29118]	-
ENSG00000149929	271.362	190.202	171.584	108.309	117.659	72.3946	211.049	99.4541	1.08808	9.39107e-06	0.000135322	HIRIP3	16	29992321	29996436	-	3931	protein_coding	HIRA interacting protein 3 [Source:HGNC Symbol;Acc:HGNC:4917]	-
ENSG00000026103	334.34	427.955	461.246	612.747	626.454	700.466	407.847	646.556	-0.665426	9.42082e-06	0.000135632	FAS	10	88990582	89015785	+	4253	protein_coding	Fas cell surface death receptor [Source:HGNC Symbol;Acc:HGNC:11920]	-
ENSG00000034152	1219.74	1034.23	1007.36	1668.76	1459.61	1569.2	1087.11	1565.85	-0.526264	9.44363e-06	0.000135841	MAP2K3	17	21284672	21315240	+	3783	protein_coding	mitogen-activated protein kinase kinase 3 [Source:HGNC Symbol;Acc:HGNC:6843]	-
ENSG00000164237	429.734	451.731	449.254	213.609	323.297	258.272	443.573	265.059	0.743826	9.48997e-06	0.000136388	CMBL	5	10275875	10308026	-	3324	protein_coding	carboxymethylenebutenolidase homolog [Source:HGNC Symbol;Acc:HGNC:25090]	-
ENSG00000149485	5738.43	5240.29	5337.54	4140.81	4082.02	4148.01	5438.75	4123.61	0.399437	9.51772e-06	0.000136667	FADS1	11	61799625	61829318	-	10230	protein_coding	fatty acid desaturase 1 [Source:HGNC Symbol;Acc:HGNC:3574]	-
ENSG00000132563	115.769	108.07	87.6367	40.1144	48.7595	45.9803	103.825	44.9514	1.20779	9.59412e-06	0.000137644	REEP2	5	138439017	138446969	+	3284	protein_coding	receptor accessory protein 2 [Source:HGNC Symbol;Acc:HGNC:17975]	-
ENSG00000150527	1121.57	1271.98	1448.31	1824.2	1843.32	1848.02	1280.62	1838.51	-0.521641	9.61633e-06	0.000137843	MIA2	14	39230231	39388513	+	10539	protein_coding	MIA SH3 domain ER export factor 2 [Source:HGNC Symbol;Acc:HGNC:18432]	-
ENSG00000105974	5073.45	5939.5	6700.06	3920.18	4254.8	4212.58	5904.34	4129.19	0.515929	9.68079e-06	0.000138537	CAV1	7	116524785	116561184	+	4082	protein_coding	caveolin 1 [Source:HGNC Symbol;Acc:HGNC:1527]	-
ENSG00000103888	536.241	462.537	477.851	747.13	750.473	680.9	492.21	726.168	-0.560075	9.68164e-06	0.000138537	CEMIP	15	80779343	80951776	+	7621	protein_coding	cell migration inducing hyaluronidase 1 [Source:HGNC Symbol;Acc:HGNC:29213]	-
ENSG00000124256	32.4153	20.5332	23.0623	90.2573	81.6192	53.8068	25.3369	75.2278	-1.56383	9.71619e-06	0.000138892	ZBP1	20	57603846	57620576	-	5405	protein_coding	Z-DNA binding protein 1 [Source:HGNC Symbol;Acc:HGNC:16176]	-
ENSG00000065320	66.6828	61.5996	46.1246	129.369	117.659	127.18	58.1357	124.736	-1.10339	9.72338e-06	0.000138892	NTN1	17	9021542	9244000	+	6383	protein_coding	netrin 1 [Source:HGNC Symbol;Acc:HGNC:8029]	-
ENSG00000159763	309.334	277.739	246.305	441.258	427.176	441.215	277.793	436.55	-0.652287	9.94588e-06	0.000141947	PIP	7	143132077	143139746	+	585	protein_coding	prolactin induced protein [Source:HGNC Symbol;Acc:HGNC:8993]	-
ENSG00000166260	927.077	981.271	990.756	669.91	691.113	703.401	966.368	688.141	0.489713	1.00008e-05	0.000142607	COX11	17	54951902	54968785	-	6488	protein_coding	cytochrome c oxidase copper chaperone COX11 [Source:HGNC Symbol;Acc:HGNC:2261]	-
ENSG00000144476	38.8983	41.0664	46.1246	99.283	94.3391	95.8739	42.0298	96.4987	-1.19848	1.00192e-05	0.000142746	ACKR3	2	236567787	236582358	+	2258	protein_coding	atypical chemokine receptor 3 [Source:HGNC Symbol;Acc:HGNC:23692]	-
ENSG00000196954	324.153	375.001	404.974	550.57	552.255	583.07	368.043	561.965	-0.610959	1.03336e-05	0.000147098	CASP4	11	104942866	104969436	-	7256	protein_coding	caspase 4 [Source:HGNC Symbol;Acc:HGNC:1505]	-
ENSG00000168282	50.9383	11.8876	23.0623	4.01144	2.11998	0.978305	28.6294	2.36991	3.6025	1.05243e-05	0.000149682	MGAT2	14	49620795	49623481	+	2687	protein_coding	mannosyl (alpha-1,6-)-glycoprotein beta-1,2-N-acetylglucosaminyltransferase [Source:HGNC Symbol;Acc:HGNC:7045]	-
ENSG00000174547	649.231	510.088	531.355	339.969	328.597	397.192	563.558	355.253	0.665919	1.0586e-05	0.00015043	MRPL11	11	66435075	66466738	-	2539	protein_coding	mitochondrial ribosomal protein L11 [Source:HGNC Symbol;Acc:HGNC:14042]	-
ENSG00000078668	1778.21	1946.33	2045.16	1394.98	1415.09	1398.98	1923.24	1403.01	0.454978	1.07219e-05	0.000152228	VDAC3	8	42391624	42405897	+	3141	protein_coding	voltage dependent anion channel 3 [Source:HGNC Symbol;Acc:HGNC:12674]	-
ENSG00000087842	633.487	699.21	649.434	418.192	462.156	466.651	660.71	449	0.556777	1.07345e-05	0.000152276	PIR	X	15384799	15493564	-	2512	protein_coding	pirin [Source:HGNC Symbol;Acc:HGNC:30048]	-
ENSG00000105619	247.282	141.571	128.226	85.243	63.5994	73.3729	172.36	74.0718	1.21902	1.07457e-05	0.000152303	TFPT	19	54107013	54115675	-	1240	protein_coding	TCF3 fusion partner [Source:HGNC Symbol;Acc:HGNC:13630]	-
ENSG00000264717	515.866	506.846	531.355	358.021	244.858	345.342	518.022	316.073	0.711755	1.08654e-05	0.000153867	NPY4R2	10	47918739	47923524	+	1956	protein_coding	neuropeptide Y receptor Y4-2 [Source:HGNC Symbol;Acc:HGNC:52383]	-
ENSG00000164619	387.131	481.99	428.959	674.924	697.473	601.657	432.693	658.018	-0.605867	1.08844e-05	0.000154003	BMPER	7	33904308	34156356	+	7919	protein_coding	BMP binding endothelial regulator [Source:HGNC Symbol;Acc:HGNC:24154]	-
ENSG00000142657	19216.7	16869.7	16186	13284.9	12957.3	12404.9	17424.1	12882.4	0.435714	1.09713e-05	0.000155099	PGD	1	10398592	10420144	+	2966	protein_coding	phosphogluconate dehydrogenase [Source:HGNC Symbol;Acc:HGNC:8891]	-
ENSG00000168679	1276.24	1575.65	1642.96	2160.16	2191	2097.49	1498.28	2149.55	-0.520925	1.1008e-05	0.000155484	SLC16A4	1	110362848	110391082	-	3167	protein_coding	solute carrier family 16 member 4 [Source:HGNC Symbol;Acc:HGNC:10925]	-
ENSG00000206190	567.73	544.67	557.185	831.37	756.833	795.362	556.529	794.522	-0.513523	1.12337e-05	0.000158536	ATP10A	15	25677273	25865172	-	8409	protein_coding	ATPase phospholipid transporting 10A (putative) [Source:HGNC Symbol;Acc:HGNC:13542]	-
ENSG00000100767	317.67	228.027	232.468	448.278	415.516	425.563	259.388	429.786	-0.726965	1.14206e-05	0.000161035	PAPLN	14	73237497	73274640	+	7699	protein_coding	papilin, proteoglycan like sulfated glycoprotein [Source:HGNC Symbol;Acc:HGNC:19262]	-
ENSG00000243302	179.673	210.736	183.576	328.938	321.177	290.557	191.328	313.557	-0.71437	1.14589e-05	0.000161392	AC018638.4	7	128651185	128652334	+	1150	processed_pseudogene	novel pseudogene	-
ENSG00000126756	568.656	507.927	389.292	275.786	309.517	298.383	488.625	294.562	0.730009	1.14656e-05	0.000161392	UXT	X	47651798	47659161	-	1243	protein_coding	ubiquitously expressed prefoldin like chaperone [Source:HGNC Symbol;Acc:HGNC:12641]	-
ENSG00000099385	397.319	215.058	175.273	134.383	101.759	107.614	262.55	114.585	1.19676	1.14755e-05	0.000161393	BCL7C	16	30833626	30894960	-	4398	protein_coding	BCL tumor suppressor 7C [Source:HGNC Symbol;Acc:HGNC:1006]	-
ENSG00000087076	175.969	89.6977	71.9544	48.1372	36.0397	29.3491	112.54	37.842	1.57426	1.15585e-05	0.000162423	HSD17B14	19	48813017	48836678	-	1281	protein_coding	hydroxysteroid 17-beta dehydrogenase 14 [Source:HGNC Symbol;Acc:HGNC:23238]	-
ENSG00000105323	9945.93	7358.45	7288.61	5798.53	5628.55	5144.9	8197.66	5523.99	0.569595	1.15947e-05	0.000162792	HNRNPUL1	19	41262496	41307598	+	6543	protein_coding	heterogeneous nuclear ribonucleoprotein U like 1 [Source:HGNC Symbol;Acc:HGNC:17011]	-
ENSG00000136002	500.121	373.92	334.865	652.861	645.534	656.442	402.969	651.613	-0.692701	1.16671e-05	0.000163668	ARHGEF4	2	130836916	131047263	+	10611	protein_coding	Rho guanine nucleotide exchange factor 4 [Source:HGNC Symbol;Acc:HGNC:684]	-
ENSG00000184545	231.538	171.831	214.018	376.072	328.597	329.689	205.795	344.786	-0.741861	1.17018e-05	0.000164015	DUSP8	11	1554044	1571920	-	4616	protein_coding	dual specificity phosphatase 8 [Source:HGNC Symbol;Acc:HGNC:3074]	-
ENSG00000141232	2348.72	2551.52	2822.83	3806.85	3726.92	3286.13	2574.35	3606.63	-0.486345	1.17282e-05	0.000164245	TOB1	17	50862223	50867978	-	2521	protein_coding	transducer of ERBB2, 1 [Source:HGNC Symbol;Acc:HGNC:11979]	-
ENSG00000105856	898.366	1086.1	1123.6	1520.33	1469.15	1461.59	1036.02	1483.69	-0.518467	1.18525e-05	0.000165844	HBP1	7	107168961	107202529	+	6351	protein_coding	HMG-box transcription factor 1 [Source:HGNC Symbol;Acc:HGNC:23200]	HMG
ENSG00000131495	646.453	364.194	347.779	238.68	250.158	206.422	452.809	231.753	0.967635	1.19302e-05	0.00016679	NDUFA2	5	140638740	140647785	-	1488	protein_coding	NADH:ubiquinone oxidoreductase subunit A2 [Source:HGNC Symbol;Acc:HGNC:7685]	-
ENSG00000197329	239.873	234.511	272.135	368.049	403.856	404.04	248.84	391.982	-0.654442	1.1945e-05	0.000166855	PELI1	2	64092652	64144454	-	4125	protein_coding	pellino E3 ubiquitin protein ligase 1 [Source:HGNC Symbol;Acc:HGNC:8827]	-
ENSG00000198727	51221.7	56842.4	58209.2	41457.2	43551.8	36262.8	55424.4	40423.9	0.455319	1.21879e-05	0.000170103	MT-CYB	MT	14747	15887	+	1141	protein_coding	mitochondrially encoded cytochrome b [Source:HGNC Symbol;Acc:HGNC:7427]	-
ENSG00000002549	4004.67	3578.18	4259.15	5654.12	5441.99	5102.84	3947.33	5399.65	-0.451734	1.2275e-05	0.000171173	LAP3	4	17577192	17607972	+	3785	protein_coding	leucine aminopeptidase 3 [Source:HGNC Symbol;Acc:HGNC:18449]	-
ENSG00000062194	1215.11	1551.88	1692.77	2046.84	2282.16	2347.93	1486.59	2225.64	-0.582373	1.23007e-05	0.000171385	GPBP1	5	57173948	57264679	+	6472	protein_coding	GC-rich promoter binding protein 1 [Source:HGNC Symbol;Acc:HGNC:29520]	-
ENSG00000129988	17.5969	17.2911	10.1474	57.163	40.2796	60.6549	15.0118	52.6992	-1.81848	1.23325e-05	0.000171683	LBP	20	38346356	38377023	+	1961	protein_coding	lipopolysaccharide binding protein [Source:HGNC Symbol;Acc:HGNC:6517]	-
ENSG00000164307	1230.85	1389.77	1651.26	2048.84	2113.62	2035.85	1423.96	2066.1	-0.536834	1.28802e-05	0.000179156	ERAP1	5	96760810	96808100	-	7945	protein_coding	endoplasmic reticulum aminopeptidase 1 [Source:HGNC Symbol;Acc:HGNC:18173]	-
ENSG00000110200	98.1719	77.81	86.7142	35.1001	37.0996	37.1756	87.5654	36.4584	1.26598	1.29208e-05	0.000179569	ANAPC15	11	72106378	72112780	-	2883	protein_coding	anaphase promoting complex subunit 15 [Source:HGNC Symbol;Acc:HGNC:24531]	-
ENSG00000127947	2580.26	3424.72	3793.29	4740.51	5061.45	4886.63	3266.09	4896.2	-0.584162	1.29625e-05	0.000179995	PTPN12	7	77537275	77640071	+	5547	protein_coding	protein tyrosine phosphatase, non-receptor type 12 [Source:HGNC Symbol;Acc:HGNC:9645]	-
ENSG00000105618	1086.37	867.798	749.986	580.655	558.615	592.853	901.386	577.374	0.642686	1.34301e-05	0.000186331	PRPF31	19	54115410	54131719	+	2673	protein_coding	pre-mRNA processing factor 31 [Source:HGNC Symbol;Acc:HGNC:15446]	-
ENSG00000217236	100.95	94.0205	101.474	46.1315	41.3396	45.002	98.815	44.1577	1.16211	1.34455e-05	0.000186387	SP9	2	174334946	174338492	+	2554	protein_coding	Sp9 transcription factor [Source:HGNC Symbol;Acc:HGNC:30690]	zf-C2H2
ENSG00000143222	595.515	545.751	566.41	400.141	397.496	334.58	569.225	377.406	0.593829	1.35829e-05	0.000188133	UFC1	1	161152776	161158856	+	2274	protein_coding	ubiquitin-fold modifier conjugating enzyme 1 [Source:HGNC Symbol;Acc:HGNC:26941]	-
ENSG00000196358	179.673	167.508	152.211	359.024	324.357	226.967	166.464	303.449	-0.865779	1.36954e-05	0.000189532	NTNG2	9	132161676	132244534	+	7845	protein_coding	netrin G2 [Source:HGNC Symbol;Acc:HGNC:14288]	-
ENSG00000101444	3550.86	3248.57	2955.66	2262.45	2277.92	2506.42	3251.7	2348.93	0.469106	1.37858e-05	0.000190622	AHCY	20	34280268	34311802	-	3894	protein_coding	adenosylhomocysteinase [Source:HGNC Symbol;Acc:HGNC:343]	-
ENSG00000143149	839.092	901.3	870.832	621.773	628.574	606.549	870.408	618.965	0.491611	1.38347e-05	0.000191137	ALDH9A1	1	165662216	165698863	-	3308	protein_coding	aldehyde dehydrogenase 9 family member A1 [Source:HGNC Symbol;Acc:HGNC:412]	-
ENSG00000125378	614.964	571.688	462.168	354.009	330.717	364.908	549.607	349.878	0.650826	1.40039e-05	0.000193313	BMP4	14	53949736	53958761	-	3082	protein_coding	bone morphogenetic protein 4 [Source:HGNC Symbol;Acc:HGNC:1071]	-
ENSG00000164442	640.896	611.673	692.791	921.627	898.872	929.39	648.454	916.629	-0.498734	1.40778e-05	0.00019417	CITED2	6	139371807	139374620	-	2535	protein_coding	Cbp/p300 interacting transactivator with Glu/Asp rich carboxy-terminal domain 2 [Source:HGNC Symbol;Acc:HGNC:1987]	-
ENSG00000185238	547.355	732.711	702.016	407.161	440.956	429.476	660.694	425.864	0.632909	1.40925e-05	0.000194209	PRMT3	11	20387530	20509294	+	5467	protein_coding	protein arginine methyltransferase 3 [Source:HGNC Symbol;Acc:HGNC:30163]	-
ENSG00000141504	516.792	400.938	374.532	271.775	267.117	248.489	430.754	262.461	0.715574	1.42251e-05	0.000195872	SAT2	17	7626234	7627876	-	1643	protein_coding	spermidine/spermine N1-acetyltransferase family member 2 [Source:HGNC Symbol;Acc:HGNC:23160]	-
ENSG00000104979	880.769	509.007	473.238	384.095	317.997	247.511	621.005	316.534	0.97306	1.46324e-05	0.000201312	C19orf53	19	13774168	13778462	+	1174	protein_coding	chromosome 19 open reading frame 53 [Source:HGNC Symbol;Acc:HGNC:24991]	-
ENSG00000198752	4750.23	4465.43	4502.68	6100.39	5976.22	5811.13	4572.78	5962.58	-0.382788	1.46558e-05	0.000201466	CDC42BPB	14	102932379	103057462	-	8009	protein_coding	CDC42 binding protein kinase beta [Source:HGNC Symbol;Acc:HGNC:1738]	-
ENSG00000116977	911.332	1236.32	1164.18	1504.29	1719.3	1716.92	1103.94	1646.84	-0.577614	1.46858e-05	0.000201708	LGALS8	1	236518000	236552981	+	9710	protein_coding	galectin 8 [Source:HGNC Symbol;Acc:HGNC:6569]	-
ENSG00000198918	5930.14	4203.9	4156.75	3332.5	3054.89	3038.61	4763.6	3142	0.600488	1.49048e-05	0.000204546	RPL39	X	119786504	119791643	-	2141	protein_coding	ribosomal protein L39 [Source:HGNC Symbol;Acc:HGNC:10350]	-
ENSG00000087191	1957.88	1706.42	1710.3	1277.64	1339.83	1281.58	1791.53	1299.68	0.463364	1.49589e-05	0.000205117	PSMC5	17	63827152	63832026	+	4490	protein_coding	proteasome 26S subunit, ATPase 5 [Source:HGNC Symbol;Acc:HGNC:9552]	-
ENSG00000130748	598.293	352.307	279.515	183.523	189.738	227.945	410.038	200.402	1.0331	1.50973e-05	0.000206841	TMEM160	19	47045907	47048630	-	663	protein_coding	transmembrane protein 160 [Source:HGNC Symbol;Acc:HGNC:26042]	-
ENSG00000232472	141.701	137.248	131.916	84.2402	56.1795	54.7851	136.955	65.0682	1.07306	1.52238e-05	0.000208401	EEF1B2P3	X	24788392	24789069	-	678	processed_pseudogene	eukaryotic translation elongation factor 1 beta 2 pseudogene 3 [Source:HGNC Symbol;Acc:HGNC:3210]	-
ENSG00000186088	445.478	608.431	571.023	845.41	778.033	856.017	541.644	826.486	-0.610954	1.53347e-05	0.000209744	GSAP	7	77310751	77416400	-	9001	protein_coding	gamma-secretase activating protein [Source:HGNC Symbol;Acc:HGNC:28042]	-
ENSG00000088992	1783.77	1403.82	1277.65	2262.45	2232.34	2119.01	1488.41	2204.6	-0.566498	1.54229e-05	0.000210749	TESC	12	117038923	117099479	-	1926	protein_coding	tescalcin [Source:HGNC Symbol;Acc:HGNC:26065]	-
ENSG00000117594	25.0061	21.6139	29.5197	63.1801	87.9792	61.6332	25.3799	70.9308	-1.47662	1.54377e-05	0.000210749	HSD11B1	1	209686178	209734950	+	1513	protein_coding	hydroxysteroid 11-beta dehydrogenase 1 [Source:HGNC Symbol;Acc:HGNC:5208]	-
ENSG00000117877	138.923	111.312	113.467	49.1401	69.9593	45.9803	121.234	55.0266	1.14372	1.54466e-05	0.000210749	CD3EAP	19	45406209	45410766	+	3661	protein_coding	CD3e molecule associated protein [Source:HGNC Symbol;Acc:HGNC:24219]	-
ENSG00000166401	241.725	337.177	336.71	469.338	484.415	533.176	305.204	495.643	-0.700959	1.55091e-05	0.000211426	SERPINB8	18	63969925	64019779	+	5868	protein_coding	serpin family B member 8 [Source:HGNC Symbol;Acc:HGNC:8952]	-
ENSG00000008083	568.656	484.151	536.89	743.119	755.773	808.08	529.899	768.99	-0.536318	1.56334e-05	0.000212944	JARID2	6	15246296	15522040	+	6015	protein_coding	jumonji and AT-rich interaction domain containing 2 [Source:HGNC Symbol;Acc:HGNC:6196]	ARID
ENSG00000122966	1054.89	1115.28	1127.29	783.233	804.532	804.166	1099.15	797.311	0.463078	1.57909e-05	0.00021491	CIT	12	119685790	119877291	-	13230	protein_coding	citron rho-interacting serine/threonine kinase [Source:HGNC Symbol;Acc:HGNC:1985]	-
ENSG00000147168	1.8523	0	4.61246	40.1144	32.8597	9.78305	2.15492	27.5857	-3.63077	1.62032e-05	0.00022034	IL2RG	X	71107404	71112108	-	2760	protein_coding	interleukin 2 receptor subunit gamma [Source:HGNC Symbol;Acc:HGNC:6010]	-
ENSG00000170776	3160.95	3027.03	3352.34	4426.62	4375.64	3979.74	3180.1	4260.67	-0.421787	1.62498e-05	0.00022079	AKAP13	15	85380571	85749358	+	20280	protein_coding	A-kinase anchoring protein 13 [Source:HGNC Symbol;Acc:HGNC:371]	-
ENSG00000109787	1022.47	1382.21	1520.27	1934.52	1994.9	2041.72	1308.32	1990.38	-0.60555	1.63293e-05	0.000221687	KLF3	4	38664196	38701042	+	6297	protein_coding	Kruppel like factor 3 [Source:HGNC Symbol;Acc:HGNC:16516]	zf-C2H2
ENSG00000204435	164.855	131.845	166.049	66.1887	92.2191	73.3729	154.249	77.2602	1.00124	1.64381e-05	0.00022298	CSNK2B	6	31665236	31670343	+	2933	protein_coding	casein kinase 2 beta [Source:HGNC Symbol;Acc:HGNC:2460]	-
ENSG00000196935	904.849	1003.97	970.462	1290.68	1319.69	1336.36	959.759	1315.58	-0.455393	1.64627e-05	0.000223027	SRGAP1	12	63844293	64162221	+	26641	protein_coding	SLIT-ROBO Rho GTPase activating protein 1 [Source:HGNC Symbol;Acc:HGNC:17382]	-
ENSG00000145911	138.923	132.925	95.9392	219.626	226.838	219.14	122.596	221.868	-0.857439	1.64688e-05	0.000223027	N4BP3	5	178113443	178126087	+	6080	protein_coding	NEDD4 binding protein 3 [Source:HGNC Symbol;Acc:HGNC:29852]	-
ENSG00000139508	192.639	247.479	225.088	327.935	363.577	392.3	221.736	361.271	-0.706269	1.65013e-05	0.000223213	SLC46A3	13	28700064	28718970	-	3776	protein_coding	solute carrier family 46 member 3 [Source:HGNC Symbol;Acc:HGNC:27501]	-
ENSG00000171530	1620.76	1397.34	1307.17	1033.95	1020.77	992.001	1441.76	1015.57	0.505725	1.65096e-05	0.000223213	TBCA	5	77691166	77868780	-	3058	protein_coding	tubulin folding cofactor A [Source:HGNC Symbol;Acc:HGNC:11579]	-
ENSG00000149932	1131.76	947.77	904.042	1443.11	1332.41	1559.42	994.523	1444.98	-0.538873	1.65375e-05	0.000223406	TMEM219	16	29940885	29973052	+	2428	protein_coding	transmembrane protein 219 [Source:HGNC Symbol;Acc:HGNC:25201]	-
ENSG00000135766	3950.03	4871.77	5058.02	6380.19	6609.04	6400.07	4626.61	6463.1	-0.482348	1.65952e-05	0.000224001	EGLN1	1	231363751	231425044	-	7265	protein_coding	egl-9 family hypoxia inducible factor 1 [Source:HGNC Symbol;Acc:HGNC:1232]	-
ENSG00000152377	108.36	106.989	139.296	50.143	62.5394	51.8502	118.215	54.8442	1.11097	1.66791e-05	0.000224949	SPOCK1	5	136975298	137598379	-	6222	protein_coding	SPARC (osteonectin), cwcv and kazal like domains proteoglycan 1 [Source:HGNC Symbol;Acc:HGNC:11251]	-
ENSG00000071575	331.562	320.966	338.555	502.432	467.456	505.784	330.361	491.891	-0.574086	1.67448e-05	0.00022565	TRIB2	2	12716889	12742734	+	4588	protein_coding	tribbles pseudokinase 2 [Source:HGNC Symbol;Acc:HGNC:30809]	-
ENSG00000118193	713.136	836.458	950.167	503.435	497.135	612.419	833.254	537.663	0.631616	1.71788e-05	0.000231308	KIF14	1	200551497	200620734	-	7277	protein_coding	kinesin family member 14 [Source:HGNC Symbol;Acc:HGNC:19181]	-
ENSG00000046651	613.112	674.354	684.489	982.802	939.151	877.539	657.318	933.164	-0.505717	1.72342e-05	0.000231865	OFD1	X	13734745	13769353	+	5172	protein_coding	OFD1, centriole and centriolar satellite protein [Source:HGNC Symbol;Acc:HGNC:2567]	-
ENSG00000204516	189.861	213.978	218.631	339.969	308.457	347.298	207.49	331.908	-0.678743	1.73057e-05	0.000232636	MICB	6	31494881	31511124	+	2798	protein_coding	MHC class I polypeptide-related sequence B [Source:HGNC Symbol;Acc:HGNC:7091]	-
ENSG00000112294	322.3	357.71	361.617	216.618	218.358	226.967	347.209	220.647	0.653508	1.7493e-05	0.000234961	ALDH5A1	6	24494852	24537207	+	5525	protein_coding	aldehyde dehydrogenase 5 family member A1 [Source:HGNC Symbol;Acc:HGNC:408]	-
ENSG00000138760	3537.89	4217.95	4796.96	5722.31	6111.9	6088.97	4184.27	5974.39	-0.513818	1.75392e-05	0.00023539	SCARB2	4	76158733	76234536	-	19341	protein_coding	scavenger receptor class B member 2 [Source:HGNC Symbol;Acc:HGNC:1665]	-
ENSG00000187775	136.144	123.199	116.234	232.663	245.918	189.791	125.192	222.791	-0.830439	1.78115e-05	0.000238848	DNAH17	17	78423697	78577394	-	16108	protein_coding	dynein axonemal heavy chain 17 [Source:HGNC Symbol;Acc:HGNC:2946]	-
ENSG00000167920	195.418	226.946	235.235	131.375	130.379	112.505	219.2	124.753	0.8134	1.8087e-05	0.000242345	TMEM99	17	40819106	40836274	+	2362	protein_coding	transmembrane protein 99 [Source:HGNC Symbol;Acc:HGNC:28305]	-
ENSG00000126583	166.707	165.346	145.754	301.861	249.098	254.359	159.269	268.439	-0.754154	1.82368e-05	0.000244153	PRKCG	19	53879190	53907652	+	3381	protein_coding	protein kinase C gamma [Source:HGNC Symbol;Acc:HGNC:9402]	-
ENSG00000152102	1969.92	1839.34	1865.28	1364.89	1455.37	1408.76	1891.51	1409.67	0.424424	1.82573e-05	0.000244229	FAM168B	2	131047876	131093460	-	5435	protein_coding	family with sequence similarity 168 member B [Source:HGNC Symbol;Acc:HGNC:27016]	-
ENSG00000170477	53.7167	49.712	46.1246	14.04	16.9598	14.6746	49.8511	15.2248	1.71288	1.83097e-05	0.00024473	KRT4	12	52806549	52814551	-	3312	protein_coding	keratin 4 [Source:HGNC Symbol;Acc:HGNC:6441]	-
ENSG00000125968	8899.38	7235.25	7026.62	10451.8	10474.8	11546	7720.42	10824.2	-0.487462	1.83884e-05	0.000245582	ID1	20	31605283	31606515	+	1233	protein_coding	inhibitor of DNA binding 1, HLH protein [Source:HGNC Symbol;Acc:HGNC:5360]	bHLH
ENSG00000185164	1554.08	1561.6	1551.63	1978.64	2139.06	2101.4	1555.77	2073.03	-0.414088	1.85541e-05	0.000247594	NOMO2	16	18417325	18562211	-	6801	protein_coding	NODAL modulator 2 [Source:HGNC Symbol;Acc:HGNC:22652]	-
ENSG00000164078	790.006	752.164	727.846	1010.88	1028.19	1241.47	756.672	1093.51	-0.531459	1.87066e-05	0.000249426	MST1R	3	49887002	49903873	-	5252	protein_coding	macrophage stimulating 1 receptor [Source:HGNC Symbol;Acc:HGNC:7381]	-
ENSG00000115241	2745.11	2312.69	2348.66	1862.31	1780.78	1724.75	2468.82	1789.28	0.464683	1.87349e-05	0.000249601	PPM1G	2	27381194	27409687	-	4092	protein_coding	protein phosphatase, Mg2+/Mn2+ dependent 1G [Source:HGNC Symbol;Acc:HGNC:9278]	-
ENSG00000047644	1680.96	1579.98	1569.16	2175.2	2161.32	2095.53	1610.03	2144.02	-0.41307	1.87583e-05	0.000249711	WWC3	X	10015562	10144478	+	7114	protein_coding	WWC family member 3 [Source:HGNC Symbol;Acc:HGNC:29237]	-
ENSG00000072501	3657.37	3543.6	3756.39	2869.18	2808.97	2618.92	3652.45	2765.69	0.401383	1.88008e-05	0.000250074	SMC1A	X	53374149	53422728	-	10484	protein_coding	structural maintenance of chromosomes 1A [Source:HGNC Symbol;Acc:HGNC:11111]	-
ENSG00000131747	8761.38	10721.6	11303.3	6383.2	7293.79	7778.5	10262.1	7151.83	0.520904	1.88211e-05	0.000250141	TOP2A	17	40388516	40417950	-	6437	protein_coding	DNA topoisomerase II alpha [Source:HGNC Symbol;Acc:HGNC:11989]	-
ENSG00000100129	1521.67	1601.59	1604.21	1103.14	1080.13	1246.36	1575.82	1143.21	0.462659	1.90099e-05	0.000252446	EIF3L	22	37848868	37889407	+	4296	protein_coding	eukaryotic translation initiation factor 3 subunit L [Source:HGNC Symbol;Acc:HGNC:18138]	-
ENSG00000169418	55.569	41.0664	35.9772	105.3	119.779	86.0908	44.2042	103.723	-1.22769	1.90715e-05	0.000253059	NPR1	1	153678637	153693992	+	5003	protein_coding	natriuretic peptide receptor 1 [Source:HGNC Symbol;Acc:HGNC:7943]	-
ENSG00000162777	56.4952	56.1961	83.0243	126.36	136.739	144.789	65.2385	135.963	-1.05613	1.92019e-05	0.000254584	DENND2D	1	111187174	111204535	-	5515	protein_coding	DENN domain containing 2D [Source:HGNC Symbol;Acc:HGNC:26192]	-
ENSG00000092199	9027.19	9034.61	9048.72	7122.31	7087.09	6998.79	9036.84	7069.4	0.354237	1.96105e-05	0.000259792	HNRNPC	14	21209136	21269494	-	7309	protein_coding	heterogeneous nuclear ribonucleoprotein C (C1/C2) [Source:HGNC Symbol;Acc:HGNC:5035]	-
ENSG00000080822	791.859	1010.45	1065.48	1344.83	1423.57	1444.96	955.929	1404.45	-0.55537	1.98619e-05	0.00026291	CLDND1	3	98497912	98523066	-	5217	protein_coding	claudin domain containing 1 [Source:HGNC Symbol;Acc:HGNC:1322]	-
ENSG00000111481	2672.87	2889.78	2814.52	1954.57	2168.74	2135.64	2792.39	2086.32	0.420464	1.99375e-05	0.000263699	COPZ1	12	54301202	54351849	+	3901	protein_coding	coatomer protein complex subunit zeta 1 [Source:HGNC Symbol;Acc:HGNC:2243]	-
ENSG00000250317	189.861	226.946	162.359	116.332	102.819	78.2644	193.055	99.1384	0.960387	2.00344e-05	0.000264767	SMIM20	4	25861830	25929874	+	1612	protein_coding	small integral membrane protein 20 [Source:HGNC Symbol;Acc:HGNC:37260]	-
ENSG00000075426	6533.99	5334.31	5352.3	8348.8	7894.81	7573.06	5740.2	7938.89	-0.467727	2.01185e-05	0.000265664	FOSL2	2	28392448	28417312	+	7157	protein_coding	FOS like 2, AP-1 transcription factor subunit [Source:HGNC Symbol;Acc:HGNC:3798]	TF_bZIP
ENSG00000196976	769.631	423.632	400.362	312.892	255.458	257.294	531.208	275.215	0.949389	2.01596e-05	0.000265994	LAGE3	X	154477769	154479257	-	949	protein_coding	L antigen family member 3 [Source:HGNC Symbol;Acc:HGNC:26058]	-
ENSG00000180861	31.4891	23.7753	47.0471	71.203	102.819	95.8739	34.1038	89.9653	-1.39116	2.02257e-05	0.000266651	LINC01559	12	13371089	13387167	-	3953	lincRNA	long intergenic non-protein coding RNA 1559 [Source:HGNC Symbol;Acc:HGNC:26598]	-
ENSG00000130821	656.641	605.189	604.232	1097.13	933.851	792.427	622.021	941.135	-0.597095	2.03193e-05	0.00026747	SLC6A8	X	153688099	153696593	+	5498	protein_coding	solute carrier family 6 member 8 [Source:HGNC Symbol;Acc:HGNC:11055]	-
ENSG00000124562	992.833	824.57	757.366	556.587	581.934	590.896	858.257	576.472	0.574398	2.03204e-05	0.00026747	SNRPC	6	34757406	34773794	+	1277	protein_coding	small nuclear ribonucleoprotein polypeptide C [Source:HGNC Symbol;Acc:HGNC:11157]	-
ENSG00000075188	529.758	569.526	613.457	396.129	391.136	373.712	570.914	386.993	0.561152	2.04053e-05	0.000268373	NUP37	12	102073103	102120124	-	3492	protein_coding	nucleoporin 37 [Source:HGNC Symbol;Acc:HGNC:29929]	-
ENSG00000108561	4113.03	4106.64	3847.71	3182.07	3062.31	2877.19	4022.46	3040.53	0.403737	2.04567e-05	0.000268834	C1QBP	17	5432777	5448830	-	2335	protein_coding	complement C1q binding protein [Source:HGNC Symbol;Acc:HGNC:1243]	-
ENSG00000148344	3512.89	2951.38	2926.14	4770.6	4257.98	4085.4	3130.14	4371.33	-0.481702	2.05882e-05	0.000270345	PTGES	9	129738331	129753047	-	1896	protein_coding	prostaglandin E synthase [Source:HGNC Symbol;Acc:HGNC:9599]	-
ENSG00000182795	148.184	163.185	204.793	300.858	309.517	269.034	172.054	293.136	-0.767351	2.09362e-05	0.000274696	C1orf116	1	207018521	207032756	-	5502	protein_coding	chromosome 1 open reading frame 116 [Source:HGNC Symbol;Acc:HGNC:28667]	-
ENSG00000087088	2048.64	1363.84	1296.1	1017.9	959.291	950.912	1569.53	976.035	0.68564	2.10089e-05	0.00027543	BAX	19	48954815	48961798	+	2587	protein_coding	BCL2 associated X, apoptosis regulator [Source:HGNC Symbol;Acc:HGNC:959]	-
ENSG00000053371	518.644	432.278	398.517	286.818	299.977	269.034	449.813	285.276	0.657732	2.107e-05	0.00027601	AKR7A2	1	19303965	19312146	-	1781	protein_coding	aldo-keto reductase family 7 member A2 [Source:HGNC Symbol;Acc:HGNC:389]	-
ENSG00000111912	8648.39	11239.2	12206.4	14724	15727.1	16171.4	10698	15540.8	-0.538748	2.10897e-05	0.000276049	NCOA7	6	125781161	125932030	+	7820	protein_coding	nuclear receptor coactivator 7 [Source:HGNC Symbol;Acc:HGNC:21081]	-
ENSG00000147459	4221.39	4741.01	5273.89	6874.6	6842.24	6064.51	4745.43	6593.78	-0.474528	2.12435e-05	0.00027784	DOCK5	8	25184723	25418082	+	15960	protein_coding	dedicator of cytokinesis 5 [Source:HGNC Symbol;Acc:HGNC:23476]	-
ENSG00000132507	9246.69	6311.26	6022.03	4622.18	4501.78	4852.39	7193.32	4658.78	0.626765	2.12915e-05	0.000278246	EIF5A	17	7306999	7312463	+	2815	protein_coding	eukaryotic translation initiation factor 5A [Source:HGNC Symbol;Acc:HGNC:3300]	-
ENSG00000079332	1553.15	1829.62	1944.61	2358.72	2471.9	2665.88	1775.79	2498.83	-0.492955	2.14943e-05	0.000280674	SAR1A	10	70147289	70170523	-	6914	protein_coding	secretion associated Ras related GTPase 1A [Source:HGNC Symbol;Acc:HGNC:10534]	-
ENSG00000102226	1906.02	1913.91	1780.41	2535.23	2476.14	2409.56	1866.78	2473.64	-0.406222	2.17871e-05	0.000284271	USP11	X	47232690	47248328	+	5269	protein_coding	ubiquitin specific peptidase 11 [Source:HGNC Symbol;Acc:HGNC:12609]	-
ENSG00000143621	2757.15	2980.56	2972.27	2190.24	2053.2	2278.47	2903.33	2173.97	0.417139	2.18743e-05	0.00028497	ILF2	1	153661788	153671048	-	2281	protein_coding	interleukin enhancer binding factor 2 [Source:HGNC Symbol;Acc:HGNC:6037]	-
ENSG00000011590	23.1538	19.4525	14.7599	61.1744	51.9395	58.6983	19.122	57.2707	-1.5839	2.18754e-05	0.00028497	ZBTB32	19	35704527	35717038	+	2770	protein_coding	zinc finger and BTB domain containing 32 [Source:HGNC Symbol;Acc:HGNC:16763]	ZBTB
ENSG00000120071	1191.03	1311.96	1352.37	1762.02	1777.6	1695.4	1285.12	1745.01	-0.441409	2.21627e-05	0.000288484	KANSL1	17	46029916	46225389	-	23829	protein_coding	KAT8 regulatory NSL complex subunit 1 [Source:HGNC Symbol;Acc:HGNC:24565]	-
ENSG00000093134	10.1877	29.1788	12.9149	68.1944	57.2395	52.8285	17.4271	59.4208	-1.78917	2.22109e-05	0.000288882	VNN3	6	132722787	132734765	-	3846	protein_coding	vanin 3 [Source:HGNC Symbol;Acc:HGNC:16431]	-
ENSG00000115380	784.449	832.135	1001.83	575.641	568.155	626.115	872.804	589.97	0.56513	2.22309e-05	0.000288914	EFEMP1	2	55865967	55924139	-	3962	protein_coding	EGF containing fibulin extracellular matrix protein 1 [Source:HGNC Symbol;Acc:HGNC:3218]	-
ENSG00000065618	355.642	245.318	277.67	500.427	431.416	500.892	292.877	477.578	-0.70382	2.24566e-05	0.000291501	COL17A1	10	104031286	104085957	-	7066	protein_coding	collagen type XVII alpha 1 chain [Source:HGNC Symbol;Acc:HGNC:2194]	-
ENSG00000117519	1023.4	1016.93	1019.35	724.064	757.893	749.381	1019.89	743.78	0.455567	2.24655e-05	0.000291501	CNN3	1	94896949	94927278	-	2838	protein_coding	calponin 3 [Source:HGNC Symbol;Acc:HGNC:2157]	-
ENSG00000110330	1151.2	1577.81	1680.78	2122.05	2174.04	2356.74	1469.93	2217.61	-0.593543	2.25484e-05	0.000292346	BIRC2	11	102347211	102378670	+	4532	protein_coding	baculoviral IAP repeat containing 2 [Source:HGNC Symbol;Acc:HGNC:590]	-
ENSG00000130305	604.776	555.477	552.573	806.299	765.313	875.583	570.942	815.731	-0.51474	2.27163e-05	0.000294291	NSUN5	7	73302517	73308867	-	3414	protein_coding	NOP2/Sun RNA methyltransferase family member 5 [Source:HGNC Symbol;Acc:HGNC:16385]	-
ENSG00000145050	735.363	593.302	577.48	420.198	438.836	398.17	635.382	419.068	0.601267	2.30547e-05	0.000298439	MANF	3	51385047	51389397	+	2383	protein_coding	mesencephalic astrocyte derived neurotrophic factor [Source:HGNC Symbol;Acc:HGNC:15461]	-
ENSG00000115604	19.4492	33.5015	32.2872	63.1801	78.4393	86.0908	28.4126	75.9034	-1.42267	2.32155e-05	0.000300284	IL18R1	2	102311529	102398775	+	4353	protein_coding	interleukin 18 receptor 1 [Source:HGNC Symbol;Acc:HGNC:5988]	-
ENSG00000137210	702.022	732.711	661.427	453.292	454.736	528.285	698.72	478.771	0.544482	2.35367e-05	0.0003042	TMEM14B	6	10747759	10852753	+	4815	protein_coding	transmembrane protein 14B [Source:HGNC Symbol;Acc:HGNC:21384]	-
ENSG00000174485	788.154	1043.95	1163.26	1509.3	1559.25	1464.52	998.456	1511.02	-0.59791	2.36186e-05	0.000305018	DENND4A	15	65658046	65792293	-	10623	protein_coding	DENN domain containing 4A [Source:HGNC Symbol;Acc:HGNC:24321]	-
ENSG00000164733	23286.2	19593	19201.7	27288.8	27922.3	28601.7	20693.6	27937.6	-0.432998	2.38503e-05	0.000307769	CTSB	8	11842524	11869448	-	7428	protein_coding	cathepsin B [Source:HGNC Symbol;Acc:HGNC:2527]	-
ENSG00000185201	2557.1	2063.05	2029.48	3277.34	2912.85	3227.43	2216.54	3139.21	-0.501942	2.39849e-05	0.000309262	IFITM2	11	307631	315272	+	1543	protein_coding	interferon induced transmembrane protein 2 [Source:HGNC Symbol;Acc:HGNC:5413]	-
ENSG00000165678	4064.87	4364.93	4336.63	2815.03	3151.35	3418.2	4255.48	3128.19	0.443902	2.41351e-05	0.000310955	GHITM	10	84139440	84153245	+	2128	protein_coding	growth hormone inducible transmembrane protein [Source:HGNC Symbol;Acc:HGNC:17281]	-
ENSG00000133401	19.4492	16.2104	27.6748	50.143	65.7194	72.3946	21.1114	62.7523	-1.56455	2.45009e-05	0.000315421	PDZD2	5	31639410	32110931	+	15642	protein_coding	PDZ domain containing 2 [Source:HGNC Symbol;Acc:HGNC:18486]	-
ENSG00000210184	33.3414	16.2104	14.7599	2.00572	1.05999	0	21.4372	1.0219	4.40377	2.47019e-05	0.000317759	MT-TS2	MT	12207	12265	+	59	Mt_tRNA	mitochondrially encoded tRNA serine 2 (AGU/C) [Source:HGNC Symbol;Acc:HGNC:7498]	-
ENSG00000165272	822.422	612.754	630.985	1054	967.771	1076.14	688.72	1032.64	-0.583674	2.49146e-05	0.00032	AQP3	9	33441154	33447633	-	2950	protein_coding	aquaporin 3 (Gill blood group) [Source:HGNC Symbol;Acc:HGNC:636]	-
ENSG00000137145	1574.46	2353.75	2317.3	3119.89	3241.45	3130.58	2081.84	3163.97	-0.60417	2.49151e-05	0.00032	DENND4C	9	19230435	19373545	+	8745	protein_coding	DENN domain containing 4C [Source:HGNC Symbol;Acc:HGNC:26079]	-
ENSG00000213178	143.553	94.0205	98.7066	52.1487	51.9395	45.9803	112.093	50.0228	1.1668	2.4954e-05	0.000320249	RPL22P1	3	169483671	169484080	-	410	processed_pseudogene	ribosomal protein L22 pseudogene 1 [Source:HGNC Symbol;Acc:HGNC:17998]	-
ENSG00000073060	6000.53	5449.95	5427.02	7869.44	7510.03	7001.73	5625.83	7460.4	-0.407109	2.52026e-05	0.000323188	SCARB1	12	124776856	124882668	-	7741	protein_coding	scavenger receptor class B member 1 [Source:HGNC Symbol;Acc:HGNC:1664]	-
ENSG00000185298	1076.19	755.406	644.822	530.512	514.095	394.257	825.472	479.621	0.783948	2.53351e-05	0.000324633	CCDC137	17	81666364	81673904	+	2762	protein_coding	coiled-coil domain containing 137 [Source:HGNC Symbol;Acc:HGNC:33451]	-
ENSG00000109321	759.443	636.529	715.854	964.75	981.551	1047.76	703.942	998.022	-0.502756	2.55063e-05	0.000326572	AREG	4	74445134	74455009	+	1648	protein_coding	amphiregulin [Source:HGNC Symbol;Acc:HGNC:651]	-
ENSG00000077312	1251.23	1026.66	1000.9	771.199	785.453	599.701	1092.93	718.784	0.605257	2.55506e-05	0.000326885	SNRPA	19	40750637	40765389	+	2361	protein_coding	small nuclear ribonucleoprotein polypeptide A [Source:HGNC Symbol;Acc:HGNC:11151]	-
ENSG00000162385	285.254	198.848	205.716	97.2773	153.699	98.8088	229.939	116.595	0.983067	2.57242e-05	0.000328849	MAGOH	1	53226892	53238610	-	1463	protein_coding	mago homolog, exon junction complex subunit [Source:HGNC Symbol;Acc:HGNC:6815]	-
ENSG00000117523	5324.44	5492.09	5961.14	8124.16	8059.1	6754.22	5592.56	7645.83	-0.451088	2.61501e-05	0.000334034	PRRC2C	1	171485551	171593511	+	14173	protein_coding	proline rich coiled-coil 2C [Source:HGNC Symbol;Acc:HGNC:24903]	-
ENSG00000178234	499.195	555.477	566.41	377.075	368.877	355.125	540.361	367.025	0.557852	2.62171e-05	0.000334629	GALNT11	7	152025674	152122347	+	8295	protein_coding	polypeptide N-acetylgalactosaminyltransferase 11 [Source:HGNC Symbol;Acc:HGNC:19875]	-
ENSG00000175104	189.861	226.946	226.011	359.024	303.157	378.604	214.272	346.928	-0.696838	2.65383e-05	0.000338466	TRAF6	11	36487027	36510272	-	4871	protein_coding	TNF receptor associated factor 6 [Source:HGNC Symbol;Acc:HGNC:12036]	-
ENSG00000260260	188.009	88.617	61.807	31.0886	33.9197	45.9803	112.811	36.9962	1.60863	2.67432e-05	0.000340554	SNHG19	16	2154797	2155358	-	342	lincRNA	small nucleolar RNA host gene 19 [Source:HGNC Symbol;Acc:HGNC:49574]	-
ENSG00000135324	89.8366	112.392	83.0243	46.1315	38.1596	40.1105	95.0844	41.4672	1.19378	2.67435e-05	0.000340554	MRAP2	6	84033756	84090881	+	2153	protein_coding	melanocortin 2 receptor accessory protein 2 [Source:HGNC Symbol;Acc:HGNC:21232]	-
ENSG00000150779	398.245	269.093	290.585	175.5	183.378	195.661	319.308	184.847	0.789907	2.67969e-05	0.000340888	TIMM8B	11	112084800	112086798	-	1166	protein_coding	translocase of inner mitochondrial membrane 8 homolog B [Source:HGNC Symbol;Acc:HGNC:11818]	-
ENSG00000178381	309.334	259.367	318.26	443.264	444.136	467.63	295.654	451.676	-0.609548	2.68112e-05	0.000340888	ZFAND2A	7	1152071	1160759	-	2281	protein_coding	zinc finger AN1-type containing 2A [Source:HGNC Symbol;Acc:HGNC:28073]	-
ENSG00000145016	281.55	323.128	308.112	422.204	479.115	481.326	304.263	460.882	-0.59997	2.7082e-05	0.000344065	RUBCN	3	197671393	197749727	-	8613	protein_coding	RUN and cysteine rich domain containing beclin 1 interacting protein [Source:HGNC Symbol;Acc:HGNC:28991]	-
ENSG00000166333	75.9443	28.0981	25.8298	11.0314	6.35994	7.82644	43.2907	8.40594	2.36534	2.71165e-05	0.000344237	ILK	11	6603708	6610874	+	3484	protein_coding	integrin linked kinase [Source:HGNC Symbol;Acc:HGNC:6040]	-
ENSG00000225663	831.683	586.817	420.656	341.975	357.217	315.014	613.052	338.069	0.859064	2.71865e-05	0.000344859	MCRIP1	17	81822361	81833302	-	3726	protein_coding	MAPK regulated corepressor interacting protein 1 [Source:HGNC Symbol;Acc:HGNC:28007]	-
ENSG00000169504	1973.63	2706.06	2832.97	3542.1	3857.3	3703.86	2504.22	3701.09	-0.56374	2.7468e-05	0.000348161	CLIC4	1	24745357	24844324	+	4495	protein_coding	chloride intracellular channel 4 [Source:HGNC Symbol;Acc:HGNC:13518]	-
ENSG00000210191	25.9322	17.2911	18.4498	2.00572	0	1.95661	20.5577	1.32078	3.93786	2.76481e-05	0.000350174	MT-TL2	MT	12266	12336	+	71	Mt_tRNA	mitochondrially encoded tRNA leucine 2 (CUN) [Source:HGNC Symbol;Acc:HGNC:7491]	-
ENSG00000111254	12.9661	6.48417	14.7599	46.1315	44.5196	39.1322	11.4034	43.2611	-1.90801	2.78987e-05	0.000353076	AKAP3	12	4615508	4649047	-	3668	protein_coding	A-kinase anchoring protein 3 [Source:HGNC Symbol;Acc:HGNC:373]	-
ENSG00000218283	979.867	1125	1035.04	818.333	694.293	644.703	1046.64	719.11	0.541056	2.79574e-05	0.000353546	MORF4L1P1	1	220253570	220254536	+	967	processed_pseudogene	mortality factor 4 like 1 pseudogene 1 [Source:HGNC Symbol;Acc:HGNC:20400]	-
ENSG00000178531	218.571	128.603	149.444	84.2402	78.4393	80.221	165.539	80.9668	1.03399	2.81539e-05	0.000355757	CTXN1	19	7924485	7926166	-	1274	protein_coding	cortexin 1 [Source:HGNC Symbol;Acc:HGNC:31108]	-
ENSG00000152253	188.009	246.398	199.258	112.32	110.239	131.093	211.222	117.884	0.838359	2.8259e-05	0.000356729	SPC25	2	168834132	168913371	-	1841	protein_coding	SPC25, NDC80 kinetochore complex component [Source:HGNC Symbol;Acc:HGNC:24031]	-
ENSG00000097007	3495.29	3230.2	3342.19	4379.49	4289.78	4406.28	3355.89	4358.52	-0.377022	2.82743e-05	0.000356729	ABL1	9	130713946	130887675	+	6276	protein_coding	ABL proto-oncogene 1, non-receptor tyrosine kinase [Source:HGNC Symbol;Acc:HGNC:76]	-
ENSG00000165195	255.618	369.598	353.314	557.59	521.515	488.174	326.177	522.426	-0.681012	2.84401e-05	0.000358546	PIGA	X	15319451	15335580	-	6321	protein_coding	phosphatidylinositol glycan anchor biosynthesis class A [Source:HGNC Symbol;Acc:HGNC:8957]	-
ENSG00000141577	338.045	206.413	210.328	150.429	127.199	108.592	251.595	128.74	0.968348	2.85324e-05	0.000359434	CEP131	17	81189593	81222999	-	3966	protein_coding	centrosomal protein 131 [Source:HGNC Symbol;Acc:HGNC:29511]	-
ENSG00000163872	891.883	892.654	986.144	1284.66	1302.73	1212.12	923.56	1266.5	-0.455128	2.88648e-05	0.000363342	YEATS2	3	183697818	183812625	+	10212	protein_coding	YEATS domain containing 2 [Source:HGNC Symbol;Acc:HGNC:25489]	-
ENSG00000257698	124.104	88.617	92.2492	46.1315	46.6396	44.0237	101.657	45.5983	1.15888	2.89408e-05	0.00036402	AC084033.3	12	57931528	57936175	-	1312	lincRNA	uncharacterized LOC100506844 [Source:NCBI gene;Acc:100506844]	-
ENSG00000007384	704.8	585.737	533.2	976.785	837.392	903.954	607.913	906.043	-0.575592	2.91972e-05	0.000366965	RHBDF1	16	58059	76355	-	4914	protein_coding	rhomboid 5 homolog 1 [Source:HGNC Symbol;Acc:HGNC:20561]	-
ENSG00000102287	1950.47	1862.04	2100.51	2682.65	2642.56	2544.57	1971.01	2623.26	-0.412093	2.95916e-05	0.000371637	GABRE	X	151953124	151974680	-	9612	protein_coding	gamma-aminobutyric acid type A receptor epsilon subunit [Source:HGNC Symbol;Acc:HGNC:4085]	-
ENSG00000146666	13.8923	22.6946	26.7523	65.1858	67.8394	52.8285	21.113	61.9512	-1.55422	2.97384e-05	0.000373196	LINC00525	7	47761476	47766772	+	1188	antisense	long intergenic non-protein coding RNA 525 [Source:HGNC Symbol;Acc:HGNC:40290]	-
ENSG00000100528	1912.5	2231.64	2464.9	1477.21	1552.89	1644.53	2203.01	1558.21	0.499509	2.97791e-05	0.000373421	CNIH1	14	54423560	54441431	-	5060	protein_coding	cornichon family AMPA receptor auxiliary protein 1 [Source:HGNC Symbol;Acc:HGNC:19431]	-
ENSG00000138801	668.681	729.469	717.699	480.369	502.435	508.718	705.283	497.174	0.504104	2.98316e-05	0.000373794	PAPSS1	4	107590276	107720452	-	3478	protein_coding	3'-phosphoadenosine 5'-phosphosulfate synthase 1 [Source:HGNC Symbol;Acc:HGNC:8603]	-
ENSG00000184076	582.549	457.134	456.634	348.995	319.057	270.012	498.772	312.688	0.674678	2.9857e-05	0.000373827	UQCR10	22	29767369	29770413	+	975	protein_coding	ubiquinol-cytochrome c reductase, complex III subunit X [Source:HGNC Symbol;Acc:HGNC:30863]	-
ENSG00000180044	69.4613	48.6313	41.5121	16.0457	20.1398	11.7397	53.2016	15.9751	1.74108	2.98943e-05	0.000374009	C3orf80	3	160225496	160228213	+	2718	protein_coding	chromosome 3 open reading frame 80 [Source:HGNC Symbol;Acc:HGNC:40048]	-
ENSG00000054148	1903.24	1296.83	1106.07	868.476	907.351	855.038	1435.38	876.955	0.711152	3.0314e-05	0.000378971	PHPT1	9	136848724	136851027	+	1612	protein_coding	phosphohistidine phosphatase 1 [Source:HGNC Symbol;Acc:HGNC:30033]	-
ENSG00000085831	116.695	146.975	147.599	220.629	232.138	250.446	137.089	234.404	-0.775504	3.03964e-05	0.000379713	TTC39A	1	51287258	51345116	-	9362	protein_coding	tetratricopeptide repeat domain 39A [Source:HGNC Symbol;Acc:HGNC:18657]	-
ENSG00000134375	893.735	1045.03	1027.66	607.733	753.653	680.9	988.808	680.762	0.538535	3.04452e-05	0.000380033	TIMM17A	1	201955491	201970661	+	3513	protein_coding	translocase of inner mitochondrial membrane 17A [Source:HGNC Symbol;Acc:HGNC:17315]	-
ENSG00000157150	211.162	276.658	249.995	123.352	157.939	142.832	245.939	141.374	0.798048	3.05561e-05	0.000381128	TIMP4	3	12153051	12159351	-	1650	protein_coding	TIMP metallopeptidase inhibitor 4 [Source:HGNC Symbol;Acc:HGNC:11823]	-
ENSG00000166997	212.088	143.732	147.599	100.286	80.5592	56.7417	167.807	79.1956	1.0856	3.06916e-05	0.000382527	CNPY4	7	100119613	100125511	+	2475	protein_coding	canopy FGF signaling regulator 4 [Source:HGNC Symbol;Acc:HGNC:28631]	-
ENSG00000148019	526.053	648.417	647.589	409.166	379.476	425.563	607.353	404.735	0.584583	3.12693e-05	0.000389432	CEP78	9	78236062	78279690	+	14355	protein_coding	centrosomal protein 78 [Source:HGNC Symbol;Acc:HGNC:25740]	-
ENSG00000234742	14.8184	5.40348	10.1474	30.0858	47.6995	48.9152	10.1231	42.2335	-2.04479	3.14517e-05	0.000391406	AC144530.1	3	197850400	197850954	-	555	processed_pseudogene	ribosomal protein L17 (RPL17) pseudogene	-
ENSG00000160298	260.248	260.448	244.46	138.395	170.658	153.594	255.052	154.216	0.726352	3.1676e-05	0.000393899	C21orf58	21	46300181	46323875	-	5315	protein_coding	chromosome 21 open reading frame 58 [Source:HGNC Symbol;Acc:HGNC:1300]	-
ENSG00000134248	956.713	762.971	723.234	502.432	545.895	575.243	814.306	541.19	0.589759	3.179e-05	0.000395019	LAMTOR5	1	110401249	110407942	-	2388	protein_coding	late endosomal/lysosomal adaptor, MAPK and MTOR activator 5 [Source:HGNC Symbol;Acc:HGNC:17955]	-
ENSG00000113645	3018.32	2792.52	2698.29	3781.78	3671.81	3717.56	2836.38	3723.71	-0.392651	3.19094e-05	0.000396203	WWC1	5	168291651	168472303	+	10076	protein_coding	WW and C2 domain containing 1 [Source:HGNC Symbol;Acc:HGNC:29435]	-
ENSG00000142494	529.758	573.849	552.573	309.883	359.337	415.78	552.06	361.667	0.609474	3.19537e-05	0.000396453	SLC47A1	17	19495385	19579034	+	5719	protein_coding	solute carrier family 47 member 1 [Source:HGNC Symbol;Acc:HGNC:25588]	-
ENSG00000106789	471.411	398.776	403.129	633.807	604.194	621.224	424.439	619.742	-0.5454	3.21141e-05	0.000398142	CORO2A	9	98120975	98192640	-	5717	protein_coding	coronin 2A [Source:HGNC Symbol;Acc:HGNC:2255]	-
ENSG00000188229	7672.23	6244.26	6234.2	5223.89	4697.88	4587.27	6716.9	4836.35	0.473954	3.24356e-05	0.000401824	TUBB4B	9	137241213	137243707	+	2111	protein_coding	tubulin beta 4B class IVb [Source:HGNC Symbol;Acc:HGNC:20771]	-
ENSG00000151693	626.078	721.904	674.342	1001.86	976.251	880.474	674.108	952.86	-0.499854	3.29583e-05	0.000407993	ASAP2	2	9206765	9405683	+	7257	protein_coding	ArfGAP with SH3 domain, ankyrin repeat and PH domain 2 [Source:HGNC Symbol;Acc:HGNC:2721]	-
ENSG00000198763	45502.7	47576.5	50633.7	36141	38906.9	35297.2	47904.3	36781.7	0.381177	3.31571e-05	0.000410145	MT-ND2	MT	4470	5511	+	1042	protein_coding	mitochondrially encoded NADH:ubiquinone oxidoreductase core subunit 2 [Source:HGNC Symbol;Acc:HGNC:7456]	-
ENSG00000165997	1107.68	1457.86	1748.12	1969.62	2401.94	2357.71	1437.89	2243.09	-0.64153	3.38727e-05	0.00041868	ARL5B	10	18659405	18681639	+	7196	protein_coding	ADP ribosylation factor like GTPase 5B [Source:HGNC Symbol;Acc:HGNC:23052]	-
ENSG00000100350	724.25	716.501	668.807	452.289	496.075	523.393	703.186	490.586	0.519121	3.39529e-05	0.000419356	FOXRED2	22	36487190	36507101	-	5577	protein_coding	FAD dependent oxidoreductase domain containing 2 [Source:HGNC Symbol;Acc:HGNC:26264]	-
ENSG00000054654	3052.59	3277.75	3397.54	4161.87	4230.42	4320.19	3242.63	4237.49	-0.386094	3.40161e-05	0.000419822	SYNE2	14	63852983	64226433	+	31374	protein_coding	spectrin repeat containing nuclear envelope protein 2 [Source:HGNC Symbol;Acc:HGNC:17084]	-
ENSG00000181104	1066.93	1181.2	1288.72	802.287	863.892	856.017	1178.95	840.732	0.487848	3.42267e-05	0.000422103	F2R	5	76716043	76735781	+	4066	protein_coding	coagulation factor II thrombin receptor [Source:HGNC Symbol;Acc:HGNC:3537]	-
ENSG00000185479	5.5569	11.8876	4.61246	28.0801	28.6197	50.8718	7.35234	35.8572	-2.31042	3.4475e-05	0.000424847	KRT6B	12	52446651	52452126	-	2282	protein_coding	keratin 6B [Source:HGNC Symbol;Acc:HGNC:6444]	-
ENSG00000224078	1257.71	1399.5	1372.67	926.642	1018.65	1000.81	1343.29	982.033	0.451754	3.45465e-05	0.000425408	SNHG14	15	24978583	25419462	+	43324	processed_transcript	small nucleolar RNA host gene 14 [Source:HGNC Symbol;Acc:HGNC:37462]	-
ENSG00000005810	1329.95	1424.36	1422.48	1765.03	1865.58	1988.89	1392.26	1873.17	-0.428262	3.46794e-05	0.000426726	MYCBP2	13	77044655	77327050	-	15945	protein_coding	MYC binding protein 2, E3 ubiquitin protein ligase [Source:HGNC Symbol;Acc:HGNC:23386]	-
ENSG00000136718	831.683	698.129	696.481	539.538	510.915	474.478	742.098	508.31	0.546512	3.48832e-05	0.000428911	IMP4	2	130342225	130347810	+	3861	protein_coding	IMP4, U3 small nucleolar ribonucleoprotein [Source:HGNC Symbol;Acc:HGNC:30856]	-
ENSG00000136643	552.912	635.449	785.963	929.65	1012.29	1033.09	658.108	991.677	-0.591247	3.52328e-05	0.000432887	RPS6KC1	1	213051233	213274773	+	6190	protein_coding	ribosomal protein S6 kinase C1 [Source:HGNC Symbol;Acc:HGNC:10439]	-
ENSG00000179958	919.667	675.434	652.202	457.304	452.616	524.371	749.101	478.097	0.6481	3.5382e-05	0.000434141	DCTPP1	16	30423619	30430075	-	1581	protein_coding	dCTP pyrophosphatase 1 [Source:HGNC Symbol;Acc:HGNC:28777]	-
ENSG00000013810	1349.4	1133.65	1093.15	829.364	797.112	884.387	1192.07	836.955	0.510304	3.53878e-05	0.000434141	TACC3	4	1721490	1745176	+	6528	protein_coding	transforming acidic coiled-coil containing protein 3 [Source:HGNC Symbol;Acc:HGNC:11524]	-
ENSG00000165006	1143.8	1018.01	1044.26	1574.49	1406.61	1419.52	1068.69	1466.87	-0.456593	3.54193e-05	0.000434204	UBAP1	9	34179005	34252523	+	2772	protein_coding	ubiquitin associated protein 1 [Source:HGNC Symbol;Acc:HGNC:12461]	-
ENSG00000180758	294.516	276.658	254.608	399.138	428.236	419.693	275.261	415.689	-0.594707	3.56636e-05	0.000436873	GPR157	1	9100305	9129170	-	5372	protein_coding	G protein-coupled receptor 157 [Source:HGNC Symbol;Acc:HGNC:23687]	-
ENSG00000162783	1574.46	1225.51	1287.8	2082.94	1975.82	1791.28	1362.59	1950.01	-0.516598	3.59239e-05	0.000439734	IER5	1	181088712	181092899	+	4188	protein_coding	immediate early response 5 [Source:HGNC Symbol;Acc:HGNC:5393]	-
ENSG00000162430	1906.94	1761.53	1743.51	1332.8	1419.33	1208.21	1804	1320.11	0.450914	3.5962e-05	0.000439872	SELENON	1	25800176	25818224	+	4424	protein_coding	selenoprotein N [Source:HGNC Symbol;Acc:HGNC:15999]	-
ENSG00000232324	67.609	54.0348	57.1945	135.386	110.239	117.397	59.6127	121.007	-1.01947	3.60921e-05	0.000441135	AC008440.3	19	53864763	53866140	+	555	lincRNA	novel transcript	-
ENSG00000143727	1708.75	1809.08	2016.57	1342.83	1356.79	1374.52	1844.8	1358.04	0.442025	3.62281e-05	0.000442468	ACP1	2	264140	278283	+	4160	protein_coding	acid phosphatase 1 [Source:HGNC Symbol;Acc:HGNC:122]	-
ENSG00000169548	97.2458	97.2626	107.932	185.529	163.238	187.835	100.813	178.867	-0.826957	3.67539e-05	0.000448517	ZNF280A	22	22513736	22520270	-	2148	protein_coding	zinc finger protein 280A [Source:HGNC Symbol;Acc:HGNC:18597]	-
ENSG00000151458	803.899	957.496	1011.05	610.741	687.933	604.592	924.149	634.422	0.542814	3.6778e-05	0.000448517	ANKRD50	4	124664052	124712732	-	8794	protein_coding	ankyrin repeat domain 50 [Source:HGNC Symbol;Acc:HGNC:29223]	-
ENSG00000134954	523.275	434.439	498.146	710.024	705.953	681.878	485.287	699.285	-0.52564	3.68771e-05	0.000449392	ETS1	11	128458761	128587558	-	7149	protein_coding	ETS proto-oncogene 1, transcription factor [Source:HGNC Symbol;Acc:HGNC:3488]	ETS
ENSG00000106346	502.9	537.105	544.27	713.033	744.113	769.926	528.092	742.357	-0.491592	3.74352e-05	0.000455854	USP42	7	6104884	6161564	+	7072	protein_coding	ubiquitin specific peptidase 42 [Source:HGNC Symbol;Acc:HGNC:20068]	-
ENSG00000105552	1153.06	1028.82	937.252	754.15	746.233	699.488	1039.71	733.29	0.503907	3.79325e-05	0.000461568	BCAT2	19	48795062	48811029	-	4553	protein_coding	branched chain amino acid transaminase 2 [Source:HGNC Symbol;Acc:HGNC:977]	-
ENSG00000137124	751.108	735.953	717.699	498.421	549.075	522.415	734.92	523.303	0.490167	3.80404e-05	0.000462539	ALDH1B1	9	38392664	38398661	+	3155	protein_coding	aldehyde dehydrogenase 1 family member B1 [Source:HGNC Symbol;Acc:HGNC:407]	-
ENSG00000173905	879.843	994.239	1016.59	721.056	670.974	670.139	963.556	687.389	0.486953	3.81463e-05	0.000463483	GOLIM4	3	168008677	168095975	-	4647	protein_coding	golgi integral membrane protein 4 [Source:HGNC Symbol;Acc:HGNC:15448]	-
ENSG00000148773	5335.55	5157.08	5874.43	4149.83	4292.96	3974.85	5455.69	4139.21	0.398571	3.83017e-05	0.000465027	MKI67	10	128096659	128126385	-	12807	protein_coding	marker of proliferation Ki-67 [Source:HGNC Symbol;Acc:HGNC:7107]	-
ENSG00000179091	3012.77	2135.45	1901.26	1468.19	1432.05	1625.94	2349.83	1508.72	0.639295	3.87548e-05	0.000470181	CYC1	8	144095027	144097525	+	1975	protein_coding	cytochrome c1 [Source:HGNC Symbol;Acc:HGNC:2579]	-
ENSG00000169903	282.476	288.546	244.46	170.486	153.699	175.117	271.827	166.434	0.706154	3.92272e-05	0.000475561	TM4SF4	3	149473974	149503281	+	2140	protein_coding	transmembrane 4 L six family member 4 [Source:HGNC Symbol;Acc:HGNC:11856]	-
ENSG00000126778	204.679	175.073	201.103	290.829	304.217	328.71	193.618	307.919	-0.667699	3.9312e-05	0.000476238	SIX1	14	60643415	60658259	-	5444	protein_coding	SIX homeobox 1 [Source:HGNC Symbol;Acc:HGNC:10887]	Homeobox
ENSG00000134291	1264.2	1223.35	1275.81	939.679	939.151	929.39	1254.45	936.073	0.422584	3.9518e-05	0.000478381	TMEM106C	12	47963569	47968878	+	3475	protein_coding	transmembrane protein 106C [Source:HGNC Symbol;Acc:HGNC:28775]	-
ENSG00000138495	526.98	447.408	405.896	316.903	294.677	280.773	460.095	297.451	0.629599	3.99488e-05	0.00048324	COX17	3	119654513	119677454	-	2172	protein_coding	cytochrome c oxidase copper chaperone COX17 [Source:HGNC Symbol;Acc:HGNC:2264]	-
ENSG00000119640	133.366	140.49	96.8617	48.1372	67.8394	58.6983	123.573	58.225	1.08516	4.00594e-05	0.00048422	ACYP1	14	75053221	75069483	-	1841	protein_coding	acylphosphatase 1 [Source:HGNC Symbol;Acc:HGNC:179]	-
ENSG00000135451	430.66	363.114	377.299	267.763	220.478	261.207	390.358	249.816	0.643887	4.02036e-05	0.000485606	TROAP	12	49323236	49331731	+	3954	protein_coding	trophinin associated protein [Source:HGNC Symbol;Acc:HGNC:12327]	-
ENSG00000166278	12.9661	16.2104	14.7599	53.1515	38.1596	50.8718	14.6455	47.3943	-1.69918	4.02646e-05	0.000485986	C2	6	31897785	31945672	+	5536	protein_coding	complement C2 [Source:HGNC Symbol;Acc:HGNC:1248]	-
ENSG00000107862	1779.13	1816.65	1703.84	2482.08	2319.26	2227.6	1766.54	2342.98	-0.407568	4.03036e-05	0.000486099	GBF1	10	102245532	102382899	+	6641	protein_coding	golgi brefeldin A resistant guanine nucleotide exchange factor 1 [Source:HGNC Symbol;Acc:HGNC:4181]	-
ENSG00000163682	1927.32	2443.45	2485.19	1718.9	1608	1443	2285.32	1589.97	0.523286	4.0646e-05	0.000489869	RPL9	4	39452521	39458949	-	5022	protein_coding	ribosomal protein L9 [Source:HGNC Symbol;Acc:HGNC:10369]	-
ENSG00000182117	1327.17	1172.55	1134.67	931.656	753.653	519.48	1211.46	734.93	0.72141	4.07363e-05	0.000490597	NOP10	15	34341713	34343177	-	554	protein_coding	NOP10 ribonucleoprotein [Source:HGNC Symbol;Acc:HGNC:14378]	-
ENSG00000117395	1046.55	990.997	896.662	620.77	690.053	745.468	978.07	685.43	0.512715	4.17878e-05	0.000502643	EBNA1BP2	1	43164175	43270936	-	3561	protein_coding	EBNA1 binding protein 2 [Source:HGNC Symbol;Acc:HGNC:15531]	-
ENSG00000153531	237.095	236.672	209.406	147.42	137.799	117.397	227.724	134.205	0.762899	4.18053e-05	0.000502643	ADPRHL1	13	113399610	113453524	-	10924	protein_coding	ADP-ribosylhydrolase like 1 [Source:HGNC Symbol;Acc:HGNC:21303]	-
ENSG00000108523	1420.71	1179.04	1134.67	924.636	866.012	828.624	1244.81	873.091	0.512028	4.18283e-05	0.000502643	RNF167	17	4940008	4945222	+	2744	protein_coding	ring finger protein 167 [Source:HGNC Symbol;Acc:HGNC:24544]	-
ENSG00000140961	577.918	390.131	414.199	281.803	308.457	219.14	460.749	269.8	0.773921	4.18805e-05	0.000502903	OSGIN1	16	83948282	83966332	+	3460	protein_coding	oxidative stress induced growth inhibitor 1 [Source:HGNC Symbol;Acc:HGNC:30093]	-
ENSG00000115268	6025.53	3888.34	3765.61	6565.72	6841.18	8631.58	4559.83	7346.16	-0.687922	4.1989e-05	0.000503838	RPS15	19	1438358	1440494	+	2137	protein_coding	ribosomal protein S15 [Source:HGNC Symbol;Acc:HGNC:10388]	-
ENSG00000072506	1237.34	842.942	693.714	537.532	516.215	593.831	924.664	549.193	0.751701	4.21428e-05	0.000505314	HSD17B10	X	53431258	53434373	-	1115	protein_coding	hydroxysteroid 17-beta dehydrogenase 10 [Source:HGNC Symbol;Acc:HGNC:4800]	-
ENSG00000176438	44.4552	28.0981	43.3571	106.303	87.9792	79.2427	38.6368	91.175	-1.2314	4.27146e-05	0.000511472	SYNE3	14	95407266	95475836	-	18164	protein_coding	spectrin repeat containing nuclear envelope family member 3 [Source:HGNC Symbol;Acc:HGNC:19861]	-
ENSG00000168496	1580.94	1267.66	1337.61	998.848	942.331	1031.13	1395.4	990.771	0.49435	4.27187e-05	0.000511472	FEN1	11	61792637	61797244	+	2478	protein_coding	flap structure-specific endonuclease 1 [Source:HGNC Symbol;Acc:HGNC:3650]	-
ENSG00000137819	1444.79	1544.31	1749.04	2030.79	2225.98	2252.06	1579.38	2169.61	-0.457932	4.31051e-05	0.000515723	PAQR5	15	69298947	69407780	+	6224	protein_coding	progestin and adipoQ receptor family member 5 [Source:HGNC Symbol;Acc:HGNC:29645]	-
ENSG00000160818	579.77	460.376	521.208	356.015	364.637	274.904	520.451	331.852	0.650909	4.35528e-05	0.000520697	GPATCH4	1	156594487	156601496	-	4437	protein_coding	G-patch domain containing 4 [Source:HGNC Symbol;Acc:HGNC:25982]	-
ENSG00000166073	61.1259	106.989	74.7219	157.449	199.278	139.898	80.9455	165.542	-1.03711	4.35842e-05	0.000520697	GPR176	15	39799032	39920892	-	5119	protein_coding	G protein-coupled receptor 176 [Source:HGNC Symbol;Acc:HGNC:32370]	-
ENSG00000134644	1807.85	2036.03	2188.15	2626.49	2744.31	2792.08	2010.68	2720.96	-0.436486	4.38753e-05	0.000523793	PUM1	1	30931506	31065991	-	6621	protein_coding	pumilio RNA binding family member 1 [Source:HGNC Symbol;Acc:HGNC:14957]	-
ENSG00000196419	5106.79	5302.97	5117.99	3847.97	4115.94	4098.12	5175.92	4020.68	0.364332	4.46091e-05	0.000532167	XRCC6	22	41621119	41664048	+	3288	protein_coding	X-ray repair cross complementing 6 [Source:HGNC Symbol;Acc:HGNC:4055]	-
ENSG00000129354	50.0121	38.905	33.2097	10.0286	13.7799	8.80474	40.709	10.8711	1.91	4.4768e-05	0.000533675	AP1M2	19	10572671	10587315	-	2214	protein_coding	adaptor related protein complex 1 subunit mu 2 [Source:HGNC Symbol;Acc:HGNC:558]	-
ENSG00000182004	799.268	636.529	680.799	429.224	449.436	531.219	705.532	469.96	0.586493	4.49363e-05	0.000535292	SNRPE	1	203861603	203870550	+	1474	protein_coding	small nuclear ribonucleoprotein polypeptide E [Source:HGNC Symbol;Acc:HGNC:11161]	-
ENSG00000229644	461.223	620.319	607.922	932.659	869.192	760.143	563.155	853.998	-0.601386	4.50509e-05	0.000536269	NAMPTP1	10	36521721	36524234	-	2514	processed_pseudogene	nicotinamide phosphoribosyltransferase pseudogene 1 [Source:HGNC Symbol;Acc:HGNC:17633]	-
ENSG00000139263	308.408	357.71	358.849	482.375	493.955	546.872	341.656	507.734	-0.572441	4.50858e-05	0.000536296	LRIG3	12	58872149	58920522	-	5893	protein_coding	leucine rich repeats and immunoglobulin like domains 3 [Source:HGNC Symbol;Acc:HGNC:30991]	-
ENSG00000178252	2167.19	1548.64	1619.9	1262.6	1125.71	1215.05	1778.57	1201.12	0.566615	4.54e-05	0.000539642	WDR6	3	49007062	49015953	+	5304	protein_coding	WD repeat domain 6 [Source:HGNC Symbol;Acc:HGNC:12758]	-
ENSG00000172172	670.533	730.55	734.304	421.201	491.835	541.981	711.795	485.006	0.553102	4.548e-05	0.000540202	MRPL13	8	120380761	120445402	-	4209	protein_coding	mitochondrial ribosomal protein L13 [Source:HGNC Symbol;Acc:HGNC:14278]	-
ENSG00000136802	1595.76	1334.66	1360.68	1983.66	1904.8	1965.41	1430.36	1951.29	-0.447703	4.55956e-05	0.000541184	LRRC8A	9	128882112	128918039	+	5230	protein_coding	leucine rich repeat containing 8 VRAC subunit A [Source:HGNC Symbol;Acc:HGNC:19027]	-
ENSG00000173064	2006.04	1871.76	1749.04	2568.32	2437.98	2472.18	1875.62	2492.83	-0.410442	4.59453e-05	0.000544941	HECTD4	12	112160188	112382439	-	21572	protein_coding	HECT domain E3 ubiquitin protein ligase 4 [Source:HGNC Symbol;Acc:HGNC:26611]	-
ENSG00000161203	4038.94	3869.97	3654.91	2931.36	2759.15	3083.62	3854.61	2924.71	0.398168	4.61742e-05	0.000547261	AP2M1	3	184174689	184184091	+	4756	protein_coding	adaptor related protein complex 2 subunit mu 1 [Source:HGNC Symbol;Acc:HGNC:564]	-
ENSG00000129562	1720.79	1751.81	1581.15	1145.27	1206.27	1343.21	1684.58	1231.58	0.451521	4.63375e-05	0.000548801	DAD1	14	22564905	22589269	-	808	protein_coding	defender against cell death 1 [Source:HGNC Symbol;Acc:HGNC:2664]	-
ENSG00000165929	1048.4	1454.62	1460.3	1811.16	2001.26	2034.87	1321.11	1949.1	-0.561452	4.67432e-05	0.000553206	TC2N	14	91779751	91867536	-	6147	protein_coding	tandem C2 domains, nuclear [Source:HGNC Symbol;Acc:HGNC:19859]	-
ENSG00000136943	222.276	256.125	227.856	145.415	153.699	108.592	235.419	135.902	0.7931	4.68256e-05	0.000553783	CTSV	9	97029679	97039643	-	4700	protein_coding	cathepsin V [Source:HGNC Symbol;Acc:HGNC:2538]	-
ENSG00000141480	927.077	828.893	736.149	618.764	567.095	505.784	830.706	563.881	0.55912	4.68852e-05	0.000554088	ARRB2	17	4710489	4721499	+	4372	protein_coding	arrestin beta 2 [Source:HGNC Symbol;Acc:HGNC:712]	-
ENSG00000091656	175.969	221.542	200.181	310.886	331.777	304.253	199.231	315.639	-0.665571	4.70723e-05	0.0005559	ZFHX4	8	76681219	76867285	+	15687	protein_coding	zinc finger homeobox 4 [Source:HGNC Symbol;Acc:HGNC:30939]	Homeobox
ENSG00000112306	7030.41	7643.76	7426.98	5783.49	5793.91	5671.23	7367.05	5749.54	0.357583	4.73304e-05	0.000558546	RPS12	6	132814441	132817564	+	767	protein_coding	ribosomal protein S12 [Source:HGNC Symbol;Acc:HGNC:10385]	-
ENSG00000101365	1448.5	1060.16	1044.26	773.204	831.032	766.991	1184.31	790.409	0.583956	4.74469e-05	0.000559519	IDH3B	20	2658395	2664219	-	2567	protein_coding	isocitrate dehydrogenase 3 (NAD(+)) beta [Source:HGNC Symbol;Acc:HGNC:5385]	-
ENSG00000101439	6700.7	6159.96	5768.34	9361.69	8151.32	7769.7	6209.67	8427.57	-0.440591	4.77286e-05	0.000562109	CST3	20	23626706	23638473	-	3695	protein_coding	cystatin C [Source:HGNC Symbol;Acc:HGNC:2475]	-
ENSG00000241878	503.826	460.376	451.099	741.113	603.134	725.902	471.767	690.05	-0.548817	4.7735e-05	0.000562109	PISD	22	31618491	31662432	-	5002	protein_coding	phosphatidylserine decarboxylase [Source:HGNC Symbol;Acc:HGNC:8999]	-
ENSG00000247077	1062.29	1049.35	869.91	699.996	695.353	711.228	993.853	702.192	0.500704	4.78302e-05	0.000562827	PGAM5	12	132710819	132722734	+	3952	protein_coding	PGAM family member 5, mitochondrial serine/threonine protein phosphatase [Source:HGNC Symbol;Acc:HGNC:28763]	-
ENSG00000159921	1174.36	1464.34	1416.03	1827.21	1955.68	1840.19	1351.58	1874.36	-0.472138	4.83047e-05	0.000568004	GNE	9	36214441	36277056	-	5921	protein_coding	glucosamine (UDP-N-acetyl)-2-epimerase/N-acetylmannosamine kinase [Source:HGNC Symbol;Acc:HGNC:23657]	-
ENSG00000076242	968.753	986.675	978.764	638.821	692.173	769.926	978.064	700.307	0.481668	4.84332e-05	0.000569107	MLH1	3	36993332	37050918	+	3532	protein_coding	mutL homolog 1 [Source:HGNC Symbol;Acc:HGNC:7127]	-
ENSG00000175826	1884.72	1710.74	1461.23	1346.84	1034.55	977.326	1685.56	1119.57	0.590195	4.96933e-05	0.000583497	CTDNEP1	17	7243591	7252491	-	2584	protein_coding	CTD nuclear envelope phosphatase 1 [Source:HGNC Symbol;Acc:HGNC:19085]	-
ENSG00000164062	1430.9	1164.99	1113.45	897.559	833.152	864.821	1236.45	865.177	0.515323	5.0068e-05	0.000587476	APEH	3	49674002	49683963	+	4669	protein_coding	acylaminoacyl-peptide hydrolase [Source:HGNC Symbol;Acc:HGNC:586]	-
ENSG00000234171	181.525	156.701	146.676	97.2773	89.0392	76.3078	161.634	87.5414	0.885716	5.02362e-05	0.000589029	RNASEH1-AS1	2	3558492	3561745	+	1218	antisense	RNASEH1 antisense RNA 1 [Source:HGNC Symbol;Acc:HGNC:49289]	-
ENSG00000059758	698.317	946.689	1020.28	1286.67	1315.45	1375.5	888.427	1325.87	-0.577997	5.10399e-05	0.000598025	CDK17	12	96278261	96400560	-	6547	protein_coding	cyclin dependent kinase 17 [Source:HGNC Symbol;Acc:HGNC:8750]	-
ENSG00000180318	213.941	270.174	237.08	124.355	152.639	148.702	240.398	141.898	0.759358	5.16045e-05	0.000604211	ALX1	12	85280107	85301784	+	1445	protein_coding	ALX homeobox 1 [Source:HGNC Symbol;Acc:HGNC:1494]	Homeobox
ENSG00000161888	281.55	289.626	227.856	159.455	131.439	178.051	266.344	156.315	0.766399	5.19858e-05	0.000608241	SPC24	19	11131520	11155808	-	2839	protein_coding	SPC24, NDC80 kinetochore complex component [Source:HGNC Symbol;Acc:HGNC:26913]	-
ENSG00000168243	140.775	183.718	149.444	251.718	241.678	305.231	157.979	266.209	-0.756393	5.21063e-05	0.000609217	GNG4	1	235547687	235650754	-	5401	protein_coding	G protein subunit gamma 4 [Source:HGNC Symbol;Acc:HGNC:4407]	-
ENSG00000114686	993.759	1092.58	1044.26	729.079	745.173	806.123	1043.53	760.125	0.456623	5.22614e-05	0.000610596	MRPL3	3	131462212	131502983	-	2715	protein_coding	mitochondrial ribosomal protein L3 [Source:HGNC Symbol;Acc:HGNC:10379]	-
ENSG00000204381	26.8584	24.856	35.0547	68.1944	61.4794	91.9606	28.923	73.8782	-1.35032	5.25202e-05	0.000612751	LAYN	11	111540280	111561745	+	3144	protein_coding	layilin [Source:HGNC Symbol;Acc:HGNC:29471]	-
ENSG00000054392	165.781	158.862	147.599	92.263	83.7392	86.0908	157.414	87.3644	0.848958	5.25413e-05	0.000612751	HHAT	1	210328252	210676296	+	6641	protein_coding	hedgehog acyltransferase [Source:HGNC Symbol;Acc:HGNC:18270]	-
ENSG00000006652	827.052	923.994	1047.03	1324.78	1257.15	1341.26	932.692	1307.73	-0.487598	5.25578e-05	0.000612751	IFRD1	7	112422968	112481017	+	7489	protein_coding	interferon related developmental regulator 1 [Source:HGNC Symbol;Acc:HGNC:5456]	-
ENSG00000182197	2082.91	2189.49	2334.83	3129.92	2977.51	2724.58	2202.41	2944	-0.418613	5.28815e-05	0.000616088	EXT1	8	117794490	118111853	-	8325	protein_coding	exostosin glycosyltransferase 1 [Source:HGNC Symbol;Acc:HGNC:3512]	-
ENSG00000100647	426.955	445.246	469.548	668.907	643.414	598.723	447.25	637.014	-0.510027	5.42824e-05	0.000631961	SUSD6	14	69611596	69715142	+	5830	protein_coding	sushi domain containing 6 [Source:HGNC Symbol;Acc:HGNC:19956]	-
ENSG00000266028	891.883	946.689	939.097	1202.43	1226.41	1318.75	925.89	1249.2	-0.432413	5.43244e-05	0.000632002	SRGAP2	1	206203345	206464443	+	15675	protein_coding	SLIT-ROBO Rho GTPase activating protein 2 [Source:HGNC Symbol;Acc:HGNC:19751]	-
ENSG00000103415	468.632	386.889	379.144	304.869	232.138	232.837	411.555	256.614	0.681735	5.47775e-05	0.000636823	HMOX2	16	4474690	4510347	+	3793	protein_coding	heme oxygenase 2 [Source:HGNC Symbol;Acc:HGNC:5014]	-
ENSG00000130940	101.877	70.2452	78.4118	186.532	150.519	143.811	83.5112	160.287	-0.937394	5.56312e-05	0.000646289	CASZ1	1	10636604	10796650	-	11336	protein_coding	castor zinc finger 1 [Source:HGNC Symbol;Acc:HGNC:26002]	Others
ENSG00000230124	662.198	591.14	564.565	415.184	412.336	434.367	605.968	420.629	0.526752	5.6137e-05	0.000651705	ACBD6	1	180269653	180502954	-	7512	protein_coding	acyl-CoA binding domain containing 6 [Source:HGNC Symbol;Acc:HGNC:23339]	-
ENSG00000119383	3653.66	2799	2736.11	2205.29	2138	2133.68	3062.92	2158.99	0.504728	5.64909e-05	0.00065535	PTPA	9	129110950	129148946	+	5624	protein_coding	protein phosphatase 2 phosphatase activator [Source:HGNC Symbol;Acc:HGNC:9308]	-
ENSG00000002587	162.076	150.217	128.226	225.643	258.638	246.533	146.84	243.605	-0.730539	5.70015e-05	0.000660808	HS3ST1	4	11393150	11429765	-	8166	protein_coding	heparan sulfate-glucosamine 3-sulfotransferase 1 [Source:HGNC Symbol;Acc:HGNC:5194]	-
ENSG00000137462	10.1877	12.9683	13.8374	56.1601	43.4596	31.3058	12.3311	43.6418	-1.82441	5.71364e-05	0.000661904	TLR2	4	153684070	153705702	+	5217	protein_coding	toll like receptor 2 [Source:HGNC Symbol;Acc:HGNC:11848]	-
ENSG00000186832	82.4274	49.712	64.5744	164.469	122.959	121.31	65.5713	136.246	-1.05023	5.81091e-05	0.000672698	KRT16	17	41609778	41615899	-	2475	protein_coding	keratin 16 [Source:HGNC Symbol;Acc:HGNC:6423]	-
ENSG00000105499	67.609	69.1645	71.0319	150.429	125.079	121.31	69.2684	132.272	-0.933294	5.88081e-05	0.000680287	PLA2G4C	19	48047843	48110817	-	6613	protein_coding	phospholipase A2 group IVC [Source:HGNC Symbol;Acc:HGNC:9037]	-
ENSG00000112651	414.915	285.304	261.065	147.42	177.018	209.357	320.428	177.932	0.849084	5.88475e-05	0.000680287	MRPL2	6	43054029	43059806	-	2539	protein_coding	mitochondrial ribosomal protein L2 [Source:HGNC Symbol;Acc:HGNC:14056]	-
ENSG00000167325	1783.77	2365.64	2517.48	1444.12	1381.17	1675.84	2222.3	1500.37	0.566421	5.90466e-05	0.000682109	RRM1	11	4094707	4138876	+	4177	protein_coding	ribonucleotide reductase catalytic subunit M1 [Source:HGNC Symbol;Acc:HGNC:10451]	-
ENSG00000253276	830.757	721.904	718.621	1246.55	1120.41	942.107	757.094	1103.02	-0.542437	5.92649e-05	0.000683686	CCDC71L	7	106656765	106660996	-	4232	protein_coding	coiled-coil domain containing 71 like [Source:HGNC Symbol;Acc:HGNC:26685]	-
ENSG00000185088	1999.56	2020.9	1953.84	1530.36	1446.89	1573.11	1991.43	1516.79	0.392543	5.92664e-05	0.000683686	RPS27L	15	63125872	63158021	-	9127	protein_coding	ribosomal protein S27 like [Source:HGNC Symbol;Acc:HGNC:18476]	-
ENSG00000198546	210.236	122.119	103.319	54.1544	69.9593	69.4596	145.225	64.5245	1.17205	6.01331e-05	0.000693061	ZNF511	10	133308475	133313162	+	2728	protein_coding	zinc finger protein 511 [Source:HGNC Symbol;Acc:HGNC:28445]	-
ENSG00000180198	1387.37	1189.85	1143.89	883.519	889.332	912.758	1240.37	895.203	0.470676	6.01635e-05	0.000693061	RCC1	1	28505943	28539300	+	3888	protein_coding	regulator of chromosome condensation 1 [Source:HGNC Symbol;Acc:HGNC:1913]	-
ENSG00000168615	7990.83	9413.93	10289.5	6443.37	6881.45	6975.31	9231.41	6766.71	0.448083	6.0213e-05	0.000693061	ADAM9	8	38996869	39105144	+	6913	protein_coding	ADAM metallopeptidase domain 9 [Source:HGNC Symbol;Acc:HGNC:216]	-
ENSG00000084693	544.576	515.492	465.858	361.029	349.797	330.667	508.642	347.164	0.551019	6.02546e-05	0.000693061	AGBL5	2	27042364	27070622	+	5283	protein_coding	ATP/GTP binding protein like 5 [Source:HGNC Symbol;Acc:HGNC:26147]	-
ENSG00000010292	3423.98	3375.01	3406.76	2470.04	2637.26	2750.99	3401.92	2619.43	0.377098	6.029e-05	0.000693061	NCAPD2	12	6493356	6531955	+	6487	protein_coding	non-SMC condensin I complex subunit D2 [Source:HGNC Symbol;Acc:HGNC:24305]	-
ENSG00000113742	1028.95	1235.23	1323.78	1655.72	1706.58	1638.66	1195.99	1666.99	-0.479171	6.07138e-05	0.000697444	CPEB4	5	173888280	173961976	+	10272	protein_coding	cytoplasmic polyadenylation element binding protein 4 [Source:HGNC Symbol;Acc:HGNC:21747]	-
ENSG00000196154	10019.1	6465.8	6451.91	4444.67	4588.7	5595.9	7645.6	4876.42	0.648847	6.12988e-05	0.000703233	S100A4	1	153543613	153550136	-	1025	protein_coding	S100 calcium binding protein A4 [Source:HGNC Symbol;Acc:HGNC:10494]	-
ENSG00000067141	2837.72	3155.63	3242.56	4274.19	4174.24	3810.5	3078.64	4086.31	-0.408536	6.13033e-05	0.000703233	NEO1	15	73051710	73305206	+	8117	protein_coding	neogenin 1 [Source:HGNC Symbol;Acc:HGNC:7754]	-
ENSG00000167986	4368.65	4273.07	4164.13	3248.26	3148.17	3488.63	4268.62	3295.02	0.373383	6.15427e-05	0.000705231	DDB1	11	61299451	61342596	-	13950	protein_coding	damage specific DNA binding protein 1 [Source:HGNC Symbol;Acc:HGNC:2717]	-
ENSG00000168906	5585.61	5980.57	5967.6	4528.91	4661.84	4519.77	5844.59	4570.17	0.354829	6.15633e-05	0.000705231	MAT2A	2	85539165	85545280	+	4487	protein_coding	methionine adenosyltransferase 2A [Source:HGNC Symbol;Acc:HGNC:6904]	-
ENSG00000073331	430.66	453.892	547.038	719.05	720.793	654.486	477.197	698.11	-0.548106	6.16335e-05	0.000705491	ALPK1	4	112285509	112442620	+	12325	protein_coding	alpha kinase 1 [Source:HGNC Symbol;Acc:HGNC:20917]	-
ENSG00000177732	2069.95	1442.73	1405.88	1180.37	1053.63	963.63	1639.52	1065.88	0.621584	6.16719e-05	0.000705491	SOX12	20	325595	330224	+	4630	protein_coding	SRY-box 12 [Source:HGNC Symbol;Acc:HGNC:11198]	HMG
ENSG00000178096	250.987	229.107	190.033	130.372	133.559	131.093	223.376	131.674	0.762224	6.21376e-05	0.000710323	BOLA1	1	149887890	149900798	+	1461	protein_coding	bolA family member 1 [Source:HGNC Symbol;Acc:HGNC:24263]	-
ENSG00000130312	465.854	395.534	254.608	233.666	199.278	184.9	371.999	205.948	0.852618	6.29075e-05	0.000718411	MRPL34	19	17292609	17306843	+	1686	protein_coding	mitochondrial ribosomal protein L34 [Source:HGNC Symbol;Acc:HGNC:14488]	-
ENSG00000168610	5784.74	5546.13	6107.82	7463.28	7444.31	7395.01	5812.89	7434.2	-0.354812	6.29325e-05	0.000718411	STAT3	17	42313324	42388568	-	8812	protein_coding	signal transducer and activator of transcription 3 [Source:HGNC Symbol;Acc:HGNC:11364]	STAT
ENSG00000187630	203.753	188.041	172.506	100.286	116.599	109.57	188.1	108.818	0.79012	6.31782e-05	0.000720714	DHRS4L2	14	23969874	24006408	+	2516	protein_coding	dehydrogenase/reductase 4 like 2 [Source:HGNC Symbol;Acc:HGNC:19731]	-
ENSG00000214106	135.218	135.087	150.366	221.632	255.458	218.162	140.224	231.75	-0.72336	6.34002e-05	0.000722745	PAXIP1-AS2	7	154928485	154952188	+	7553	antisense	PAXIP1 antisense RNA 2 [Source:HGNC Symbol;Acc:HGNC:48958]	-
ENSG00000204843	2187.57	1665.35	1621.74	1382.94	1140.55	1201.36	1824.89	1241.62	0.555731	6.37925e-05	0.000726712	DCTN1	2	74361154	74392087	-	10439	protein_coding	dynactin subunit 1 [Source:HGNC Symbol;Acc:HGNC:2711]	-
ENSG00000173171	270.436	218.3	196.491	135.386	139.919	123.266	228.409	132.857	0.782846	6.39355e-05	0.000727309	MTX1	1	155208699	155213824	+	3278	protein_coding	metaxin 1 [Source:HGNC Symbol;Acc:HGNC:7504]	-
ENSG00000103642	712.21	727.308	824.708	1071.05	1045.15	1004.72	754.742	1040.31	-0.462517	6.39739e-05	0.000727309	LACTB	15	63121800	63142061	+	3972	protein_coding	lactamase beta [Source:HGNC Symbol;Acc:HGNC:16468]	-
ENSG00000099194	16341	19277.4	18924	14077.1	14221.9	12850	18180.8	13716.4	0.406505	6.39777e-05	0.000727309	SCD	10	100347124	100364834	+	5362	protein_coding	stearoyl-CoA desaturase [Source:HGNC Symbol;Acc:HGNC:10571]	-
ENSG00000175215	3540.67	3297.2	3262.85	4375.47	4294.02	4315.3	3366.91	4328.27	-0.362297	6.4983e-05	0.000738227	CTDSP2	12	57819927	57846739	-	5442	protein_coding	CTD small phosphatase 2 [Source:HGNC Symbol;Acc:HGNC:17077]	-
ENSG00000182253	932.633	888.331	870.832	662.89	659.314	654.486	897.266	658.896	0.445586	6.50483e-05	0.000738457	SYNM	15	99098217	99135593	+	7819	protein_coding	synemin [Source:HGNC Symbol;Acc:HGNC:24466]	-
ENSG00000173486	1165.1	594.382	520.285	266.761	238.498	147.724	759.922	217.661	1.80411	6.53787e-05	0.000741696	FKBP2	11	64241003	64244132	+	1608	protein_coding	FK506 binding protein 2 [Source:HGNC Symbol;Acc:HGNC:3718]	-
ENSG00000028203	2194.05	3079.98	3136.47	4110.72	4026.9	4042.36	2803.5	4059.99	-0.534446	6.58834e-05	0.000746906	VEZT	12	95217746	95302790	+	8757	protein_coding	vezatin, adherens junctions transmembrane protein [Source:HGNC Symbol;Acc:HGNC:18258]	-
ENSG00000133121	108.36	101.585	103.319	172.492	174.898	191.748	104.421	179.713	-0.782969	6.64169e-05	0.000752435	STARD13	13	33103135	33350630	-	8388	protein_coding	StAR related lipid transfer domain containing 13 [Source:HGNC Symbol;Acc:HGNC:19164]	-
ENSG00000104635	2691.39	2841.15	2791.46	3541.1	3474.65	3702.88	2774.67	3572.88	-0.364931	6.69661e-05	0.000758134	SLC39A14	8	22367249	22434129	+	6942	protein_coding	solute carrier family 39 member 14 [Source:HGNC Symbol;Acc:HGNC:20858]	-
ENSG00000170089	256.544	205.332	206.638	117.335	135.679	139.898	222.838	130.97	0.767811	6.70634e-05	0.000758713	AC106795.1	5	177809407	177950732	+	3852	transcribed_unprocessed_pseudogene	THO complex 3 pseudogene [Source:NCBI gene;Acc:728554]	-
ENSG00000182481	4520.54	5392.67	5619.82	3585.22	3698.31	4086.38	5177.68	3789.97	0.450012	6.87797e-05	0.000777595	KPNA2	17	68035519	68046842	+	3140	protein_coding	karyopherin subunit alpha 2 [Source:HGNC Symbol;Acc:HGNC:6395]	-
ENSG00000134824	5275.35	4500.01	4202.87	3588.23	3408.93	3296.89	4659.41	3431.35	0.44144	6.89143e-05	0.00077858	FADS2	11	61792980	61867354	+	11026	protein_coding	fatty acid desaturase 2 [Source:HGNC Symbol;Acc:HGNC:3575]	-
ENSG00000111843	1434.61	1430.84	1396.65	1101.14	1043.03	1081.03	1420.7	1075.07	0.402014	6.91826e-05	0.000781074	TMEM14C	6	10722915	10731129	+	1321	protein_coding	transmembrane protein 14C [Source:HGNC Symbol;Acc:HGNC:20952]	-
ENSG00000107798	2440.41	2871.41	2979.65	3627.34	3649.55	3884.85	2763.82	3720.58	-0.429015	6.92979e-05	0.000781838	LIPA	10	89213569	89414557	-	4910	protein_coding	lipase A, lysosomal acid type [Source:HGNC Symbol;Acc:HGNC:6617]	-
ENSG00000171940	2769.19	3524.15	3402.15	4444.67	4499.66	4283.02	3231.83	4409.12	-0.448339	6.94496e-05	0.000782929	ZNF217	20	53567065	53609907	-	6181	protein_coding	zinc finger protein 217 [Source:HGNC Symbol;Acc:HGNC:13009]	zf-C2H2
ENSG00000111786	2166.27	1249.28	1111.6	933.662	837.392	858.952	1509.05	876.668	0.783792	6.94959e-05	0.000782929	SRSF9	12	120461668	120469793	-	3744	protein_coding	serine and arginine rich splicing factor 9 [Source:HGNC Symbol;Acc:HGNC:10791]	-
ENSG00000182512	819.643	588.979	559.953	413.178	435.656	414.801	656.192	421.212	0.640322	6.95376e-05	0.000782929	GLRX5	14	95533503	95544724	+	2845	protein_coding	glutaredoxin 5 [Source:HGNC Symbol;Acc:HGNC:20134]	-
ENSG00000186204	256.544	196.687	202.948	387.104	334.957	325.775	218.726	349.279	-0.673752	6.97179e-05	0.000784422	CYP4F12	19	15672757	15697174	+	5351	protein_coding	cytochrome P450 family 4 subfamily F member 12 [Source:HGNC Symbol;Acc:HGNC:18857]	-
ENSG00000163808	265.805	326.37	337.632	195.558	187.618	201.531	309.936	194.902	0.668252	7.0028e-05	0.000787372	KIF15	3	44761717	44873376	+	5285	protein_coding	kinesin family member 15 [Source:HGNC Symbol;Acc:HGNC:17273]	-
ENSG00000166398	1154.91	1159.59	1150.35	1515.32	1531.69	1498.76	1154.95	1515.26	-0.391731	7.01043e-05	0.00078769	KIAA0355	19	34254537	34355586	+	7459	protein_coding	KIAA0355 [Source:HGNC Symbol;Acc:HGNC:29016]	-
ENSG00000169876	1.8523	1.0807	4.61246	24.0686	20.1398	19.5661	2.51515	21.2582	-3.05165	7.02092e-05	0.00078833	MUC17	7	101020072	101058745	+	14579	protein_coding	mucin 17, cell surface associated [Source:HGNC Symbol;Acc:HGNC:16800]	-
ENSG00000136040	32.4153	33.5015	51.6596	90.2573	87.9792	89.0257	39.1921	89.0874	-1.18069	7.08047e-05	0.000794473	PLXNC1	12	94148723	94307675	+	9887	protein_coding	plexin C1 [Source:HGNC Symbol;Acc:HGNC:9106]	-
ENSG00000110218	330.636	363.114	372.687	524.495	478.055	552.742	355.479	518.431	-0.545116	7.10259e-05	0.000796411	PANX1	11	94128928	94181972	+	2769	protein_coding	pannexin 1 [Source:HGNC Symbol;Acc:HGNC:8599]	-
ENSG00000109472	298.22	270.174	273.058	183.523	180.198	174.138	280.484	179.287	0.646309	7.19237e-05	0.000805928	CPE	4	165361194	165498320	+	2958	protein_coding	carboxypeptidase E [Source:HGNC Symbol;Acc:HGNC:2303]	-
ENSG00000134690	477.894	448.488	407.741	277.792	313.757	305.231	444.708	298.927	0.573181	7.21384e-05	0.000807783	CDCA8	1	37692418	37709719	+	2469	protein_coding	cell division cycle associated 8 [Source:HGNC Symbol;Acc:HGNC:14629]	-
ENSG00000188157	19415.8	15311.3	14012.7	23431.8	22219.5	22639.9	16246.6	22763.7	-0.486581	7.3117e-05	0.000817895	AGRN	1	1020123	1056118	+	10758	protein_coding	agrin [Source:HGNC Symbol;Acc:HGNC:329]	-
ENSG00000162552	75.9443	77.81	55.3495	150.429	164.298	107.614	69.7013	140.78	-1.01552	7.31411e-05	0.000817895	WNT4	1	22117305	22143969	-	4527	protein_coding	Wnt family member 4 [Source:HGNC Symbol;Acc:HGNC:12783]	-
ENSG00000008294	3011.84	3766.22	3770.22	4880.92	4854.75	4626.4	3516.1	4787.36	-0.445398	7.34939e-05	0.000821281	SPAG9	17	50962174	51120865	-	11963	protein_coding	sperm associated antigen 9 [Source:HGNC Symbol;Acc:HGNC:14524]	-
ENSG00000162494	9.2615	10.807	8.30243	36.1029	33.9197	36.1973	9.45696	35.4066	-1.91035	7.36958e-05	0.000822978	LRRC38	1	13474977	13514048	-	2209	protein_coding	leucine rich repeat containing 38 [Source:HGNC Symbol;Acc:HGNC:27005]	-
ENSG00000198712	106375	98128.2	100028	79112.5	83595	75112.3	101510	79273.3	0.356727	7.39979e-05	0.000825791	MT-CO2	MT	7586	8269	+	684	protein_coding	mitochondrially encoded cytochrome c oxidase II [Source:HGNC Symbol;Acc:HGNC:7421]	-
ENSG00000111671	616.816	332.854	353.314	255.729	215.178	244.576	434.328	238.494	0.865645	7.50845e-05	0.000837348	SPSB2	12	6870935	6889358	-	2452	protein_coding	splA/ryanodine receptor domain and SOCS box containing 2 [Source:HGNC Symbol;Acc:HGNC:29522]	-
ENSG00000231574	17.5969	23.7753	20.2948	63.1801	64.6594	44.0237	20.5557	57.2877	-1.48222	7.51985e-05	0.00083805	LINC02015	3	177816865	177899224	+	3005	lincRNA	long intergenic non-protein coding RNA 2015 [Source:HGNC Symbol;Acc:HGNC:52850]	-
ENSG00000105053	656.641	625.722	578.402	895.553	820.432	857.973	620.255	857.986	-0.468354	7.56814e-05	0.00084286	VRK3	19	49976467	50025946	-	9796	protein_coding	vaccinia related kinase 3 [Source:HGNC Symbol;Acc:HGNC:18996]	-
ENSG00000079691	953.935	1075.29	1090.39	1504.29	1404.49	1335.39	1039.87	1414.72	-0.44433	7.60148e-05	0.000845999	CARMIL1	6	25279078	25620530	+	6799	protein_coding	capping protein regulator and myosin 1 linker 1 [Source:HGNC Symbol;Acc:HGNC:21581]	-
ENSG00000112541	1244.75	1353.03	1343.15	1793.11	1693.86	1712.03	1313.64	1733	-0.399963	7.61846e-05	0.000846798	PDE10A	6	165327287	165988078	-	22022	protein_coding	phosphodiesterase 10A [Source:HGNC Symbol;Acc:HGNC:8772]	-
ENSG00000157557	1130.83	1157.42	1165.11	1454.15	1514.73	1609.31	1151.12	1526.06	-0.406891	7.62076e-05	0.000846798	ETS2	21	38805307	38824955	+	4595	protein_coding	ETS proto-oncogene 2, transcription factor [Source:HGNC Symbol;Acc:HGNC:3489]	ETS
ENSG00000105186	1107.68	1329.25	1249.98	1696.84	1679.02	1611.27	1228.97	1662.38	-0.436306	7.62412e-05	0.000846798	ANKRD27	19	32597007	32676597	-	7855	protein_coding	ankyrin repeat domain 27 [Source:HGNC Symbol;Acc:HGNC:25310]	-
ENSG00000132669	1187.32	1351.95	1315.47	1747.98	1718.24	1666.05	1284.92	1710.76	-0.413305	7.63551e-05	0.00084749	RIN2	20	19757606	20002459	+	8273	protein_coding	Ras and Rab interactor 2 [Source:HGNC Symbol;Acc:HGNC:18750]	-
ENSG00000158373	299.147	225.865	276.748	498.421	450.496	351.211	267.253	433.376	-0.695187	7.64201e-05	0.000847639	HIST1H2BD	6	26158146	26171349	+	871	protein_coding	histone cluster 1 H2B family member d [Source:HGNC Symbol;Acc:HGNC:4747]	-
ENSG00000071655	1101.19	887.251	826.553	705.01	612.674	586.005	938.332	634.563	0.564614	7.64822e-05	0.000847755	MBD3	19	1573596	1592801	-	7845	protein_coding	methyl-CpG binding domain protein 3 [Source:HGNC Symbol;Acc:HGNC:6918]	MBD
ENSG00000256802	694.613	541.428	444.641	376.072	361.457	249.468	560.227	328.999	0.768679	7.68353e-05	0.000851094	AC022613.1	15	29674990	29680957	+	2736	antisense	uncharacterized LOC100130111 [Source:NCBI gene;Acc:100130111]	-
ENSG00000113615	669.607	966.141	1066.4	1412.03	1390.71	1330.49	900.716	1377.74	-0.613454	7.7263e-05	0.000855255	SEC24A	5	134648789	134727823	+	7201	protein_coding	SEC24 homolog A, COPII coat complex component [Source:HGNC Symbol;Acc:HGNC:10703]	-
ENSG00000002330	521.423	273.416	240.77	193.552	147.339	175.117	345.203	172.002	1.00547	7.80563e-05	0.000863262	BAD	11	64269830	64284704	-	1708	protein_coding	BCL2 associated agonist of cell death [Source:HGNC Symbol;Acc:HGNC:936]	-
ENSG00000198171	1440.16	825.651	814.56	700.998	574.515	472.521	1026.79	582.678	0.817926	7.80914e-05	0.000863262	DDRGK1	20	3190350	3204685	-	1832	protein_coding	DDRGK domain containing 1 [Source:HGNC Symbol;Acc:HGNC:16110]	-
ENSG00000100897	865.024	734.873	722.311	528.507	519.395	580.135	774.069	542.679	0.512464	7.82288e-05	0.0008642	DCAF11	14	24114195	24125242	+	6350	protein_coding	DDB1 and CUL4 associated factor 11 [Source:HGNC Symbol;Acc:HGNC:20258]	-
ENSG00000204175	837.24	492.797	502.758	359.024	365.697	358.06	610.932	360.927	0.760229	7.86271e-05	0.000868015	GPRIN2	10	46549044	46555530	-	1968	protein_coding	G protein regulated inducer of neurite outgrowth 2 [Source:HGNC Symbol;Acc:HGNC:23730]	-
ENSG00000213853	513.087	450.65	466.781	328.938	321.177	334.58	476.839	328.232	0.53926	7.91418e-05	0.000873111	EMP2	16	10528422	10580698	-	8718	protein_coding	epithelial membrane protein 2 [Source:HGNC Symbol;Acc:HGNC:3334]	-
ENSG00000174917	449.183	245.318	211.251	160.457	164.298	125.223	301.917	149.993	1.01085	7.92067e-05	0.00087324	C19orf70	19	5678421	5680896	-	1854	protein_coding	chromosome 19 open reading frame 70 [Source:HGNC Symbol;Acc:HGNC:33702]	-
ENSG00000125445	1376.26	1239.56	1056.25	733.09	804.532	956.782	1224.02	831.468	0.55761	7.93331e-05	0.000874048	MRPS7	17	75261674	75266373	+	3324	protein_coding	mitochondrial ribosomal protein S7 [Source:HGNC Symbol;Acc:HGNC:14499]	-
ENSG00000073578	2649.72	2515.86	2471.36	2018.76	1952.5	1922.37	2545.64	1964.54	0.373894	7.95445e-05	0.000875789	SDHA	5	218241	256700	+	8383	protein_coding	succinate dehydrogenase complex flavoprotein subunit A [Source:HGNC Symbol;Acc:HGNC:10680]	-
ENSG00000143420	2096.8	1765.86	1753.66	1478.21	1333.47	1157.33	1872.11	1323.01	0.501142	8.01471e-05	0.000881833	ENSA	1	150600851	150629612	-	5493	protein_coding	endosulfine alpha [Source:HGNC Symbol;Acc:HGNC:3360]	-
ENSG00000172936	2601.56	2483.44	2718.58	3294.39	3342.15	3430.91	2601.19	3355.82	-0.3673	8.04853e-05	0.000884904	MYD88	3	38138478	38143022	+	3989	protein_coding	MYD88, innate immune signal transduction adaptor [Source:HGNC Symbol;Acc:HGNC:7562]	-
ENSG00000129235	893.735	625.722	624.527	411.172	453.676	502.849	714.662	455.899	0.649055	8.05869e-05	0.000884904	TXNDC17	17	6640758	6644541	+	3784	protein_coding	thioredoxin domain containing 17 [Source:HGNC Symbol;Acc:HGNC:28218]	-
ENSG00000188010	135.218	122.119	112.544	53.1515	58.2994	75.3295	123.294	62.2601	0.984438	8.05878e-05	0.000884904	MORN2	2	38875962	38929072	+	1364	protein_coding	MORN repeat containing 2 [Source:HGNC Symbol;Acc:HGNC:30166]	-
ENSG00000108528	1130.83	921.833	876.367	697.99	646.594	698.51	976.343	681.031	0.519803	8.08976e-05	0.000887712	SLC25A11	17	4937130	4940251	-	2669	protein_coding	solute carrier family 25 member 11 [Source:HGNC Symbol;Acc:HGNC:10981]	-
ENSG00000115425	261.174	228.027	232.468	149.426	133.559	159.464	240.556	147.483	0.705572	8.09517e-05	0.000887713	PECR	2	215996329	216082955	-	3182	protein_coding	peroxisomal trans-2-enoyl-CoA reductase [Source:HGNC Symbol;Acc:HGNC:18281]	-
ENSG00000184428	601.998	393.373	408.664	315.901	277.717	252.403	468.012	282.007	0.731953	8.12329e-05	0.000890202	TOP1MT	8	143304384	143359979	-	6441	protein_coding	DNA topoisomerase I mitochondrial [Source:HGNC Symbol;Acc:HGNC:29787]	-
ENSG00000080802	292.664	369.598	381.912	523.492	516.215	515.567	348.058	518.425	-0.575612	8.15647e-05	0.000893242	CNOT4	7	135361795	135510127	-	6999	protein_coding	CCR4-NOT transcription complex subunit 4 [Source:HGNC Symbol;Acc:HGNC:7880]	-
ENSG00000128383	4.63075	0	2.76748	30.0858	13.7799	23.4793	2.46608	22.4483	-3.14364	8.19868e-05	0.000897267	APOBEC3A	22	38952741	38992778	+	2358	protein_coding	apolipoprotein B mRNA editing enzyme catalytic subunit 3A [Source:HGNC Symbol;Acc:HGNC:17343]	-
ENSG00000100075	1119.72	879.686	750.908	599.71	656.134	530.241	916.77	595.362	0.623332	8.21281e-05	0.000898214	SLC25A1	22	19175575	19178830	-	2096	protein_coding	solute carrier family 25 member 1 [Source:HGNC Symbol;Acc:HGNC:10979]	-
ENSG00000204519	203.753	216.139	212.173	302.863	324.357	335.559	210.688	320.926	-0.607678	8.2403e-05	0.000900622	ZNF551	19	57681969	57717301	+	4709	protein_coding	zinc finger protein 551 [Source:HGNC Symbol;Acc:HGNC:25108]	zf-C2H2
ENSG00000095015	518.644	675.434	703.861	930.653	919.011	907.867	632.647	919.177	-0.539482	8.34476e-05	0.000911432	MAP3K1	5	56815574	56896152	+	7716	protein_coding	mitogen-activated protein kinase kinase kinase 1 [Source:HGNC Symbol;Acc:HGNC:6848]	-
ENSG00000277972	929.855	644.094	498.146	401.144	436.716	383.495	690.698	407.118	0.763091	8.37757e-05	0.000914407	CISD3	17	38730235	38735044	+	2663	protein_coding	CDGSH iron sulfur domain 3 [Source:HGNC Symbol;Acc:HGNC:27578]	-
ENSG00000042493	1642.99	1180.12	1166.95	830.367	845.872	979.283	1330.02	885.174	0.587629	8.43371e-05	0.000919801	CAPG	2	85394748	85418432	-	2607	protein_coding	capping actin protein, gelsolin like [Source:HGNC Symbol;Acc:HGNC:1474]	-
ENSG00000167645	1635.58	1219.02	1039.65	820.339	840.572	887.322	1298.08	849.411	0.611981	8.43818e-05	0.000919801	YIF1B	19	38305104	38317273	-	3193	protein_coding	Yip1 interacting factor homolog B, membrane trafficking protein [Source:HGNC Symbol;Acc:HGNC:30511]	-
ENSG00000154920	307.482	265.851	235.235	180.515	146.279	164.355	269.523	163.716	0.718628	8.47251e-05	0.00092293	EME1	17	50373220	50381483	+	3294	protein_coding	essential meiotic structure-specific endonuclease 1 [Source:HGNC Symbol;Acc:HGNC:24965]	-
ENSG00000075420	4888.22	6300.45	6587.52	8471.15	8405.72	7848.94	5925.4	8241.94	-0.476131	8.53405e-05	0.000929018	FNDC3B	3	172039628	172401665	+	13270	protein_coding	fibronectin type III domain containing 3B [Source:HGNC Symbol;Acc:HGNC:24670]	-
ENSG00000178860	488.081	347.984	375.454	643.836	586.174	605.571	403.84	611.86	-0.598065	8.60907e-05	0.000936565	MSC	8	71841549	71844468	-	2113	protein_coding	musculin [Source:HGNC Symbol;Acc:HGNC:7321]	bHLH
ENSG00000197208	183.378	163.185	175.273	273.781	254.398	295.448	173.945	274.542	-0.657711	8.64878e-05	0.000940261	SLC22A4	5	132294443	132344206	+	2688	protein_coding	solute carrier family 22 member 4 [Source:HGNC Symbol;Acc:HGNC:10968]	-
ENSG00000103742	182.452	140.49	181.731	297.849	277.717	249.468	168.224	275.011	-0.705908	8.75435e-05	0.00095111	IGDCC4	15	65381464	65423072	-	7764	protein_coding	immunoglobulin superfamily DCC subclass member 4 [Source:HGNC Symbol;Acc:HGNC:13770]	-
ENSG00000104142	1015.06	866.717	820.095	1318.76	1176.59	1268.86	900.625	1254.74	-0.478257	8.76588e-05	0.000951732	VPS18	15	40894430	40903975	+	4049	protein_coding	VPS18, CORVET/HOPS core subunit [Source:HGNC Symbol;Acc:HGNC:15972]	-
ENSG00000128242	630.708	658.143	559.03	1007.87	828.912	818.841	615.961	885.209	-0.523904	8.77598e-05	0.0009522	GAL3ST1	22	30554635	30574587	-	3017	protein_coding	galactose-3-O-sulfotransferase 1 [Source:HGNC Symbol;Acc:HGNC:24240]	-
ENSG00000178741	2245.91	1973.35	2103.28	1717.9	1488.23	1467.46	2107.52	1557.86	0.436192	8.78253e-05	0.000952282	COX5A	15	74919791	74938168	-	1411	protein_coding	cytochrome c oxidase subunit 5A [Source:HGNC Symbol;Acc:HGNC:2267]	-
ENSG00000162144	943.747	868.879	905.887	623.778	637.054	712.206	906.171	657.679	0.462468	8.83567e-05	0.000957412	CYB561A3	11	61348745	61362299	-	10597	protein_coding	cytochrome b561 family member A3 [Source:HGNC Symbol;Acc:HGNC:23014]	-
ENSG00000114021	872.434	904.542	964.927	642.833	694.293	671.117	913.967	669.414	0.449497	8.84464e-05	0.000957751	NIT2	3	100334701	100361635	+	9264	protein_coding	nitrilase family member 2 [Source:HGNC Symbol;Acc:HGNC:29878]	-
ENSG00000182600	106.507	85.3749	66.4194	36.1029	39.2196	37.1756	86.1005	37.4994	1.19967	8.86809e-05	0.000959658	SNORC	2	232857270	232878708	+	3698	protein_coding	secondary ossification center associated regulator of chondrocyte maturation [Source:HGNC Symbol;Acc:HGNC:33763]	-
ENSG00000132383	2343.16	2588.26	2598.66	1866.32	1920.7	1971.28	2510.03	1919.44	0.386871	8.87946e-05	0.000960256	RPA1	17	1829702	1900082	+	5492	protein_coding	replication protein A1 [Source:HGNC Symbol;Acc:HGNC:10289]	-
ENSG00000134627	7.4092	17.2911	11.0699	47.1344	50.8795	30.3274	11.9234	42.7804	-1.85623	8.90345e-05	0.000962217	PIWIL4	11	94543840	94621421	+	4558	protein_coding	piwi like RNA-mediated gene silencing 4 [Source:HGNC Symbol;Acc:HGNC:18444]	-
ENSG00000143842	651.084	558.719	547.038	867.473	819.372	784.6	585.614	823.815	-0.491845	9.01255e-05	0.000973367	SOX13	1	204073115	204127743	+	7420	protein_coding	SRY-box 13 [Source:HGNC Symbol;Acc:HGNC:11192]	HMG
ENSG00000157106	4903.97	5575.31	5938.08	7126.32	7195.21	7271.74	5472.45	7197.76	-0.395393	9.05092e-05	0.000976655	SMG1	16	18804853	18926454	-	25988	protein_coding	SMG1, nonsense mediated mRNA decay associated PI3K related kinase [Source:HGNC Symbol;Acc:HGNC:30045]	-
ENSG00000102970	7.4092	7.56487	9.22492	34.0972	34.9797	28.3708	8.06633	32.4826	-2.0064	9.05488e-05	0.000976655	CCL17	16	57404767	57416062	+	620	protein_coding	C-C motif chemokine ligand 17 [Source:HGNC Symbol;Acc:HGNC:10615]	-
ENSG00000170340	543.65	592.221	701.094	813.319	877.672	973.413	612.322	888.135	-0.536294	9.06281e-05	0.000976868	B3GNT2	2	62196113	62224731	+	2861	protein_coding	UDP-GlcNAc:betaGal beta-1,3-N-acetylglucosaminyltransferase 2 [Source:HGNC Symbol;Acc:HGNC:15629]	-
ENSG00000138326	9780.15	8860.62	8868.84	7585.63	6878.27	6291.48	9169.87	6918.46	0.406501	9.24297e-05	0.000995634	RPS24	10	78033732	78056813	+	7857	protein_coding	ribosomal protein S24 [Source:HGNC Symbol;Acc:HGNC:10411]	-
ENSG00000179029	247.282	244.237	257.375	155.443	157.939	161.42	249.632	158.267	0.657694	9.26585e-05	0.000997445	TMEM107	17	8173237	8176399	-	3163	protein_coding	transmembrane protein 107 [Source:HGNC Symbol;Acc:HGNC:28128]	-
ENSG00000214548	677.016	573.849	607	987.816	878.732	791.449	619.288	885.999	-0.51592	9.36779e-05	0.00100776	MEG3	14	100779410	100861031	+	23224	lincRNA	maternally expressed 3 [Source:HGNC Symbol;Acc:HGNC:14575]	-
ENSG00000196704	1358.66	1510.81	1568.24	951.713	1084.37	1169.07	1479.24	1068.39	0.46926	9.37548e-05	0.00100792	AMZ2	17	68247574	68257164	+	4214	protein_coding	archaelysin family metallopeptidase 2 [Source:HGNC Symbol;Acc:HGNC:28041]	-
ENSG00000261236	1919.91	1315.21	1204.77	1017.9	946.571	901.997	1479.96	955.49	0.631558	9.42504e-05	0.00101221	BOP1	8	144262102	144291370	-	3716	protein_coding	block of proliferation 1 [Source:HGNC Symbol;Acc:HGNC:15519]	-
ENSG00000139641	2100.51	1918.23	2122.65	1550.42	1533.81	1602.46	2047.13	1562.23	0.390252	9.42768e-05	0.00101221	ESYT1	12	56118250	56144671	+	5493	protein_coding	extended synaptotagmin 1 [Source:HGNC Symbol;Acc:HGNC:29534]	-
ENSG00000100246	197.27	141.571	135.606	99.283	63.5994	78.2644	158.149	80.3823	0.976082	9.55448e-05	0.00102516	DNAL4	22	38778508	38794198	-	2430	protein_coding	dynein axonemal light chain 4 [Source:HGNC Symbol;Acc:HGNC:2955]	-
ENSG00000082074	519.57	724.066	730.614	989.822	1008.05	925.476	658.083	974.45	-0.566922	9.61775e-05	0.00103127	FYB1	5	39105255	39274528	-	8850	protein_coding	FYN binding protein 1 [Source:HGNC Symbol;Acc:HGNC:4036]	-
ENSG00000108312	2417.25	1829.62	1770.26	1454.15	1394.95	1357.89	2005.71	1402.33	0.516555	9.63191e-05	0.00103212	UBTF	17	44205033	44221626	-	6993	protein_coding	upstream binding transcription factor [Source:HGNC Symbol;Acc:HGNC:12511]	HMG
ENSG00000168389	96.3196	98.3433	87.6367	177.506	150.519	165.334	94.0999	164.453	-0.807012	9.6835e-05	0.00103697	MFSD2A	1	39955112	39969968	+	4007	protein_coding	major facilitator superfamily domain containing 2A [Source:HGNC Symbol;Acc:HGNC:25897]	-
ENSG00000170689	254.691	253.963	249.995	401.144	360.397	363.929	252.883	375.157	-0.569233	9.70912e-05	0.00103889	HOXB9	17	48621159	48626356	-	2581	protein_coding	homeobox B9 [Source:HGNC Symbol;Acc:HGNC:5120]	Homeobox
ENSG00000121691	923.372	976.948	962.159	659.881	667.794	759.164	954.16	695.613	0.455444	9.71409e-05	0.00103889	CAT	11	34438925	34472062	+	3590	protein_coding	catalase [Source:HGNC Symbol;Acc:HGNC:1516]	-
ENSG00000038427	2367.24	2977.31	2898.47	1960.59	1999.14	2085.75	2747.68	2015.16	0.447049	9.72764e-05	0.00103966	VCAN	5	83471465	83582303	+	14831	protein_coding	versican [Source:HGNC Symbol;Acc:HGNC:2464]	-
ENSG00000255398	1.8523	1.0807	1.84498	24.0686	19.0798	11.7397	1.59266	18.296	-3.50434	9.79679e-05	0.00104587	HCAR3	12	122714756	122716892	-	2137	protein_coding	hydroxycarboxylic acid receptor 3 [Source:HGNC Symbol;Acc:HGNC:16824]	-
ENSG00000170312	1630.95	2074.93	2014.72	1259.59	1423.57	1416.59	1906.87	1366.58	0.480371	9.79846e-05	0.00104587	CDK1	10	60778331	60794852	+	3931	protein_coding	cyclin dependent kinase 1 [Source:HGNC Symbol;Acc:HGNC:1722]	-
ENSG00000128626	2177.38	1495.68	1334.85	1127.21	1050.45	1059.5	1669.3	1079.06	0.629687	9.9011e-05	0.00105614	MRPS12	19	38930548	38933162	+	2144	protein_coding	mitochondrial ribosomal protein S12 [Source:HGNC Symbol;Acc:HGNC:10380]	-
ENSG00000178980	1015.99	850.507	827.475	639.824	589.354	670.139	897.99	633.106	0.504277	9.93271e-05	0.00105844	SELENOW	19	47778572	47784686	+	5261	protein_coding	selenoprotein W [Source:HGNC Symbol;Acc:HGNC:10752]	-
ENSG00000151353	454.74	403.099	404.051	294.841	294.677	264.142	420.63	284.553	0.564749	9.93679e-05	0.00105844	TMEM18	2	667335	677439	-	5044	protein_coding	transmembrane protein 18 [Source:HGNC Symbol;Acc:HGNC:25257]	-
ENSG00000117054	560.321	613.835	650.357	424.209	391.136	455.89	608.171	423.745	0.520672	9.94524e-05	0.00105844	ACADM	1	75724347	75787575	+	4783	protein_coding	acyl-CoA dehydrogenase medium chain [Source:HGNC Symbol;Acc:HGNC:89]	-
ENSG00000150551	152.815	103.747	119.001	227.649	199.278	222.075	125.188	216.334	-0.786374	9.94964e-05	0.00105844	LYPD1	2	132644853	132671579	-	2412	protein_coding	LY6/PLAUR domain containing 1 [Source:HGNC Symbol;Acc:HGNC:28431]	-
ENSG00000146670	1271.6	1187.68	1124.52	784.236	810.892	969.5	1194.6	854.876	0.482456	9.95489e-05	0.00105844	CDCA5	11	65066300	65084164	-	3925	protein_coding	cell division cycle associated 5 [Source:HGNC Symbol;Acc:HGNC:14626]	-
ENSG00000131401	14.8184	11.8876	6.45744	56.1601	29.6797	38.1539	11.0545	41.3312	-1.90652	0.000100066	0.00106325	NAPSB	19	50333796	50344767	-	1915	transcribed_unprocessed_pseudogene	napsin B aspartic peptidase, pseudogene [Source:HGNC Symbol;Acc:HGNC:13396]	-
ENSG00000105677	3108.16	2762.26	2376.34	2080.93	1939.78	1976.18	2748.92	1998.96	0.459557	0.000100149	0.00106344	TMEM147	19	35545595	35547526	+	1932	protein_coding	transmembrane protein 147 [Source:HGNC Symbol;Acc:HGNC:30414]	-
ENSG00000052841	1445.72	1558.36	1627.28	2002.71	2057.44	2008.46	1543.79	2022.87	-0.389946	0.000100299	0.00106428	TTC17	11	43358932	43494933	+	11284	protein_coding	tetratricopeptide repeat domain 17 [Source:HGNC Symbol;Acc:HGNC:25596]	-
ENSG00000104894	269.51	173.992	166.971	114.326	95.3991	116.418	203.491	108.714	0.904875	0.000100357	0.00106428	CD37	19	49335171	49343335	+	4161	protein_coding	CD37 molecule [Source:HGNC Symbol;Acc:HGNC:1666]	-
ENSG00000186594	335.266	288.546	325.64	554.581	473.816	415.78	316.484	481.392	-0.603777	0.000100843	0.00106874	MIR22HG	17	1711493	1717174	-	2986	lincRNA	MIR22 host gene [Source:HGNC Symbol;Acc:HGNC:28219]	-
ENSG00000127483	3436.94	3801.89	3867.09	2843.11	2788.83	2931	3701.97	2854.31	0.375023	0.000100932	0.001069	HP1BP3	1	20742661	20787323	-	7442	protein_coding	heterochromatin protein 1 binding protein 3 [Source:HGNC Symbol;Acc:HGNC:24973]	-
ENSG00000007306	53.7167	75.6487	68.2644	118.337	136.739	124.245	65.8766	126.44	-0.943699	0.000101289	0.0010715	CEACAM7	19	41673307	41706976	-	2649	protein_coding	carcinoembryonic antigen related cell adhesion molecule 7 [Source:HGNC Symbol;Acc:HGNC:1819]	-
ENSG00000042980	86.132	85.3749	104.242	168.48	150.519	168.268	91.9162	162.422	-0.820135	0.000101316	0.0010715	ADAM28	8	24294040	24359018	+	9351	protein_coding	ADAM metallopeptidase domain 28 [Source:HGNC Symbol;Acc:HGNC:206]	-
ENSG00000143198	1341.99	1333.58	1196.47	1004.86	957.171	765.034	1290.68	909.023	0.505871	0.000101364	0.0010715	MGST3	1	165630861	165661796	+	8401	protein_coding	microsomal glutathione S-transferase 3 [Source:HGNC Symbol;Acc:HGNC:7064]	-
ENSG00000108821	254.691	236.672	202.948	347.992	383.716	335.559	231.437	355.756	-0.620244	0.000102119	0.00107879	COL1A1	17	50183289	50201632	-	9819	protein_coding	collagen type I alpha 1 chain [Source:HGNC Symbol;Acc:HGNC:2197]	-
ENSG00000131094	529.758	433.359	345.012	1023.92	810.892	511.653	436.043	782.155	-0.842784	0.000102261	0.00107959	C1QL1	17	44959693	44968071	-	1295	protein_coding	complement C1q like 1 [Source:HGNC Symbol;Acc:HGNC:24182]	-
ENSG00000168395	373.239	367.436	306.267	218.623	206.698	248.489	348.981	224.604	0.634361	0.000102606	0.00108254	ING5	2	241687085	241729478	+	10259	protein_coding	inhibitor of growth family member 5 [Source:HGNC Symbol;Acc:HGNC:19421]	-
ENSG00000054938	47.2337	64.8417	47.9696	102.292	130.379	96.8522	53.3483	109.841	-1.04593	0.000102794	0.00108382	CHRDL2	11	74696429	74731385	-	3135	protein_coding	chordin like 2 [Source:HGNC Symbol;Acc:HGNC:24168]	-
ENSG00000138829	3777.77	3854.84	3887.38	2915.31	3052.77	3084.59	3840	3017.56	0.347714	0.000103287	0.00108763	FBN2	5	128257909	128659185	-	13196	protein_coding	fibrillin 2 [Source:HGNC Symbol;Acc:HGNC:3604]	-
ENSG00000126787	693.687	976.948	980.609	492.404	594.654	634.92	883.748	573.993	0.622103	0.000103287	0.00108763	DLGAP5	14	55148112	55191678	-	3667	protein_coding	DLG associated protein 5 [Source:HGNC Symbol;Acc:HGNC:16864]	-
ENSG00000154305	1166.02	1318.45	1331.16	1658.73	1698.1	1706.16	1271.88	1687.67	-0.408324	0.000103582	0.00109003	MIA3	1	222618086	222668012	+	10171	protein_coding	MIA SH3 domain ER export factor 3 [Source:HGNC Symbol;Acc:HGNC:24008]	-
ENSG00000112773	1349.4	1783.15	1823.77	2201.28	2341.52	2486.85	1652.1	2343.21	-0.504491	0.000104452	0.00109849	TENT5A	6	81491439	81752774	-	6053	protein_coding	terminal nucleotidyltransferase 5A [Source:HGNC Symbol;Acc:HGNC:18345]	-
ENSG00000242294	221.35	103.747	113.467	63.1801	68.8993	64.5681	146.188	65.5492	1.15991	0.000104718	0.00110058	STAG3L5P	7	100336079	100351900	+	2804	transcribed_unprocessed_pseudogene	stromal antigen 3-like 5 pseudogene [Source:HGNC Symbol;Acc:HGNC:48896]	-
ENSG00000163171	1119.72	1295.75	1229.68	882.516	934.911	879.496	1215.05	898.974	0.434374	0.000105077	0.00110364	CDC42EP3	2	37641882	37738468	-	10406	protein_coding	CDC42 effector protein 3 [Source:HGNC Symbol;Acc:HGNC:16943]	-
ENSG00000069998	820.569	607.351	611.612	462.318	436.716	465.673	679.844	454.902	0.580184	0.000105326	0.00110555	HDHD5	22	17137511	17165287	-	4936	protein_coding	haloacid dehalogenase like hydrolase domain containing 5 [Source:HGNC Symbol;Acc:HGNC:1843]	-
ENSG00000126088	405.654	329.612	292.43	218.623	208.818	221.097	342.565	216.179	0.664263	0.000105594	0.00110766	UROD	1	45012147	45015575	+	2908	protein_coding	uroporphyrinogen decarboxylase [Source:HGNC Symbol;Acc:HGNC:12591]	-
ENSG00000248275	103.729	78.8907	71.0319	36.1029	41.3396	35.219	84.5505	37.5538	1.17305	0.000105676	0.00110781	TRIM52-AS1	5	181261212	181272307	+	1316	processed_transcript	TRIM52 antisense RNA 1 (head to head) [Source:HGNC Symbol;Acc:HGNC:49006]	-
ENSG00000130522	2211.65	1880.41	1436.32	2814.02	2712.51	2591.53	1842.79	2706.02	-0.554336	0.000106414	0.00111483	JUND	19	18279760	18281622	-	1863	protein_coding	JunD proto-oncogene, AP-1 transcription factor subunit [Source:HGNC Symbol;Acc:HGNC:6206]	TF_bZIP
ENSG00000242247	594.589	734.873	868.065	1099.13	1012.29	1127.99	732.509	1079.8	-0.559982	0.000106677	0.00111688	ARFGAP3	22	42796502	42858106	-	3381	protein_coding	ADP ribosylation factor GTPase activating protein 3 [Source:HGNC Symbol;Acc:HGNC:661]	-
ENSG00000183048	220.424	148.055	114.389	75.2144	73.1393	88.0474	160.956	78.8004	1.03031	0.000107091	0.0011205	SLC25A10	17	81712236	81721016	+	2621	protein_coding	solute carrier family 25 member 10 [Source:HGNC Symbol;Acc:HGNC:10980]	-
ENSG00000012211	482.524	413.906	455.711	687.961	612.674	620.245	450.714	640.294	-0.505564	0.000107517	0.00112424	PRICKLE3	X	49175264	49186528	-	3194	protein_coding	prickle planar cell polarity protein 3 [Source:HGNC Symbol;Acc:HGNC:6645]	-
ENSG00000126453	614.964	456.053	482.463	355.012	273.477	360.994	517.827	329.828	0.650767	0.000107631	0.00112472	BCL2L12	19	49665142	49673916	+	2216	protein_coding	BCL2 like 12 [Source:HGNC Symbol;Acc:HGNC:13787]	-
ENSG00000245694	231.538	221.542	219.553	125.357	133.559	153.594	224.211	137.503	0.704934	0.000107873	0.00112653	CRNDE	16	54845189	54929189	-	5846	lincRNA	colorectal neoplasia differentially expressed [Source:HGNC Symbol;Acc:HGNC:37078]	-
ENSG00000187634	883.547	511.169	453.866	334.955	361.457	354.146	616.194	350.186	0.815958	0.000108121	0.00112718	SAMD11	1	923928	944581	+	4166	protein_coding	sterile alpha motif domain containing 11 [Source:HGNC Symbol;Acc:HGNC:28706]	-
ENSG00000142611	47.2337	38.905	44.2796	88.2516	93.2791	90.9823	43.4728	90.8377	-1.06006	0.000108129	0.00112718	PRDM16	1	3069168	3438621	+	9767	protein_coding	PR/SET domain 16 [Source:HGNC Symbol;Acc:HGNC:14000]	zf-C2H2
ENSG00000141698	1182.69	1007.21	996.291	749.136	805.592	755.251	1062.06	769.993	0.46448	0.000108141	0.00112718	NT5C3B	17	41825181	41836263	-	2730	protein_coding	5'-nucleotidase, cytosolic IIIB [Source:HGNC Symbol;Acc:HGNC:28300]	-
ENSG00000086544	508.457	407.422	421.579	633.807	615.854	683.835	445.819	644.499	-0.530937	0.000109075	0.00113619	ITPKC	19	40717103	40740860	+	3385	protein_coding	inositol-trisphosphate 3-kinase C [Source:HGNC Symbol;Acc:HGNC:14897]	-
ENSG00000167657	587.179	494.958	467.703	814.322	702.773	719.054	516.614	745.383	-0.5286	0.000109491	0.00113981	DAPK3	19	3958453	3971123	-	3549	protein_coding	death associated protein kinase 3 [Source:HGNC Symbol;Acc:HGNC:2676]	-
ENSG00000115484	3806.48	4407.07	4423.35	3018.61	3287.03	3275.36	4212.3	3193.67	0.399311	0.000109936	0.00114372	CCT4	2	61868089	61888804	-	2830	protein_coding	chaperonin containing TCP1 subunit 4 [Source:HGNC Symbol;Acc:HGNC:1617]	-
ENSG00000085231	296.368	346.903	345.012	217.62	222.598	207.401	329.428	215.873	0.609423	0.000110034	0.001144	AK6	5	69350984	69370013	-	2162	protein_coding	adenylate kinase 6 [Source:HGNC Symbol;Acc:HGNC:49151]	-
ENSG00000158526	644.601	426.875	462.168	322.921	343.437	298.383	511.215	321.58	0.670247	0.00011061	0.00114926	TSR2	X	54440401	54445487	+	1534	protein_coding	TSR2, ribosome maturation factor [Source:HGNC Symbol;Acc:HGNC:25455]	-
ENSG00000198574	8.33535	25.9367	20.2948	51.1458	51.9395	63.5898	18.189	55.5584	-1.62333	0.000111376	0.00115617	SH2D1B	1	162395266	162412138	-	2797	protein_coding	SH2 domain containing 1B [Source:HGNC Symbol;Acc:HGNC:30416]	-
ENSG00000099901	1584.64	1158.51	1061.79	822.344	849.052	876.561	1268.31	849.319	0.578806	0.000111415	0.00115617	RANBP1	22	20115938	20127357	+	4622	protein_coding	RAN binding protein 1 [Source:HGNC Symbol;Acc:HGNC:9847]	-
ENSG00000110881	253.765	231.269	207.561	130.372	133.559	156.529	230.865	140.153	0.719268	0.000112016	0.00116168	ASIC1	12	50057548	50083611	+	5745	protein_coding	acid sensing ion channel subunit 1 [Source:HGNC Symbol;Acc:HGNC:100]	-
ENSG00000139546	513.087	368.517	299.81	252.72	233.198	206.422	393.805	230.78	0.77158	0.000112444	0.00116537	TARBP2	12	53500921	53506431	+	4090	protein_coding	TARBP2, RISC loading complex RNA binding subunit [Source:HGNC Symbol;Acc:HGNC:11569]	-
ENSG00000091073	939.117	898.058	731.536	1222.49	1347.25	1102.55	856.237	1224.09	-0.515727	0.000112691	0.0011672	DTX2	7	76461676	76505995	+	5042	protein_coding	deltex E3 ubiquitin ligase 2 [Source:HGNC Symbol;Acc:HGNC:15973]	-
ENSG00000156113	314.891	273.416	266.6	177.506	186.558	184.9	284.969	182.988	0.6397	0.000113246	0.00117221	KCNMA1	10	76869601	77638369	-	35644	protein_coding	potassium calcium-activated channel subfamily M alpha 1 [Source:HGNC Symbol;Acc:HGNC:6284]	-
ENSG00000184185	35.1937	29.1788	35.0547	77.2201	68.8993	79.2427	33.1424	75.1207	-1.17766	0.000113475	0.00117384	KCNJ12	17	21376197	21419872	+	5617	protein_coding	potassium voltage-gated channel subfamily J member 12 [Source:HGNC Symbol;Acc:HGNC:6258]	-
ENSG00000188186	770.557	560.881	412.354	312.892	304.217	393.279	581.264	336.796	0.786992	0.000113676	0.00117518	LAMTOR4	7	100148907	100155944	+	1936	protein_coding	late endosomal/lysosomal adaptor, MAPK and MTOR activator 4 [Source:HGNC Symbol;Acc:HGNC:33772]	-
ENSG00000168528	954.861	898.058	797.033	1427.07	1172.35	1148.53	883.317	1249.32	-0.500314	0.000114171	0.00117955	SERINC2	1	31409565	31434680	+	3549	protein_coding	serine incorporator 2 [Source:HGNC Symbol;Acc:HGNC:23231]	-
ENSG00000214941	321.374	300.433	314.57	185.529	234.258	175.117	312.126	198.301	0.656345	0.000114943	0.00118678	ZSWIM7	17	15976560	15999717	-	2559	protein_coding	zinc finger SWIM-type containing 7 [Source:HGNC Symbol;Acc:HGNC:26993]	-
ENSG00000204628	11700.1	10884.8	10561.6	9079.89	8381.34	7002.71	11048.8	8154.64	0.438239	0.000115507	0.00119185	RACK1	5	181236909	181248096	-	5990	protein_coding	receptor for activated C kinase 1 [Source:HGNC Symbol;Acc:HGNC:4399]	-
ENSG00000234840	24.0799	27.0174	26.7523	63.1801	67.8394	58.6983	25.9499	63.2393	-1.28569	0.000115619	0.00119226	LINC01239	9	22646200	22824213	+	2568	lincRNA	long intergenic non-protein coding RNA 1239 [Source:HGNC Symbol;Acc:HGNC:49796]	-
ENSG00000137965	1517.96	1771.26	1921.55	2212.31	2434.8	2478.05	1736.92	2375.05	-0.45149	0.000115746	0.00119282	IFI44	1	78649796	78664078	+	2038	protein_coding	interferon induced protein 44 [Source:HGNC Symbol;Acc:HGNC:16938]	-
ENSG00000006625	384.352	266.932	295.197	186.532	174.898	214.249	315.494	191.893	0.718038	0.000117279	0.00120786	GGCT	7	30496621	30504844	-	1597	protein_coding	gamma-glutamylcyclotransferase [Source:HGNC Symbol;Acc:HGNC:21705]	-
ENSG00000055609	1416.08	1789.63	1807.16	2384.8	2405.12	2151.29	1670.96	2313.74	-0.469754	0.000117914	0.00121365	KMT2C	7	152134922	152436005	-	20114	protein_coding	lysine methyltransferase 2C [Source:HGNC Symbol;Acc:HGNC:13726]	-
ENSG00000146540	1338.29	764.051	630.062	516.472	557.555	456.868	910.8	510.298	0.836381	0.000118043	0.00121421	C7orf50	7	996986	1138260	-	4961	protein_coding	chromosome 7 open reading frame 50 [Source:HGNC Symbol;Acc:HGNC:22421]	-
ENSG00000264785	62.0521	46.4699	46.1246	17.0486	15.8998	21.5227	51.5489	18.1571	1.50451	0.000119135	0.00122468	AC005722.3	17	19737682	19738542	+	446	antisense	novel transcript, antisense to ALDH3A1	-
ENSG00000111669	15931.6	13162.9	12354.9	10764.7	9213.43	10302.5	13816.5	10093.5	0.452954	0.000119731	0.00123004	TPI1	12	6867119	6870948	+	2700	protein_coding	triosephosphate isomerase 1 [Source:HGNC Symbol;Acc:HGNC:12009]	-
ENSG00000178222	87.9843	105.908	88.5592	169.483	145.219	182.943	94.1505	165.882	-0.820834	0.000119995	0.00123197	RNF212	4	1056250	1113562	-	5003	protein_coding	ring finger protein 212 [Source:HGNC Symbol;Acc:HGNC:27729]	-
ENSG00000198130	295.442	275.577	302.577	191.546	161.118	204.466	291.199	185.71	0.648461	0.000120107	0.0012321	HIBCH	2	190189735	190344193	-	7438	protein_coding	3-hydroxyisobutyryl-CoA hydrolase [Source:HGNC Symbol;Acc:HGNC:4908]	-
ENSG00000125107	4075.99	4849.08	5109.68	6080.33	6416.12	6227.89	4678.25	6241.45	-0.415961	0.000120158	0.0012321	CNOT1	16	58519951	58629886	-	10852	protein_coding	CCR4-NOT transcription complex subunit 1 [Source:HGNC Symbol;Acc:HGNC:7877]	-
ENSG00000151136	1142.87	1114.2	992.601	811.313	747.293	824.711	1083.22	794.439	0.446839	0.000120625	0.00123613	BTBD11	12	107318413	107659642	+	7924	protein_coding	BTB domain containing 11 [Source:HGNC Symbol;Acc:HGNC:23844]	-
ENSG00000170485	1650.4	1785.31	1799.78	2356.72	2298.06	2168.9	1745.16	2274.56	-0.382305	0.000120829	0.00123745	NPAS2	2	100820152	100996829	+	12491	protein_coding	neuronal PAS domain protein 2 [Source:HGNC Symbol;Acc:HGNC:7895]	bHLH
ENSG00000108639	5593.02	5051.17	4849.54	6768.3	6410.82	6893.14	5164.58	6690.75	-0.373508	0.000121159	0.00124005	SYNGR2	17	78168558	78173527	+	4074	protein_coding	synaptogyrin 2 [Source:HGNC Symbol;Acc:HGNC:11499]	-
ENSG00000204348	272.288	231.269	222.321	454.295	398.556	312.079	241.959	388.31	-0.681539	0.000121411	0.00124185	DXO	6	31969810	31972292	-	2483	protein_coding	decapping exoribonuclease [Source:HGNC Symbol;Acc:HGNC:2992]	-
ENSG00000084207	8795.65	7259.03	6476.82	5503.69	5136.71	5665.36	7510.5	5435.25	0.466554	0.000122147	0.00124861	GSTP1	11	67583595	67586656	+	1911	protein_coding	glutathione S-transferase pi 1 [Source:HGNC Symbol;Acc:HGNC:4638]	-
ENSG00000125901	1215.11	706.775	673.419	525.498	498.195	523.393	865.101	515.695	0.746839	0.000122828	0.00125478	MRPS26	20	3045945	3048254	+	1127	protein_coding	mitochondrial ribosomal protein S26 [Source:HGNC Symbol;Acc:HGNC:14045]	-
ENSG00000242372	1752.28	1096.91	1041.49	855.439	784.393	801.232	1296.89	813.688	0.672857	0.000123529	0.00126116	EIF6	20	35278911	35284985	-	1631	protein_coding	eukaryotic translation initiation factor 6 [Source:HGNC Symbol;Acc:HGNC:6159]	-
ENSG00000166889	1767.09	1914.99	2198.3	2691.67	2687.07	2528.92	1960.13	2635.89	-0.427189	0.000124246	0.0012677	PATL1	11	59636716	59668980	-	4278	protein_coding	PAT1 homolog 1, processing body mRNA decay factor [Source:HGNC Symbol;Acc:HGNC:26721]	-
ENSG00000111913	0.92615	3.24209	9.22492	23.0658	29.6797	28.3708	4.46439	27.0388	-2.58665	0.000125665	0.00128137	RIPOR2	6	24804281	25042170	-	9536	protein_coding	RHO family interacting cell polarization regulator 2 [Source:HGNC Symbol;Acc:HGNC:13872]	-
ENSG00000213516	188.935	223.704	243.538	344.984	358.277	312.079	218.725	338.446	-0.629739	0.00012586	0.00128257	RBMXL1	1	88979456	88992960	-	5087	protein_coding	RBMX like 1 [Source:HGNC Symbol;Acc:HGNC:25073]	-
ENSG00000103187	4623.34	3941.29	3863.4	3280.35	3076.09	3002.42	4142.68	3119.62	0.409299	0.000126216	0.0012854	COTL1	16	84565594	84618077	-	6762	protein_coding	coactosin like F-actin binding protein 1 [Source:HGNC Symbol;Acc:HGNC:18304]	-
ENSG00000221926	1819.89	1546.47	1466.76	1220.48	1184.01	1135.81	1611.04	1180.1	0.449307	0.000127404	0.0012967	TRIM16	17	15627960	15684311	-	5640	protein_coding	tripartite motif containing 16 [Source:HGNC Symbol;Acc:HGNC:17241]	-
ENSG00000120675	61.1259	81.0521	78.4118	127.363	149.459	132.071	73.53	136.298	-0.892131	0.000128255	0.00130455	DNAJC15	13	43023203	43114224	+	8042	protein_coding	DnaJ heat shock protein family (Hsp40) member C15 [Source:HGNC Symbol;Acc:HGNC:20325]	-
ENSG00000100266	1761.54	1527.02	1628.2	2163.17	2111.5	2170.86	1638.92	2148.51	-0.39022	0.000128444	0.00130566	PACSIN2	22	42835412	43015145	-	4554	protein_coding	protein kinase C and casein kinase substrate in neurons 2 [Source:HGNC Symbol;Acc:HGNC:8571]	-
ENSG00000072210	4122.3	4383.3	4382.76	3061.73	3397.27	3489.61	4296.12	3316.2	0.373453	0.000129729	0.00131791	ALDH3A2	17	19648136	19677598	+	6457	protein_coding	aldehyde dehydrogenase 3 family member A2 [Source:HGNC Symbol;Acc:HGNC:403]	-
ENSG00000164951	593.662	772.697	792.421	1022.92	1036.67	1015.48	719.593	1025.02	-0.510932	0.000129912	0.00131895	PDP1	8	93857807	93926066	+	5603	protein_coding	pyruvate dehyrogenase phosphatase catalytic subunit 1 [Source:HGNC Symbol;Acc:HGNC:9279]	-
ENSG00000100731	1470.73	1707.5	1783.18	2161.16	2288.52	2182.6	1653.8	2210.76	-0.418855	0.000130422	0.00132331	PCNX1	14	70907405	71115382	+	16715	protein_coding	pecanex 1 [Source:HGNC Symbol;Acc:HGNC:19740]	-
ENSG00000172175	815.012	1008.29	1193.7	1381.94	1516.85	1480.18	1005.67	1459.65	-0.537417	0.000131088	0.00132895	MALT1	18	58671386	58754477	+	11527	protein_coding	MALT1 paracaspase [Source:HGNC Symbol;Acc:HGNC:6819]	-
ENSG00000147852	470.484	574.93	587.627	784.236	809.832	726.88	544.347	773.65	-0.507514	0.00013114	0.00132895	VLDLR	9	2621834	2660053	+	9339	protein_coding	very low density lipoprotein receptor [Source:HGNC Symbol;Acc:HGNC:12698]	-
ENSG00000117724	2697.88	3464.71	3624.47	2173.2	2408.3	2425.22	3262.35	2335.57	0.482034	0.000131229	0.00132904	CENPF	1	214603195	214664588	+	11690	protein_coding	centromere protein F [Source:HGNC Symbol;Acc:HGNC:1857]	-
ENSG00000100284	639.97	628.965	584.86	954.722	871.312	769.926	617.931	865.32	-0.485828	0.000132571	0.0013418	TOM1	22	35299275	35347994	+	5871	protein_coding	target of myb1 membrane trafficking protein [Source:HGNC Symbol;Acc:HGNC:11982]	-
ENSG00000140990	1162.32	804.037	717.699	644.838	551.195	404.04	894.685	533.358	0.746825	0.000133286	0.00134821	NDUFB10	16	1959508	1961975	+	1070	protein_coding	NADH:ubiquinone oxidoreductase subunit B10 [Source:HGNC Symbol;Acc:HGNC:7696]	-
ENSG00000112837	1658.74	1855.55	2035.94	1360.88	1409.79	1358.87	1850.08	1376.51	0.426631	0.00013412	0.00135581	TBX18	6	84687351	84764519	-	8469	protein_coding	T-box 18 [Source:HGNC Symbol;Acc:HGNC:11595]	T-box
ENSG00000105464	822.422	718.662	702.939	1194.41	1049.39	935.259	748.008	1059.68	-0.502129	0.000135094	0.00136481	GRIN2D	19	48394875	48444931	+	5093	protein_coding	glutamate ionotropic receptor NMDA type subunit 2D [Source:HGNC Symbol;Acc:HGNC:4588]	-
ENSG00000213492	15.7446	27.0174	24.9073	66.1887	47.6995	65.5464	22.5564	59.8116	-1.41383	0.000135596	0.00136904	NT5C3AP1	4	117574512	117576174	-	1663	transcribed_processed_pseudogene	5'-nucleotidase, cytosolic IIIA pseudogene 1 [Source:HGNC Symbol;Acc:HGNC:18530]	-
ENSG00000114439	2468.19	2933.01	3220.42	3827.91	3942.1	3895.61	2873.87	3888.54	-0.436272	0.000137111	0.00138349	BBX	3	107522936	107811324	+	11877	protein_coding	BBX, HMG-box containing [Source:HGNC Symbol;Acc:HGNC:14422]	HMG
ENSG00000177469	8264.04	5896.27	5937.16	4961.14	4672.44	4437.59	6699.16	4690.39	0.514379	0.000137375	0.0013853	CAVIN1	17	42402452	42423517	-	3828	protein_coding	caveolae associated protein 1 [Source:HGNC Symbol;Acc:HGNC:9688]	-
ENSG00000196116	1460.54	1785.31	1937.23	2264.46	2427.38	2465.33	1727.69	2385.72	-0.465695	0.000137655	0.00138674	TDRD7	9	97411950	97496125	+	4320	protein_coding	tudor domain containing 7 [Source:HGNC Symbol;Acc:HGNC:30831]	-
ENSG00000066455	839.092	812.683	923.414	1075.06	1165.99	1313.86	858.396	1184.97	-0.464839	0.000137701	0.00138674	GOLGA5	14	92794231	92839963	+	3295	protein_coding	golgin A5 [Source:HGNC Symbol;Acc:HGNC:4428]	-
ENSG00000133106	96.3196	101.585	114.389	175.5	192.918	164.355	104.098	177.591	-0.769356	0.000137771	0.00138674	EPSTI1	13	42886388	42992271	-	4924	protein_coding	epithelial stromal interaction 1 [Source:HGNC Symbol;Acc:HGNC:16465]	-
ENSG00000238018	51.8644	36.7436	48.8921	100.286	101.759	85.1125	45.8334	95.7192	-1.05656	0.000138074	0.00138894	AC093110.1	2	54661011	54680045	-	1236	antisense	novel transcript, antisense to SPTBN1	-
ENSG00000184979	1271.6	1290.35	1411.41	1819.19	1672.66	1736.49	1324.46	1742.78	-0.395876	0.000140135	0.00140881	USP18	22	18149899	18177397	+	2129	protein_coding	ubiquitin specific peptidase 18 [Source:HGNC Symbol;Acc:HGNC:12616]	-
ENSG00000128973	885.4	667.87	674.342	513.464	501.375	512.632	742.537	509.157	0.544966	0.000140562	0.00141224	CLN6	15	68206992	68257211	-	7345	protein_coding	CLN6, transmembrane ER protein [Source:HGNC Symbol;Acc:HGNC:2077]	-
ENSG00000177830	1390.15	1163.91	1111.6	961.742	844.812	780.687	1221.89	862.414	0.502932	0.000141452	0.00142031	CHID1	11	867860	915058	-	5984	protein_coding	chitinase domain containing 1 [Source:HGNC Symbol;Acc:HGNC:28474]	-
ENSG00000113048	1510.55	1734.52	1643.88	1174.35	1242.31	1268.86	1629.65	1228.51	0.407291	0.000142154	0.00142649	MRPS27	5	72219409	72320646	-	6511	protein_coding	mitochondrial ribosomal protein S27 [Source:HGNC Symbol;Acc:HGNC:14512]	-
ENSG00000100804	2304.26	1666.43	1510.12	1170.34	1206.27	1307.99	1826.94	1228.2	0.57303	0.000142392	0.00142801	PSMB5	14	23016543	23035230	-	1765	protein_coding	proteasome subunit beta 5 [Source:HGNC Symbol;Acc:HGNC:9542]	-
ENSG00000139343	929.855	732.711	668.807	476.358	514.095	574.265	777.124	521.573	0.575413	0.000143489	0.00143813	SNRPF	12	95858928	95903828	+	3043	protein_coding	small nuclear ribonucleoprotein polypeptide F [Source:HGNC Symbol;Acc:HGNC:11162]	-
ENSG00000095794	604.776	560.881	607.922	792.259	764.253	900.04	591.193	818.851	-0.469733	0.000144233	0.0014447	CREM	10	35126791	35212958	+	5699	protein_coding	cAMP responsive element modulator [Source:HGNC Symbol;Acc:HGNC:2352]	TF_bZIP
ENSG00000184924	176.895	171.831	149.444	84.2402	115.539	64.5681	166.056	88.1157	0.916745	0.000144742	0.00144892	PTRHD1	2	24789734	24793382	-	1917	protein_coding	peptidyl-tRNA hydrolase domain containing 1 [Source:HGNC Symbol;Acc:HGNC:33782]	-
ENSG00000107949	888.178	942.366	975.074	695.984	660.374	721.011	935.206	692.456	0.43324	0.000144976	0.00145037	BCCIP	10	125823546	125853695	+	4498	protein_coding	BRCA2 and CDKN1A interacting protein [Source:HGNC Symbol;Acc:HGNC:978]	-
ENSG00000129351	5783.81	5043.6	4842.16	3993.38	4101.1	3870.17	5223.19	3988.22	0.389285	0.00014517	0.00145144	ILF3	19	10654261	10692417	+	11022	protein_coding	interleukin enhancer binding factor 3 [Source:HGNC Symbol;Acc:HGNC:6038]	-
ENSG00000135446	1438.31	1029.9	915.112	797.273	703.833	712.206	1127.78	737.771	0.612467	0.000146077	0.00145962	CDK4	12	57747727	57756013	-	3168	protein_coding	cyclin dependent kinase 4 [Source:HGNC Symbol;Acc:HGNC:1773]	-
ENSG00000051596	631.635	505.765	404.974	326.932	261.818	360.016	514.125	316.255	0.700299	0.000147933	0.00147726	THOC3	5	175917873	176034680	-	3453	protein_coding	THO complex 3 [Source:HGNC Symbol;Acc:HGNC:19072]	-
ENSG00000143947	8749.34	9632.24	9304.25	7344.94	7276.83	7343.16	9228.61	7321.64	0.333878	0.000149587	0.00149287	RPS27A	2	55231903	55235853	+	3130	protein_coding	ribosomal protein S27a [Source:HGNC Symbol;Acc:HGNC:10417]	-
ENSG00000126259	118.547	96.1819	77.4893	182.52	178.078	160.442	97.4061	173.68	-0.833916	0.000152246	0.00151849	KIRREL2	19	35855861	35867109	+	3382	protein_coding	kirre like nephrin family adhesion molecule 2 [Source:HGNC Symbol;Acc:HGNC:18816]	-
ENSG00000106258	347.306	389.05	359.772	501.43	526.815	519.48	365.376	515.908	-0.498673	0.000152726	0.00152235	CYP3A5	7	99648194	99680026	-	6759	protein_coding	cytochrome P450 family 3 subfamily A member 5 [Source:HGNC Symbol;Acc:HGNC:2638]	-
ENSG00000150712	946.526	1059.08	1035.96	1357.87	1363.15	1301.15	1013.86	1340.72	-0.403471	0.000153547	0.0015296	MTMR12	5	32226994	32313009	-	5545	protein_coding	myotubularin related protein 12 [Source:HGNC Symbol;Acc:HGNC:18191]	-
ENSG00000166106	148.184	106.989	91.3267	47.1344	63.5994	56.7417	115.5	55.8251	1.05083	0.000154211	0.00153516	ADAMTS15	11	130448974	130476641	+	5673	protein_coding	ADAM metallopeptidase with thrombospondin type 1 motif 15 [Source:HGNC Symbol;Acc:HGNC:16305]	-
ENSG00000169955	116.695	96.1819	95.9392	159.455	173.838	200.552	102.939	177.948	-0.788717	0.000154302	0.00153516	ZNF747	16	30530367	30535347	-	3936	protein_coding	zinc finger protein 747 [Source:HGNC Symbol;Acc:HGNC:28350]	zf-C2H2
ENSG00000048649	1122.49	1360.6	1532.26	1860.3	1937.66	1803.99	1338.45	1867.32	-0.480401	0.000154385	0.00153516	RSF1	11	77659996	77821017	-	15740	protein_coding	remodeling and spacing factor 1 [Source:HGNC Symbol;Acc:HGNC:18118]	-
ENSG00000142867	304.703	387.97	404.051	537.532	499.255	601.657	365.575	546.148	-0.580202	0.000154744	0.0015378	BCL10	1	85265776	85276904	-	4618	protein_coding	B cell CLL/lymphoma 10 [Source:HGNC Symbol;Acc:HGNC:989]	-
ENSG00000131100	1226.22	1354.11	1311.78	1647.7	1666.3	1795.19	1297.37	1703.06	-0.392949	0.000155191	0.00154131	ATP6V1E1	22	17592136	17628818	-	3212	protein_coding	ATPase H+ transporting V1 subunit E1 [Source:HGNC Symbol;Acc:HGNC:857]	-
ENSG00000145779	869.655	1009.37	1091.31	1338.82	1328.17	1382.34	990.111	1349.78	-0.447237	0.000155484	0.00154278	TNFAIP8	5	119268692	119399688	+	9591	protein_coding	TNF alpha induced protein 8 [Source:HGNC Symbol;Acc:HGNC:17260]	-
ENSG00000164167	122.252	112.392	141.141	77.2201	45.5796	66.5247	125.262	63.1081	0.987995	0.000155527	0.00154278	LSM6	4	146175685	146200000	+	3993	protein_coding	LSM6 homolog, U6 small nuclear RNA and mRNA degradation associated [Source:HGNC Symbol;Acc:HGNC:17017]	-
ENSG00000173193	6290.41	8251.11	8997.99	10815.8	11073.7	10967.8	7846.5	10952.4	-0.481168	0.000156823	0.0015547	PARP14	3	122680618	122730840	+	10495	protein_coding	poly(ADP-ribose) polymerase family member 14 [Source:HGNC Symbol;Acc:HGNC:29232]	-
ENSG00000173221	1826.37	1741	1737.97	2161.16	2295.94	2432.07	1768.45	2296.39	-0.376839	0.000157773	0.00156318	GLRX	5	95751319	95823005	-	6508	protein_coding	glutaredoxin [Source:HGNC Symbol;Acc:HGNC:4330]	-
ENSG00000153395	3068.34	3166.44	3070.98	4200.98	4065.06	3697.99	3101.92	3988.01	-0.362532	0.000157975	0.00156422	LPCAT1	5	1456480	1523977	-	6494	protein_coding	lysophosphatidylcholine acyltransferase 1 [Source:HGNC Symbol;Acc:HGNC:25718]	-
ENSG00000155324	56.4952	41.0664	60.8845	99.283	98.5791	124.245	52.8154	107.369	-1.01888	0.000158449	0.00156798	GRAMD2B	5	126360132	126496494	+	5051	protein_coding	GRAM domain containing 2B [Source:HGNC Symbol;Acc:HGNC:24911]	-
ENSG00000187051	521.423	367.436	382.834	271.775	298.917	210.336	423.898	260.342	0.70518	0.000160127	0.00158363	RPS19BP1	22	39529093	39532855	-	3763	protein_coding	ribosomal protein S19 binding protein 1 [Source:HGNC Symbol;Acc:HGNC:28749]	-
ENSG00000166439	386.205	472.264	466.781	614.753	630.694	631.007	441.75	625.484	-0.502591	0.000162474	0.00160587	RNF169	11	74748868	74842413	+	7823	protein_coding	ring finger protein 169 [Source:HGNC Symbol;Acc:HGNC:26961]	-
ENSG00000148400	815.012	744.599	707.551	1138.25	947.631	1038.96	755.721	1041.61	-0.462995	0.000162787	0.001608	NOTCH1	9	136494433	136545786	-	10377	protein_coding	notch 1 [Source:HGNC Symbol;Acc:HGNC:7881]	-
ENSG00000175567	402.875	437.682	406.819	266.761	280.897	308.166	415.792	285.275	0.542542	0.00016299	0.00160899	UCP2	11	73974667	73983307	-	3237	protein_coding	uncoupling protein 2 [Source:HGNC Symbol;Acc:HGNC:12518]	-
ENSG00000174099	588.106	710.017	678.032	430.227	429.296	512.632	658.718	457.385	0.525142	0.000163083	0.00160899	MSRB3	12	65278643	65491430	+	7405	protein_coding	methionine sulfoxide reductase B3 [Source:HGNC Symbol;Acc:HGNC:27375]	-
ENSG00000068366	2734	3946.7	4109.7	5137.65	5151.55	5277.95	3596.8	5189.05	-0.528899	0.000164911	0.00162605	ACSL4	X	109624244	109733403	-	6415	protein_coding	acyl-CoA synthetase long chain family member 4 [Source:HGNC Symbol;Acc:HGNC:3571]	-
ENSG00000176978	1785.62	1269.82	957.547	872.487	824.672	807.101	1337.66	834.754	0.680397	0.000166383	0.00163958	DPP7	9	137110542	137115177	-	2820	protein_coding	dipeptidyl peptidase 7 [Source:HGNC Symbol;Acc:HGNC:14892]	-
ENSG00000173432	303.777	184.799	244.46	423.207	365.697	399.148	244.346	396.017	-0.693966	0.000166546	0.0016402	SAA1	11	18266174	18269977	+	796	protein_coding	serum amyloid A1 [Source:HGNC Symbol;Acc:HGNC:10513]	-
ENSG00000111206	1015.99	1019.1	1080.24	864.465	677.334	671.117	1038.44	737.638	0.493422	0.000166714	0.00164087	FOXM1	12	2857681	2877155	-	4899	protein_coding	forkhead box M1 [Source:HGNC Symbol;Acc:HGNC:3818]	Fork
ENSG00000122257	2019.93	2264.06	2297.93	2778.92	2927.69	2831.21	2193.97	2845.94	-0.375464	0.000166873	0.00164145	RBBP6	16	24537693	24572863	+	10475	protein_coding	RB binding protein 6, ubiquitin ligase [Source:HGNC Symbol;Acc:HGNC:9889]	-
ENSG00000141867	1259.56	1184.44	1237.06	1656.72	1675.84	1502.68	1227.02	1611.75	-0.393049	0.000167363	0.00164528	BRD4	19	15235519	15332545	-	12093	protein_coding	bromodomain containing 4 [Source:HGNC Symbol;Acc:HGNC:13575]	-
ENSG00000237190	647.379	538.186	554.418	377.075	387.956	441.215	579.994	402.082	0.528843	0.000167874	0.00164932	CDKN2AIPNL	5	134402087	134411898	-	1757	protein_coding	CDKN2A interacting protein N-terminal like [Source:HGNC Symbol;Acc:HGNC:30545]	-
ENSG00000109390	402.875	341.5	289.662	203.58	220.478	234.793	344.679	219.617	0.650173	0.000168042	0.00164999	NDUFC1	4	139266880	139302551	-	1941	protein_coding	NADH:ubiquinone oxidoreductase subunit C1 [Source:HGNC Symbol;Acc:HGNC:7705]	-
ENSG00000152229	13.8923	12.9683	18.4498	64.183	33.9197	43.0454	15.1035	47.0494	-1.63606	0.000169155	0.0016583	PSTPIP2	18	45983536	46072272	-	4120	protein_coding	proline-serine-threonine phosphatase interacting protein 2 [Source:HGNC Symbol;Acc:HGNC:9581]	-
ENSG00000173581	539.946	456.053	391.137	323.923	285.137	306.209	462.379	305.09	0.599612	0.000169166	0.0016583	CCDC106	19	55641062	55653161	+	2709	protein_coding	coiled-coil domain containing 106 [Source:HGNC Symbol;Acc:HGNC:30181]	-
ENSG00000220205	452.888	432.278	449.254	294.841	341.317	283.708	444.806	306.622	0.537897	0.000169192	0.0016583	VAMP2	17	8159149	8163546	-	3268	protein_coding	vesicle associated membrane protein 2 [Source:HGNC Symbol;Acc:HGNC:12643]	-
ENSG00000106560	48.1598	51.8734	46.1246	87.2487	134.619	86.0908	48.7193	102.653	-1.07487	0.000169295	0.00165833	GIMAP2	7	150685697	150693641	+	2097	protein_coding	GTPase, IMAP family member 2 [Source:HGNC Symbol;Acc:HGNC:21789]	-
ENSG00000077238	1212.33	946.689	855.15	1512.31	1467.03	1351.04	1004.72	1443.46	-0.522387	0.000169982	0.00166406	IL4R	16	27313668	27364778	+	5894	protein_coding	interleukin 4 receptor [Source:HGNC Symbol;Acc:HGNC:6015]	-
ENSG00000169083	463.075	567.365	538.735	370.055	364.637	357.081	523.058	363.924	0.522507	0.000170245	0.00166564	AR	X	67544032	67730619	+	12775	protein_coding	androgen receptor [Source:HGNC Symbol;Acc:HGNC:644]	ESR-like
ENSG00000135272	698.317	850.507	800.723	528.507	575.575	578.178	783.182	560.753	0.481336	0.000171194	0.00167393	MDFIC	7	114922154	115019202	+	5252	protein_coding	MyoD family inhibitor domain containing [Source:HGNC Symbol;Acc:HGNC:28870]	-
ENSG00000130158	565.878	420.39	435.416	724.064	743.053	631.985	473.895	699.701	-0.560859	0.000172009	0.00167993	DOCK6	19	11199295	11262481	-	12435	protein_coding	dedicator of cytokinesis 6 [Source:HGNC Symbol;Acc:HGNC:19189]	-
ENSG00000042753	1904.17	1518.38	1392.04	1101.14	1164.93	1155.38	1604.86	1140.48	0.493025	0.000172012	0.00167993	AP2S1	19	46838136	46850992	-	1704	protein_coding	adaptor related protein complex 2 subunit sigma 1 [Source:HGNC Symbol;Acc:HGNC:565]	-
ENSG00000008513	682.573	625.722	665.117	933.662	840.572	894.171	657.804	889.468	-0.434912	0.000172897	0.00168757	ST3GAL1	8	133454848	133571940	-	8852	protein_coding	ST3 beta-galactoside alpha-2,3-sialyltransferase 1 [Source:HGNC Symbol;Acc:HGNC:10862]	-
ENSG00000100906	4025.05	3130.77	3400.31	5670.17	5066.75	4206.71	3518.71	4981.21	-0.501234	0.000173369	0.00169117	NFKBIA	14	35401511	35404749	-	2373	protein_coding	NFKB inhibitor alpha [Source:HGNC Symbol;Acc:HGNC:7797]	-
ENSG00000265681	203.753	142.652	129.149	80.2287	85.8592	89.0257	158.518	85.0379	0.899541	0.000174032	0.00169664	RPL17	18	49488453	49492523	-	2466	protein_coding	ribosomal protein L17 [Source:HGNC Symbol;Acc:HGNC:10307]	-
ENSG00000142623	55.569	49.712	64.5744	24.0686	21.1998	21.5227	56.6185	22.2637	1.34826	0.000174797	0.00170308	PADI1	1	17205126	17246005	+	4903	protein_coding	peptidyl arginine deiminase 1 [Source:HGNC Symbol;Acc:HGNC:18367]	-
ENSG00000152082	898.366	470.102	391.137	247.706	181.258	146.746	586.535	191.903	1.61207	0.000174925	0.00170332	MZT2B	2	130181737	130190729	+	1815	protein_coding	mitotic spindle organizing protein 2B [Source:HGNC Symbol;Acc:HGNC:25886]	-
ENSG00000134802	2.77845	1.0807	0.922492	17.0486	16.9598	16.6312	1.59388	16.8799	-3.38871	0.000175064	0.00170366	SLC43A3	11	57406954	57427580	-	4517	protein_coding	solute carrier family 43 member 3 [Source:HGNC Symbol;Acc:HGNC:17466]	-
ENSG00000175556	221.35	222.623	215.863	349.998	320.117	312.079	219.945	327.398	-0.574149	0.00017586	0.00170964	LONRF3	X	118974614	119018355	+	4041	protein_coding	LON peptidase N-terminal domain and ring finger 3 [Source:HGNC Symbol;Acc:HGNC:21152]	-
ENSG00000024048	879.843	1061.24	1170.64	1410.02	1376.93	1575.07	1037.24	1454.01	-0.487535	0.000175929	0.00170964	UBR2	6	42564062	42693504	+	8840	protein_coding	ubiquitin protein ligase E3 component n-recognin 2 [Source:HGNC Symbol;Acc:HGNC:21289]	-
ENSG00000251301	1.8523	1.0807	0.922492	17.0486	9.53991	23.4793	1.28516	16.6893	-3.69372	0.000175991	0.00170964	LINC02384	12	68332888	68451663	-	2695	lincRNA	long intergenic non-protein coding RNA 2384 [Source:HGNC Symbol;Acc:HGNC:53308]	-
ENSG00000134222	222.276	194.525	173.428	108.309	125.079	119.353	196.743	117.58	0.743225	0.000176602	0.00171457	PSRC1	1	109279556	109283186	-	2855	protein_coding	proline and serine rich coiled-coil 1 [Source:HGNC Symbol;Acc:HGNC:24472]	-
ENSG00000047315	1797.66	2298.64	2247.19	1510.31	1634.5	1481.15	2114.5	1541.99	0.455365	0.000178491	0.00173188	POLR2B	4	56977722	57031168	+	5901	protein_coding	RNA polymerase II subunit B [Source:HGNC Symbol;Acc:HGNC:9188]	-
ENSG00000177606	1567.05	1277.38	1256.43	1970.62	1877.24	1757.04	1366.95	1868.3	-0.450389	0.000179276	0.00173807	JUN	1	58780788	58784327	-	3540	protein_coding	Jun proto-oncogene, AP-1 transcription factor subunit [Source:HGNC Symbol;Acc:HGNC:6204]	TF_bZIP
ENSG00000107438	4058.39	4022.35	4108.78	4980.2	5163.21	5110.66	4063.17	5084.69	-0.323505	0.000179341	0.00173807	PDLIM1	10	95237572	95291024	-	2239	protein_coding	PDZ and LIM domain 1 [Source:HGNC Symbol;Acc:HGNC:2067]	-
ENSG00000283525	13.8923	10.807	11.9924	45.1287	37.0996	35.219	12.2305	39.1491	-1.67455	0.000181687	0.00175977	AC005622.1	19	43690002	43700508	+	1703	transcribed_unprocessed_pseudogene	phospholipase A2 inhibitor and Ly6/PLAUR domain-containing protein-like [Source:NCBI gene;Acc:105372412]	-
ENSG00000164211	795.563	1177.96	1166.95	1459.16	1540.17	1616.16	1046.82	1538.49	-0.556064	0.000182179	0.0017635	STARD4	5	111496033	111512590	-	5684	protein_coding	StAR related lipid transfer domain containing 4 [Source:HGNC Symbol;Acc:HGNC:18058]	-
ENSG00000070882	512.161	625.722	630.062	771.199	843.752	864.821	589.315	826.591	-0.488733	0.000182829	0.00176874	OSBPL3	7	24796539	24981634	-	8100	protein_coding	oxysterol binding protein like 3 [Source:HGNC Symbol;Acc:HGNC:16370]	-
ENSG00000119915	14.8184	14.049	11.0699	37.1058	60.4194	32.2841	13.3124	43.2698	-1.69987	0.000182974	0.00176911	ELOVL3	10	102226328	102229589	+	1371	protein_coding	ELOVL fatty acid elongase 3 [Source:HGNC Symbol;Acc:HGNC:18047]	-
ENSG00000159082	128.735	183.718	181.731	265.758	255.458	280.773	164.728	267.33	-0.700722	0.000184136	0.0017793	SYNJ1	21	32628759	32728048	-	8070	protein_coding	synaptojanin 1 [Source:HGNC Symbol;Acc:HGNC:11503]	-
ENSG00000248905	247.282	260.448	298.887	394.124	399.616	390.344	268.872	394.694	-0.553166	0.000184712	0.00178381	FMN1	15	32765545	33194733	-	20084	protein_coding	formin 1 [Source:HGNC Symbol;Acc:HGNC:3768]	-
ENSG00000278619	369.534	289.626	210.328	163.466	148.399	185.878	289.829	165.914	0.803971	0.000185095	0.00178542	MRM1	17	36601572	36608971	+	1857	protein_coding	mitochondrial rRNA methyltransferase 1 [Source:HGNC Symbol;Acc:HGNC:26202]	-
ENSG00000242259	182.452	185.88	190.033	117.335	112.359	111.527	186.122	113.74	0.710503	0.000185099	0.00178542	C22orf39	22	19351368	19448232	-	6943	protein_coding	chromosome 22 open reading frame 39 [Source:HGNC Symbol;Acc:HGNC:27012]	-
ENSG00000163040	157.446	97.2626	88.5592	46.1315	57.2395	57.72	114.422	53.697	1.09335	0.000185204	0.00178542	CCDC74A	2	131527675	131533666	+	3077	protein_coding	coiled-coil domain containing 74A [Source:HGNC Symbol;Acc:HGNC:25197]	-
ENSG00000050405	659.419	837.539	849.615	1037.96	1149.03	1099.61	782.191	1095.53	-0.486469	0.000186023	0.00179226	LIMA1	12	50175788	50283546	-	6317	protein_coding	LIM domain and actin binding 1 [Source:HGNC Symbol;Acc:HGNC:24636]	-
ENSG00000141560	1076.19	813.763	854.228	670.913	611.614	642.746	914.726	641.758	0.511826	0.000187066	0.00180026	FN3KRP	17	82716683	82730328	+	2971	protein_coding	fructosamine 3 kinase related protein [Source:HGNC Symbol;Acc:HGNC:25700]	-
ENSG00000166226	3695.34	4061.25	4386.45	2998.55	3130.15	3198.08	4047.68	3108.93	0.380669	0.000187072	0.00180026	CCT2	12	69585334	69601570	+	4322	protein_coding	chaperonin containing TCP1 subunit 2 [Source:HGNC Symbol;Acc:HGNC:1615]	-
[truncated: 27,945 more rows]

## Sheet: RP11 VS PC3
gene_id	RP11_1	RP11_2	RP11_3	PC3_1	PC3_2	PC3_3	RP11	PC3	log2FoldChange	pvalue	padj	gene_name	gene_chr	gene_start	gene_end	gene_strand	gene_length	gene_biotype	gene_description	tf_family
[truncated: 29,683 more rows]
