# Supplementary material for: The Immune Heterogeneity Between Pulmonary Adenocarcinoma and Squamous Cell Carcinoma: A Comprehensive Analysis Based on lncRNA Model
Source: Front Immunol. 2021 Jul 29;12:547333. doi: 10.3389/fimmu.2021.547333 (PMC8358782; doi:10.3389/fimmu.2021.547333)
Supplement: Supplementary file 8 [file DataSheet_1.zip › Data Sheet 1/Supp Mat/Data Sheet 2.xls]

## Sheet: L996vsPC3_GOenrich
Category	GOID	Description	GeneRatio	BgRatio	pvalue	padj	geneID	geneName	Count	Up	Up_Gene_names	Down	Down_Gene_names
BP	GO:0022900	electron transport chain	103/4508	171/14696	9.78702e-16	5.77728e-12	ENSG00000131203/ENSG00000166920/ENSG00000198938/ENSG00000111775/ENSG00000158125/ENSG00000116288/ENSG00000125356/ENSG00000116701/ENSG00000119013/ENSG00000176340/ENSG00000156467/ENSG00000172115/ENSG00000072682/ENSG00000173660/ENSG00000198840/ENSG00000198363/ENSG00000105379/ENSG00000165264/ENSG00000164919/ENSG00000126267/ENSG00000159423/ENSG00000134057/ENSG00000143252/ENSG00000164182/ENSG00000184470…	IDO1/C15orf48/MT-CO3/COX6A1/XDH/PARK7/NDUFA1/NCF2/NDUFB3/COX8A/UQCRB/CYCS/P4HA2/UQCRH/MT-ND3/ASPH/ETFB/NDUFB6/COX6C/COX6B1/ALDH4A1/CCNB1/SDHC/NDUFAF2/TXNRD2/NDUFV1/UQCC3/COX11/NDUFA2/MT-CYB/ALDH5A1/AKR7A2/UQCR10/MT-ND2/CYC1/IDH3B/GLRX5/MT-CO2/SDHA/COX5A/CDK1/NDUFB10/GLRX/NDUFC1/NDUFA4/DHRS3/NDUFB8/MT-ND6/BID/CYB5A/NDUFS6/NDUFB9/GSR/GLDC/COX7C/PTGES2/UGDH/AKR1A1/CYB561/DEGS1/NDUFA10/NDUFV2/SDHD/ND…	103	90	ENSG00000198938/ENSG00000111775/ENSG00000116288/ENSG00000125356/ENSG00000119013/ENSG00000176340/ENSG00000156467/ENSG00000172115/ENSG00000173660/ENSG00000198840/ENSG00000198363/ENSG00000105379/ENSG00000165264/ENSG00000164919/ENSG00000126267/ENSG00000159423/ENSG00000134057/ENSG00000143252/ENSG00000164182/ENSG00000184470/ENSG00000167792/ENSG00000204922/ENSG00000166260/ENSG00000131495/ENSG00000198727…	13	ENSG00000131203/ENSG00000166920/ENSG00000158125/ENSG00000116701/ENSG00000072682/ENSG00000173221/ENSG00000162496/ENSG00000015475/ENSG00000143753/ENSG00000178127/ENSG00000134013/ENSG00000127948/ENSG00000085662
BP	GO:0042773	ATP synthesis coupled electron transport	65/4508	93/14696	7.0134e-15	2.07001e-11	ENSG00000198938/ENSG00000111775/ENSG00000116288/ENSG00000125356/ENSG00000119013/ENSG00000176340/ENSG00000156467/ENSG00000172115/ENSG00000173660/ENSG00000198840/ENSG00000165264/ENSG00000164919/ENSG00000126267/ENSG00000134057/ENSG00000143252/ENSG00000167792/ENSG00000204922/ENSG00000131495/ENSG00000198727/ENSG00000184076/ENSG00000198763/ENSG00000179091/ENSG00000198712/ENSG00000073578/ENSG00000178741…	MT-CO3/COX6A1/PARK7/NDUFA1/NDUFB3/COX8A/UQCRB/CYCS/UQCRH/MT-ND3/NDUFB6/COX6C/COX6B1/CCNB1/SDHC/NDUFV1/UQCC3/NDUFA2/MT-CYB/UQCR10/MT-ND2/CYC1/MT-CO2/SDHA/COX5A/CDK1/NDUFB10/NDUFC1/NDUFA4/NDUFB8/MT-ND6/BID/NDUFS6/NDUFB9/COX7C/NDUFA10/NDUFV2/SDHD/NDUFS5/NDUFA12/NDUFA5/COX4I1/COX7A2L/COX15/NDUFA11/NDUFA9/MT-ND5/MT-CO1/COQ7/NDUFS1/COA6/NDUFB2/NDUFS2/COX7B/TAZ/PINK1/NDUFA3/UQCRHL/NDUFA8/PMPCB/NDUFS7/CO…	65	63	ENSG00000198938/ENSG00000111775/ENSG00000116288/ENSG00000125356/ENSG00000119013/ENSG00000176340/ENSG00000156467/ENSG00000172115/ENSG00000173660/ENSG00000198840/ENSG00000165264/ENSG00000164919/ENSG00000126267/ENSG00000134057/ENSG00000143252/ENSG00000167792/ENSG00000204922/ENSG00000131495/ENSG00000198727/ENSG00000184076/ENSG00000198763/ENSG00000179091/ENSG00000198712/ENSG00000073578/ENSG00000178741…	2	ENSG00000015475/ENSG00000178127
BP	GO:0000184	nuclear-transcribed mRNA catabolic process, nonsense-mediated decay	78/4508	121/14696	1.59404e-14	2.38545e-11	ENSG00000116251/ENSG00000146278/ENSG00000134419/ENSG00000161970/ENSG00000204351/ENSG00000089009/ENSG00000265241/ENSG00000100316/ENSG00000129824/ENSG00000122026/ENSG00000147604/ENSG00000142534/ENSG00000140988/ENSG00000148303/ENSG00000122406/ENSG00000131469/ENSG00000168028/ENSG00000142676/ENSG00000118181/ENSG00000137154/ENSG00000142937/ENSG00000114391/ENSG00000149273/ENSG00000182899/ENSG00000164587…	RPL22/PNRC1/RPS15A/RPL26/SKIV2L/RPL6/RBM8A/RPL3/RPS4Y1/RPL21/RPL7/RPS11/RPS2/RPL7A/RPL5/RPL27/RPSA/RPL11/RPS25/RPS6/RPS8/RPL24/RPS3/RPL35A/RPS14/RPS3A/RPL27A/RPL10A/UPF3A/RPL39/MAGOH/RPL9/RPS15/RPS12/RPS27L/SMG1/RPS24/RPS27A/RPL17/RPL8/DCP1B/DCP1A/RPL37/RPL15/RPL12/RPS18/RPL41/MAGOHB/RPL18/EXOSC10/RPL14/RPL36/RPL18A/RPL31/RPL23/PPP2R2A/RPLP0/EIF4A3/SMG7/RPS13/RPL13/RPL34/RPL19/RPL10/UBA52/PNRC2/R…	78	66	ENSG00000116251/ENSG00000134419/ENSG00000161970/ENSG00000089009/ENSG00000265241/ENSG00000100316/ENSG00000129824/ENSG00000122026/ENSG00000147604/ENSG00000142534/ENSG00000140988/ENSG00000148303/ENSG00000122406/ENSG00000131469/ENSG00000168028/ENSG00000142676/ENSG00000118181/ENSG00000137154/ENSG00000142937/ENSG00000114391/ENSG00000149273/ENSG00000182899/ENSG00000164587/ENSG00000145425/ENSG00000166441…	12	ENSG00000146278/ENSG00000204351/ENSG00000115268/ENSG00000157106/ENSG00000151065/ENSG00000272886/ENSG00000171824/ENSG00000221914/ENSG00000141543/ENSG00000116698/ENSG00000189266/ENSG00000233927
BP	GO:0042775	mitochondrial ATP synthesis coupled electron transport	64/4508	92/14696	1.61643e-14	2.38545e-11	ENSG00000198938/ENSG00000111775/ENSG00000116288/ENSG00000125356/ENSG00000119013/ENSG00000176340/ENSG00000156467/ENSG00000172115/ENSG00000173660/ENSG00000198840/ENSG00000165264/ENSG00000164919/ENSG00000126267/ENSG00000134057/ENSG00000143252/ENSG00000167792/ENSG00000204922/ENSG00000131495/ENSG00000198727/ENSG00000184076/ENSG00000198763/ENSG00000179091/ENSG00000198712/ENSG00000073578/ENSG00000178741…	MT-CO3/COX6A1/PARK7/NDUFA1/NDUFB3/COX8A/UQCRB/CYCS/UQCRH/MT-ND3/NDUFB6/COX6C/COX6B1/CCNB1/SDHC/NDUFV1/UQCC3/NDUFA2/MT-CYB/UQCR10/MT-ND2/CYC1/MT-CO2/SDHA/COX5A/CDK1/NDUFB10/NDUFC1/NDUFA4/NDUFB8/MT-ND6/BID/NDUFS6/NDUFB9/COX7C/NDUFA10/NDUFV2/SDHD/NDUFS5/NDUFA12/NDUFA5/COX4I1/COX7A2L/COX15/NDUFA11/NDUFA9/MT-ND5/MT-CO1/COQ7/NDUFS1/NDUFB2/NDUFS2/COX7B/TAZ/PINK1/NDUFA3/UQCRHL/NDUFA8/PMPCB/NDUFS7/COX5B/N…	64	62	ENSG00000198938/ENSG00000111775/ENSG00000116288/ENSG00000125356/ENSG00000119013/ENSG00000176340/ENSG00000156467/ENSG00000172115/ENSG00000173660/ENSG00000198840/ENSG00000165264/ENSG00000164919/ENSG00000126267/ENSG00000134057/ENSG00000143252/ENSG00000167792/ENSG00000204922/ENSG00000131495/ENSG00000198727/ENSG00000184076/ENSG00000198763/ENSG00000179091/ENSG00000198712/ENSG00000073578/ENSG00000178741…	2	ENSG00000015475/ENSG00000178127
BP	GO:0022904	respiratory electron transport chain	72/4508	110/14696	5.10989e-14	6.03273e-11	ENSG00000198938/ENSG00000111775/ENSG00000116288/ENSG00000125356/ENSG00000119013/ENSG00000176340/ENSG00000156467/ENSG00000172115/ENSG00000173660/ENSG00000198840/ENSG00000105379/ENSG00000165264/ENSG00000164919/ENSG00000126267/ENSG00000134057/ENSG00000143252/ENSG00000164182/ENSG00000167792/ENSG00000204922/ENSG00000131495/ENSG00000198727/ENSG00000112294/ENSG00000184076/ENSG00000198763/ENSG00000179091…	MT-CO3/COX6A1/PARK7/NDUFA1/NDUFB3/COX8A/UQCRB/CYCS/UQCRH/MT-ND3/ETFB/NDUFB6/COX6C/COX6B1/CCNB1/SDHC/NDUFAF2/NDUFV1/UQCC3/NDUFA2/MT-CYB/ALDH5A1/UQCR10/MT-ND2/CYC1/MT-CO2/SDHA/COX5A/CDK1/NDUFB10/NDUFC1/NDUFA4/NDUFB8/MT-ND6/BID/NDUFS6/NDUFB9/COX7C/NDUFA10/NDUFV2/SDHD/NDUFS5/IMMP2L/NDUFA12/NDUFA5/ETFA/COX4I1/COX7A2L/SLC25A13/COX15/NDUFA11/NDUFA9/MT-ND5/MT-CO1/COQ7/NDUFS1/COA6/NDUFB2/NDUFS2/D2HGDH/COX…	72	70	ENSG00000198938/ENSG00000111775/ENSG00000116288/ENSG00000125356/ENSG00000119013/ENSG00000176340/ENSG00000156467/ENSG00000172115/ENSG00000173660/ENSG00000198840/ENSG00000105379/ENSG00000165264/ENSG00000164919/ENSG00000126267/ENSG00000134057/ENSG00000143252/ENSG00000164182/ENSG00000167792/ENSG00000204922/ENSG00000131495/ENSG00000198727/ENSG00000112294/ENSG00000184076/ENSG00000198763/ENSG00000179091…	2	ENSG00000015475/ENSG00000178127
BP	GO:0045047	protein targeting to ER	68/4508	102/14696	6.63729e-14	6.52998e-11	ENSG00000116251/ENSG00000134419/ENSG00000161970/ENSG00000089009/ENSG00000100316/ENSG00000129824/ENSG00000122026/ENSG00000147604/ENSG00000142534/ENSG00000140988/ENSG00000148303/ENSG00000122406/ENSG00000131469/ENSG00000168028/ENSG00000142676/ENSG00000118181/ENSG00000137154/ENSG00000142937/ENSG00000114391/ENSG00000149273/ENSG00000182899/ENSG00000164587/ENSG00000145425/ENSG00000166441/ENSG00000118363…	RPL22/RPS15A/RPL26/RPL6/RPL3/RPS4Y1/RPL21/RPL7/RPS11/RPS2/RPL7A/RPL5/RPL27/RPSA/RPL11/RPS25/RPS6/RPS8/RPL24/RPS3/RPL35A/RPS14/RPS3A/RPL27A/SPCS2/RPL10A/RPL39/RPL9/RPS15/RPS12/RPS27L/RPS24/RPS27A/RPL17/RPL8/RPL37/RPL15/RPL12/RPS18/RPL41/SRP9/RPL18/RPL14/RPL36/RPL18A/RPL31/RPL23/RPLP0/SPCS1/RPS13/RPL13/RPL34/RPL19/CHMP4B/RPL10/UBA52/SEC61G/SEC61B/RPL35/RPS9/RPL32/RPS4X/PMM2/RPL4/RPS26/SPCS3/PMM1/RP…	68	64	ENSG00000116251/ENSG00000134419/ENSG00000161970/ENSG00000089009/ENSG00000100316/ENSG00000129824/ENSG00000122026/ENSG00000147604/ENSG00000142534/ENSG00000140988/ENSG00000148303/ENSG00000122406/ENSG00000131469/ENSG00000168028/ENSG00000142676/ENSG00000118181/ENSG00000137154/ENSG00000142937/ENSG00000114391/ENSG00000149273/ENSG00000182899/ENSG00000164587/ENSG00000145425/ENSG00000166441/ENSG00000118363…	4	ENSG00000115268/ENSG00000101421/ENSG00000132432/ENSG00000233927
BP	GO:0006119	oxidative phosphorylation	80/4508	128/14696	9.07545e-14	7.6532e-11	ENSG00000198938/ENSG00000111775/ENSG00000159199/ENSG00000116288/ENSG00000198899/ENSG00000125356/ENSG00000119013/ENSG00000176340/ENSG00000156467/ENSG00000172115/ENSG00000173660/ENSG00000198840/ENSG00000154518/ENSG00000165264/ENSG00000164919/ENSG00000126267/ENSG00000135390/ENSG00000241468/ENSG00000116459/ENSG00000134057/ENSG00000143252/ENSG00000167792/ENSG00000204922/ENSG00000167863/ENSG00000131495…	MT-CO3/COX6A1/ATP5MC1/PARK7/MT-ATP6/NDUFA1/NDUFB3/COX8A/UQCRB/CYCS/UQCRH/MT-ND3/ATP5MC3/NDUFB6/COX6C/COX6B1/ATP5MC2/ATP5MF/ATP5PB/CCNB1/SDHC/NDUFV1/UQCC3/ATP5PD/NDUFA2/MT-CYB/UQCR10/MT-ND2/CYC1/MT-CO2/SDHA/COX5A/CDK1/NDUFB10/NDUFC1/NDUFA4/CHCHD10/NDUFB8/MT-ND6/BID/NDUFS6/NDUFB9/COX7C/ATP5MG/ATP5PF/ATP5F1B/UQCC2/PPIF/NDUFA10/NDUFV2/SDHD/NDUFS5/ATP5F1A/NDUFA12/NDUFA5/COX4I1/COX7A2L/COX15/NDUFA11/ND…	80	77	ENSG00000198938/ENSG00000111775/ENSG00000159199/ENSG00000116288/ENSG00000198899/ENSG00000125356/ENSG00000119013/ENSG00000176340/ENSG00000156467/ENSG00000172115/ENSG00000173660/ENSG00000198840/ENSG00000154518/ENSG00000165264/ENSG00000164919/ENSG00000126267/ENSG00000135390/ENSG00000241468/ENSG00000116459/ENSG00000134057/ENSG00000143252/ENSG00000167792/ENSG00000204922/ENSG00000167863/ENSG00000131495…	3	ENSG00000015475/ENSG00000108179/ENSG00000178127
BP	GO:0000956	nuclear-transcribed mRNA catabolic process	114/4508	206/14696	1.28515e-13	9.48281e-11	ENSG00000116251/ENSG00000146278/ENSG00000134419/ENSG00000161970/ENSG00000063046/ENSG00000168002/ENSG00000204351/ENSG00000089009/ENSG00000265241/ENSG00000100316/ENSG00000129824/ENSG00000122026/ENSG00000147604/ENSG00000142534/ENSG00000140988/ENSG00000148303/ENSG00000130332/ENSG00000122406/ENSG00000131469/ENSG00000168028/ENSG00000142676/ENSG00000118181/ENSG00000137154/ENSG00000185650/ENSG00000142937…	RPL22/PNRC1/RPS15A/RPL26/EIF4B/POLR2G/SKIV2L/RPL6/RBM8A/RPL3/RPS4Y1/RPL21/RPL7/RPS11/RPS2/RPL7A/LSM7/RPL5/RPL27/RPSA/RPL11/RPS25/RPS6/ZFP36L1/RPS8/RPL24/ZC3H12A/ZFP36L2/RPS3/RPL35A/RPS14/RPS3A/RPL27A/RPL10A/UPF3A/TOB1/RPL39/MAGOH/RPL9/RPS15/RPS12/MLH1/RPS27L/CNOT4/SMG1/RPS24/NT5C3B/CNOT1/DXO/PATL1/RPS27A/LSM6/RPL17/XRN1/LSM4/EXOSC7/RPL8/NOCT/DCP1B/DCP1A/RPL37/EXOSC2/RPL15/RPL12/LSM3/RPS18/RPL41/M…	114	83	ENSG00000116251/ENSG00000134419/ENSG00000161970/ENSG00000063046/ENSG00000168002/ENSG00000089009/ENSG00000265241/ENSG00000100316/ENSG00000129824/ENSG00000122026/ENSG00000147604/ENSG00000142534/ENSG00000140988/ENSG00000148303/ENSG00000130332/ENSG00000122406/ENSG00000131469/ENSG00000168028/ENSG00000142676/ENSG00000118181/ENSG00000137154/ENSG00000142937/ENSG00000114391/ENSG00000149273/ENSG00000182899…	31	ENSG00000146278/ENSG00000204351/ENSG00000185650/ENSG00000163874/ENSG00000152518/ENSG00000141232/ENSG00000115268/ENSG00000080802/ENSG00000157106/ENSG00000125107/ENSG00000204348/ENSG00000166889/ENSG00000114127/ENSG00000151014/ENSG00000151065/ENSG00000272886/ENSG00000123908/ENSG00000020577/ENSG00000179134/ENSG00000171824/ENSG00000221914/ENSG00000141543/ENSG00000116698/ENSG00000189266/ENSG00000182973…
BP	GO:0072599	establishment of protein localization to endoplasmic reticulum	68/4508	106/14696	1.08085e-12	7.08917e-10	ENSG00000116251/ENSG00000134419/ENSG00000161970/ENSG00000089009/ENSG00000100316/ENSG00000129824/ENSG00000122026/ENSG00000147604/ENSG00000142534/ENSG00000140988/ENSG00000148303/ENSG00000122406/ENSG00000131469/ENSG00000168028/ENSG00000142676/ENSG00000118181/ENSG00000137154/ENSG00000142937/ENSG00000114391/ENSG00000149273/ENSG00000182899/ENSG00000164587/ENSG00000145425/ENSG00000166441/ENSG00000118363…	RPL22/RPS15A/RPL26/RPL6/RPL3/RPS4Y1/RPL21/RPL7/RPS11/RPS2/RPL7A/RPL5/RPL27/RPSA/RPL11/RPS25/RPS6/RPS8/RPL24/RPS3/RPL35A/RPS14/RPS3A/RPL27A/SPCS2/RPL10A/RPL39/RPL9/RPS15/RPS12/RPS27L/RPS24/RPS27A/RPL17/RPL8/RPL37/RPL15/RPL12/RPS18/RPL41/SRP9/RPL18/RPL14/RPL36/RPL18A/RPL31/RPL23/RPLP0/SPCS1/RPS13/RPL13/RPL34/RPL19/CHMP4B/RPL10/UBA52/SEC61G/SEC61B/RPL35/RPS9/RPL32/RPS4X/PMM2/RPL4/RPS26/SPCS3/PMM1/RP…	68	64	ENSG00000116251/ENSG00000134419/ENSG00000161970/ENSG00000089009/ENSG00000100316/ENSG00000129824/ENSG00000122026/ENSG00000147604/ENSG00000142534/ENSG00000140988/ENSG00000148303/ENSG00000122406/ENSG00000131469/ENSG00000168028/ENSG00000142676/ENSG00000118181/ENSG00000137154/ENSG00000142937/ENSG00000114391/ENSG00000149273/ENSG00000182899/ENSG00000164587/ENSG00000145425/ENSG00000166441/ENSG00000118363…	4	ENSG00000115268/ENSG00000101421/ENSG00000132432/ENSG00000233927
BP	GO:0006614	SRP-dependent cotranslational protein targeting to membrane	61/4508	92/14696	1.85541e-12	1.09525e-09	ENSG00000116251/ENSG00000134419/ENSG00000161970/ENSG00000089009/ENSG00000100316/ENSG00000129824/ENSG00000122026/ENSG00000147604/ENSG00000142534/ENSG00000140988/ENSG00000148303/ENSG00000122406/ENSG00000131469/ENSG00000168028/ENSG00000142676/ENSG00000118181/ENSG00000137154/ENSG00000142937/ENSG00000114391/ENSG00000149273/ENSG00000182899/ENSG00000164587/ENSG00000145425/ENSG00000166441/ENSG00000198755…	RPL22/RPS15A/RPL26/RPL6/RPL3/RPS4Y1/RPL21/RPL7/RPS11/RPS2/RPL7A/RPL5/RPL27/RPSA/RPL11/RPS25/RPS6/RPS8/RPL24/RPS3/RPL35A/RPS14/RPS3A/RPL27A/RPL10A/RPL39/RPL9/RPS15/RPS12/RPS27L/RPS24/RPS27A/RPL17/RPL8/RPL37/RPL15/RPL12/RPS18/RPL41/SRP9/RPL18/RPL14/RPL36/RPL18A/RPL31/RPL23/RPLP0/RPS13/RPL13/RPL34/RPL19/RPL10/UBA52/SEC61B/RPL35/RPS9/RPL32/RPS4X/RPL4/RPS26/RPS28	61	59	ENSG00000116251/ENSG00000134419/ENSG00000161970/ENSG00000089009/ENSG00000100316/ENSG00000129824/ENSG00000122026/ENSG00000147604/ENSG00000142534/ENSG00000140988/ENSG00000148303/ENSG00000122406/ENSG00000131469/ENSG00000168028/ENSG00000142676/ENSG00000118181/ENSG00000137154/ENSG00000142937/ENSG00000114391/ENSG00000149273/ENSG00000182899/ENSG00000164587/ENSG00000145425/ENSG00000166441/ENSG00000198755…	2	ENSG00000115268/ENSG00000233927
BP	GO:0045333	cellular respiration	99/4508	178/14696	3.47526e-12	1.86495e-09	ENSG00000198938/ENSG00000111775/ENSG00000116288/ENSG00000125356/ENSG00000119013/ENSG00000176340/ENSG00000156467/ENSG00000172115/ENSG00000173660/ENSG00000198840/ENSG00000105379/ENSG00000165264/ENSG00000164919/ENSG00000126267/ENSG00000007171/ENSG00000134057/ENSG00000172340/ENSG00000143252/ENSG00000131828/ENSG00000164182/ENSG00000167792/ENSG00000204922/ENSG00000131495/ENSG00000198727/ENSG00000112294…	MT-CO3/COX6A1/PARK7/NDUFA1/NDUFB3/COX8A/UQCRB/CYCS/UQCRH/MT-ND3/ETFB/NDUFB6/COX6C/COX6B1/NOS2/CCNB1/SUCLG2/SDHC/PDHA1/NDUFAF2/NDUFV1/UQCC3/NDUFA2/MT-CYB/ALDH5A1/UQCR10/MT-ND2/CYC1/IDH3B/MT-CO2/SDHA/COX5A/CAT/CDK1/PRDM16/NDUFB10/NDUFC1/NDUFA4/NDUFB8/MT-ND6/CISD1/BID/FH/DLAT/NDUFS6/NDUFB9/COX7C/TRAP1/COQ10B/BLOC1S1/NDUFA10/NDUFV2/SDHD/NDUFS5/IMMP2L/NDUFA12/NDUFA5/ETFA/COX4I1/CS/DHTKD1/COX7A2L/OXA1L…	99	91	ENSG00000198938/ENSG00000111775/ENSG00000116288/ENSG00000125356/ENSG00000119013/ENSG00000176340/ENSG00000156467/ENSG00000172115/ENSG00000173660/ENSG00000198840/ENSG00000105379/ENSG00000165264/ENSG00000164919/ENSG00000126267/ENSG00000134057/ENSG00000172340/ENSG00000143252/ENSG00000131828/ENSG00000164182/ENSG00000167792/ENSG00000204922/ENSG00000131495/ENSG00000198727/ENSG00000112294/ENSG00000184076…	8	ENSG00000007171/ENSG00000142611/ENSG00000122873/ENSG00000015475/ENSG00000115520/ENSG00000178127/ENSG00000129993/ENSG00000121879
BP	GO:0009615	response to virus	138/4508	276/14696	1.07163e-11	5.27153e-09	ENSG00000271503/ENSG00000169245/ENSG00000135114/ENSG00000140279/ENSG00000118503/ENSG00000119922/ENSG00000117228/ENSG00000134321/ENSG00000119917/ENSG00000140853/ENSG00000023445/ENSG00000132274/ENSG00000125347/ENSG00000102962/ENSG00000101017/ENSG00000134419/ENSG00000159128/ENSG00000115267/ENSG00000117226/ENSG00000107201/ENSG00000140464/ENSG00000136244/ENSG00000108771/ENSG00000172757/ENSG00000168961…	CCL5/CXCL10/OASL/DUOX2/TNFAIP3/IFIT2/GBP1/RSAD2/IFIT3/NLRC5/BIRC3/TRIM22/IRF1/CCL22/CD40/RPS15A/IFNGR2/IFIH1/GBP3/DDX58/PML/IL6/DHX58/CFL1/LGALS9/IKBKE/ISG20/BST2/PMAIP1/RELA/TMEM173/BANF1/IFNL1/IFNGR1/ZC3HAV1/HERC5/IFITM3/NT5C3A/IFIT1/IL23A/STAT2/TRIM5/STMN1/TLR3/IFI44L/OAS2/IFNL3/RTP4/ISG15/IFI16/IFNL2/OAS1/GATA3/IRF2/ZC3H12A/CCT5/IL1B/CXCR4/IRF7/TNF/MX2/GSDME/RIOK3/ODC1/NPC2/HNRNPUL1/LGALS8/MI…	138	34	ENSG00000134419/ENSG00000172757/ENSG00000175334/ENSG00000117632/ENSG00000150753/ENSG00000115758/ENSG00000119655/ENSG00000105323/ENSG00000108561/ENSG00000134248/ENSG00000084693/ENSG00000002330/ENSG00000139546/ENSG00000129351/ENSG00000106367/ENSG00000102103/ENSG00000168209/ENSG00000135829/ENSG00000133112/ENSG00000161980/ENSG00000000003/ENSG00000137309/ENSG00000088888/ENSG00000107796/ENSG00000179750…	104	ENSG00000271503/ENSG00000169245/ENSG00000135114/ENSG00000140279/ENSG00000118503/ENSG00000119922/ENSG00000117228/ENSG00000134321/ENSG00000119917/ENSG00000140853/ENSG00000023445/ENSG00000132274/ENSG00000125347/ENSG00000102962/ENSG00000101017/ENSG00000159128/ENSG00000115267/ENSG00000117226/ENSG00000107201/ENSG00000140464/ENSG00000136244/ENSG00000108771/ENSG00000168961/ENSG00000263528/ENSG00000172183…
BP	GO:0006613	cotranslational protein targeting to membrane	62/4508	97/14696	1.35353e-11	6.14605e-09	ENSG00000116251/ENSG00000134419/ENSG00000161970/ENSG00000089009/ENSG00000100316/ENSG00000129824/ENSG00000122026/ENSG00000147604/ENSG00000142534/ENSG00000140988/ENSG00000148303/ENSG00000122406/ENSG00000131469/ENSG00000168028/ENSG00000142676/ENSG00000118181/ENSG00000137154/ENSG00000142937/ENSG00000114391/ENSG00000149273/ENSG00000182899/ENSG00000164587/ENSG00000145425/ENSG00000166441/ENSG00000198755…	RPL22/RPS15A/RPL26/RPL6/RPL3/RPS4Y1/RPL21/RPL7/RPS11/RPS2/RPL7A/RPL5/RPL27/RPSA/RPL11/RPS25/RPS6/RPS8/RPL24/RPS3/RPL35A/RPS14/RPS3A/RPL27A/RPL10A/RPL39/RPL9/RPS15/RPS12/RPS27L/RPS24/RPS27A/RPL17/RPL8/RPL37/RPL15/RPL12/RPS18/RPL41/SRP9/RPL18/RPL14/RPL36/RPL18A/RPL31/RPL23/RPLP0/RPS13/RPL13/RPL34/RPL19/RPL10/UBA52/SEC61B/RPL35/SSR2/RPS9/RPL32/RPS4X/RPL4/RPS26/RPS28	62	60	ENSG00000116251/ENSG00000134419/ENSG00000161970/ENSG00000089009/ENSG00000100316/ENSG00000129824/ENSG00000122026/ENSG00000147604/ENSG00000142534/ENSG00000140988/ENSG00000148303/ENSG00000122406/ENSG00000131469/ENSG00000168028/ENSG00000142676/ENSG00000118181/ENSG00000137154/ENSG00000142937/ENSG00000114391/ENSG00000149273/ENSG00000182899/ENSG00000164587/ENSG00000145425/ENSG00000166441/ENSG00000198755…	2	ENSG00000115268/ENSG00000233927
BP	GO:0006402	mRNA catabolic process	161/4508	338/14696	3.01164e-11	1.26983e-08	ENSG00000116251/ENSG00000146278/ENSG00000134419/ENSG00000161970/ENSG00000063046/ENSG00000168002/ENSG00000065978/ENSG00000178607/ENSG00000100823/ENSG00000204351/ENSG00000150991/ENSG00000138668/ENSG00000089009/ENSG00000265241/ENSG00000100316/ENSG00000129824/ENSG00000122026/ENSG00000100226/ENSG00000105939/ENSG00000147604/ENSG00000142534/ENSG00000142864/ENSG00000140988/ENSG00000148303/ENSG00000130332…	RPL22/PNRC1/RPS15A/RPL26/EIF4B/POLR2G/YBX1/ERN1/APEX1/SKIV2L/UBC/HNRNPD/RPL6/RBM8A/RPL3/RPS4Y1/RPL21/GTPBP1/ZC3HAV1/RPL7/RPS11/SERBP1/RPS2/RPL7A/LSM7/RPL5/ZHX2/RPL27/RPSA/RPL11/RPS25/RPS6/ZFP36L1/HSPA1A/RPS8/ANP32A/RPL24/ZC3H12A/ZFP36L2/PSME1/RPS3/RPL35A/HNRNPR/RPS14/RPS3A/RPL27A/PRKCA/RPL10A/UPF3A/TOB1/RPL39/PSMC5/HNRNPC/MAGOH/RPL9/RPS15/PUM1/RPS12/MLH1/RPS27L/MYD88/CNOT4/SMG1/RPS24/NT5C3B/CNOT1…	161	118	ENSG00000116251/ENSG00000134419/ENSG00000161970/ENSG00000063046/ENSG00000168002/ENSG00000065978/ENSG00000100823/ENSG00000138668/ENSG00000089009/ENSG00000265241/ENSG00000100316/ENSG00000129824/ENSG00000122026/ENSG00000147604/ENSG00000142534/ENSG00000142864/ENSG00000140988/ENSG00000148303/ENSG00000130332/ENSG00000122406/ENSG00000131469/ENSG00000168028/ENSG00000142676/ENSG00000118181/ENSG00000137154…	43	ENSG00000146278/ENSG00000178607/ENSG00000204351/ENSG00000150991/ENSG00000100226/ENSG00000105939/ENSG00000178764/ENSG00000185650/ENSG00000163874/ENSG00000152518/ENSG00000092010/ENSG00000141232/ENSG00000115268/ENSG00000134644/ENSG00000172936/ENSG00000080802/ENSG00000157106/ENSG00000125107/ENSG00000204348/ENSG00000166889/ENSG00000114127/ENSG00000151014/ENSG00000151065/ENSG00000272886/ENSG00000060138…
BP	GO:0070972	protein localization to endoplasmic reticulum	76/4508	131/14696	7.3503e-11	2.89259e-08	ENSG00000116251/ENSG00000134419/ENSG00000161970/ENSG00000089009/ENSG00000100316/ENSG00000129824/ENSG00000122026/ENSG00000147604/ENSG00000142534/ENSG00000140988/ENSG00000148303/ENSG00000122406/ENSG00000131469/ENSG00000168028/ENSG00000142676/ENSG00000118181/ENSG00000137154/ENSG00000142937/ENSG00000114391/ENSG00000149273/ENSG00000182899/ENSG00000164587/ENSG00000145425/ENSG00000166441/ENSG00000118363…	RPL22/RPS15A/RPL26/RPL6/RPL3/RPS4Y1/RPL21/RPL7/RPS11/RPS2/RPL7A/RPL5/RPL27/RPSA/RPL11/RPS25/RPS6/RPS8/RPL24/RPS3/RPL35A/RPS14/RPS3A/RPL27A/SPCS2/RPL10A/MIA2/RPL39/GBF1/RPL9/RPS15/RPS12/RPS27L/DDRGK1/RPS24/RPS27A/RPL17/RPL8/RPL37/RPL15/RPL12/RPS18/RPL41/SRP9/RPL18/RPL14/RPL36/RPL18A/RPL31/RPL23/INSIG1/SEC16A/RPLP0/SPCS1/RPS13/RPL13/RPL34/RPL19/CHMP4B/RPL10/TAPT1/UBA52/SEC61G/SEC61B/VAPA/GPAA1/RPL3…	76	66	ENSG00000116251/ENSG00000134419/ENSG00000161970/ENSG00000089009/ENSG00000100316/ENSG00000129824/ENSG00000122026/ENSG00000147604/ENSG00000142534/ENSG00000140988/ENSG00000148303/ENSG00000122406/ENSG00000131469/ENSG00000168028/ENSG00000142676/ENSG00000118181/ENSG00000137154/ENSG00000142937/ENSG00000114391/ENSG00000149273/ENSG00000182899/ENSG00000164587/ENSG00000145425/ENSG00000166441/ENSG00000118363…	10	ENSG00000150527/ENSG00000107862/ENSG00000115268/ENSG00000186480/ENSG00000148396/ENSG00000101421/ENSG00000169762/ENSG00000132432/ENSG00000101558/ENSG00000233927
BP	GO:0051607	defense response to virus	103/4508	196/14696	1.18625e-10	4.37654e-08	ENSG00000169245/ENSG00000135114/ENSG00000118503/ENSG00000119922/ENSG00000117228/ENSG00000134321/ENSG00000119917/ENSG00000140853/ENSG00000023445/ENSG00000132274/ENSG00000125347/ENSG00000101017/ENSG00000115267/ENSG00000117226/ENSG00000107201/ENSG00000140464/ENSG00000136244/ENSG00000108771/ENSG00000172183/ENSG00000130303/ENSG00000141682/ENSG00000173039/ENSG00000184584/ENSG00000182393/ENSG00000105939…	CXCL10/OASL/TNFAIP3/IFIT2/GBP1/RSAD2/IFIT3/NLRC5/BIRC3/TRIM22/IRF1/CD40/IFIH1/GBP3/DDX58/PML/IL6/DHX58/ISG20/BST2/PMAIP1/RELA/TMEM173/IFNL1/ZC3HAV1/HERC5/IFITM3/NT5C3A/IFIT1/IL23A/STAT2/TRIM5/TLR3/IFI44L/OAS2/IFNL3/RTP4/ISG15/IFI16/IFNL2/OAS1/IRF2/ZC3H12A/IL1B/IRF7/MX2/RIOK3/MICB/C1QBP/BIRC2/IFITM2/PUM1/AGBL5/APOBEC3A/TARBP2/ILF3/CGAS/APOBEC3G/DTX3L/PQBP1/SIN3A/DDIT4/DHX9/IFITM1/TRIM15/UNC93B1/MX…	103	18	ENSG00000108561/ENSG00000084693/ENSG00000139546/ENSG00000129351/ENSG00000102103/ENSG00000168209/ENSG00000135829/ENSG00000161980/ENSG00000000003/ENSG00000088888/ENSG00000179750/ENSG00000068001/ENSG00000183258/ENSG00000160703/ENSG00000077348/ENSG00000100413/ENSG00000178896/ENSG00000119927	85	ENSG00000169245/ENSG00000135114/ENSG00000118503/ENSG00000119922/ENSG00000117228/ENSG00000134321/ENSG00000119917/ENSG00000140853/ENSG00000023445/ENSG00000132274/ENSG00000125347/ENSG00000101017/ENSG00000115267/ENSG00000117226/ENSG00000107201/ENSG00000140464/ENSG00000136244/ENSG00000108771/ENSG00000172183/ENSG00000130303/ENSG00000141682/ENSG00000173039/ENSG00000184584/ENSG00000182393/ENSG00000105939…
BP	GO:0006401	RNA catabolic process	170/4508	367/14696	1.39182e-10	4.83289e-08	ENSG00000028137/ENSG00000116251/ENSG00000146278/ENSG00000134419/ENSG00000161970/ENSG00000063046/ENSG00000168002/ENSG00000065978/ENSG00000178607/ENSG00000100823/ENSG00000204351/ENSG00000150991/ENSG00000138668/ENSG00000172183/ENSG00000089009/ENSG00000265241/ENSG00000100316/ENSG00000129824/ENSG00000122026/ENSG00000100226/ENSG00000105939/ENSG00000147604/ENSG00000142534/ENSG00000142864/ENSG00000140988…	TNFRSF1B/RPL22/PNRC1/RPS15A/RPL26/EIF4B/POLR2G/YBX1/ERN1/APEX1/SKIV2L/UBC/HNRNPD/ISG20/RPL6/RBM8A/RPL3/RPS4Y1/RPL21/GTPBP1/ZC3HAV1/RPL7/RPS11/SERBP1/RPS2/RPL7A/OAS2/LSM7/RPL5/ZHX2/RPL27/RPSA/RPL11/RPS25/DKC1/RPS6/ZFP36L1/HSPA1A/RPS8/ANP32A/RPL24/ZC3H12A/ZFP36L2/PSME1/RPS3/RPL35A/HNRNPR/RPS14/RPS3A/RPL27A/PRKCA/RPL10A/UPF3A/TOB1/RPL39/PSMC5/HNRNPC/MAGOH/RPL9/RPS15/FEN1/PUM1/RPS12/MLH1/RPS27L/MYD88…	170	124	ENSG00000116251/ENSG00000134419/ENSG00000161970/ENSG00000063046/ENSG00000168002/ENSG00000065978/ENSG00000100823/ENSG00000138668/ENSG00000089009/ENSG00000265241/ENSG00000100316/ENSG00000129824/ENSG00000122026/ENSG00000147604/ENSG00000142534/ENSG00000142864/ENSG00000140988/ENSG00000148303/ENSG00000130332/ENSG00000122406/ENSG00000131469/ENSG00000168028/ENSG00000142676/ENSG00000118181/ENSG00000130826…	46	ENSG00000028137/ENSG00000146278/ENSG00000178607/ENSG00000204351/ENSG00000150991/ENSG00000172183/ENSG00000100226/ENSG00000105939/ENSG00000111335/ENSG00000178764/ENSG00000185650/ENSG00000163874/ENSG00000152518/ENSG00000092010/ENSG00000141232/ENSG00000115268/ENSG00000134644/ENSG00000172936/ENSG00000080802/ENSG00000157106/ENSG00000125107/ENSG00000204348/ENSG00000166889/ENSG00000114127/ENSG00000151014…
BP	GO:0006364	rRNA processing	130/4508	265/14696	2.16845e-10	7.11132e-08	ENSG00000116251/ENSG00000134419/ENSG00000161970/ENSG00000172183/ENSG00000089009/ENSG00000173113/ENSG00000100316/ENSG00000129824/ENSG00000122026/ENSG00000145912/ENSG00000147604/ENSG00000142534/ENSG00000140988/ENSG00000148303/ENSG00000122406/ENSG00000170515/ENSG00000131469/ENSG00000168028/ENSG00000142676/ENSG00000118181/ENSG00000130826/ENSG00000137154/ENSG00000164346/ENSG00000142937/ENSG00000114391…	RPL22/RPS15A/RPL26/ISG20/RPL6/TRMT112/RPL3/RPS4Y1/RPL21/NHP2/RPL7/RPS11/RPS2/RPL7A/RPL5/PA2G4/RPL27/RPSA/RPL11/RPS25/DKC1/RPS6/NSA2/RPS8/RPL24/RPS3/RPL35A/LAS1L/RPS14/RPS3A/NOP56/RPL27A/DCAF13/RPL10A/RIOK3/FBL/RPL39/NSUN5/IMP4/RPL9/NOP10/EBNA1BP2/RPS15/RPS12/RPS27L/RPS24/BOP1/TSR2/EIF6/RPS27A/LSM6/RPL17/MRM1/SART1/NOP14/EXOSC7/RPL8/SENP3/RPL37/EXOSC2/RPL15/RPL12/RPS18/RPF2/RPL41/RRP9/GTF2H5/RPL18…	130	118	ENSG00000116251/ENSG00000134419/ENSG00000161970/ENSG00000089009/ENSG00000173113/ENSG00000100316/ENSG00000129824/ENSG00000122026/ENSG00000145912/ENSG00000147604/ENSG00000142534/ENSG00000140988/ENSG00000148303/ENSG00000122406/ENSG00000170515/ENSG00000131469/ENSG00000168028/ENSG00000142676/ENSG00000118181/ENSG00000130826/ENSG00000137154/ENSG00000164346/ENSG00000142937/ENSG00000114391/ENSG00000149273…	12	ENSG00000172183/ENSG00000101782/ENSG00000130305/ENSG00000115268/ENSG00000171824/ENSG00000141543/ENSG00000108651/ENSG00000171316/ENSG00000117597/ENSG00000278053/ENSG00000160214/ENSG00000233927
BP	GO:0019080	viral gene expression	99/4508	189/14696	3.43045e-10	1.06579e-07	ENSG00000271503/ENSG00000204616/ENSG00000116251/ENSG00000134419/ENSG00000161970/ENSG00000168002/ENSG00000089009/ENSG00000100316/ENSG00000129824/ENSG00000122026/ENSG00000142089/ENSG00000094914/ENSG00000147604/ENSG00000171206/ENSG00000142534/ENSG00000140988/ENSG00000148303/ENSG00000122406/ENSG00000131469/ENSG00000168028/ENSG00000142676/ENSG00000118181/ENSG00000137154/ENSG00000099817/ENSG00000142937…	CCL5/TRIM31/RPL22/RPS15A/RPL26/POLR2G/RPL6/RPL3/RPS4Y1/RPL21/IFITM3/AAAS/RPL7/TRIM8/RPS11/RPS2/RPL7A/RPL5/RPL27/RPSA/RPL11/RPS25/RPS6/POLR2E/RPS8/POLR2F/RPL24/MID2/RPS3/RPL35A/POLR2L/RPS14/RPS3A/RPL27A/RPL10A/NUCKS1/RPL39/EIF3L/NUP37/RPL9/RPS15/RPS12/RPS27L/RPS24/TARBP2/RPS27A/RSF1/MDFIC/RPL17/POLR2B/JUN/RPL8/RPL37/RPL15/RPL12/EP300/RPS18/RPL41/EIF2D/RPL18/DHX9/EIF3A/RPL14/RPL36/RPL18A/HPN/RPL31/…	99	84	ENSG00000116251/ENSG00000134419/ENSG00000161970/ENSG00000168002/ENSG00000089009/ENSG00000100316/ENSG00000129824/ENSG00000122026/ENSG00000094914/ENSG00000147604/ENSG00000142534/ENSG00000140988/ENSG00000148303/ENSG00000122406/ENSG00000131469/ENSG00000168028/ENSG00000142676/ENSG00000118181/ENSG00000137154/ENSG00000099817/ENSG00000142937/ENSG00000100142/ENSG00000114391/ENSG00000149273/ENSG00000182899…	15	ENSG00000271503/ENSG00000204616/ENSG00000142089/ENSG00000171206/ENSG00000080561/ENSG00000115268/ENSG00000048649/ENSG00000177606/ENSG00000100393/ENSG00000105707/ENSG00000047410/ENSG00000275302/ENSG00000124789/ENSG00000233927/ENSG00000132109
BP	GO:0006091	generation of precursor metabolites and energy	206/4508	470/14696	7.00006e-10	2.06607e-07	ENSG00000131203/ENSG00000131459/ENSG00000166920/ENSG00000198938/ENSG00000165092/ENSG00000159399/ENSG00000111775/ENSG00000158125/ENSG00000159199/ENSG00000116288/ENSG00000198899/ENSG00000150991/ENSG00000125356/ENSG00000116701/ENSG00000119013/ENSG00000176340/ENSG00000156467/ENSG00000094914/ENSG00000172115/ENSG00000072682/ENSG00000173660/ENSG00000198840/ENSG00000198363/ENSG00000075239/ENSG00000154518…	IDO1/GFPT2/C15orf48/MT-CO3/ALDH1A1/HK2/COX6A1/XDH/ATP5MC1/PARK7/MT-ATP6/UBC/NDUFA1/NCF2/NDUFB3/COX8A/UQCRB/AAAS/CYCS/P4HA2/UQCRH/MT-ND3/ASPH/ACAT1/ATP5MC3/ETFB/NDUFB6/COX6C/COX6B1/ATP5MC2/ALDH4A1/ATP5MF/ATP5PB/NOS2/CCNB1/FDXR/GNPDA1/SUCLG2/SDHC/PDHA1/PFKFB3/NDUFAF2/TXNRD2/GYS1/NDUFV1/UQCC3/ATP5PD/PPP1R3B/COX11/NDUFA2/MT-CYB/ALDH5A1/NUP37/AKR7A2/MRAP2/UQCR10/MT-ND2/ALDH1B1/CYC1/COX17/IDH3B/STAT3/G…	206	161	ENSG00000198938/ENSG00000165092/ENSG00000111775/ENSG00000159199/ENSG00000116288/ENSG00000198899/ENSG00000125356/ENSG00000119013/ENSG00000176340/ENSG00000156467/ENSG00000094914/ENSG00000172115/ENSG00000173660/ENSG00000198840/ENSG00000198363/ENSG00000075239/ENSG00000154518/ENSG00000105379/ENSG00000165264/ENSG00000164919/ENSG00000126267/ENSG00000135390/ENSG00000159423/ENSG00000241468/ENSG00000116459…	45	ENSG00000131203/ENSG00000131459/ENSG00000166920/ENSG00000159399/ENSG00000158125/ENSG00000150991/ENSG00000116701/ENSG00000072682/ENSG00000007171/ENSG00000104812/ENSG00000173281/ENSG00000168610/ENSG00000142611/ENSG00000173221/ENSG00000162496/ENSG00000122873/ENSG00000172331/ENSG00000015475/ENSG00000185950/ENSG00000186951/ENSG00000115520/ENSG00000108179/ENSG00000023287/ENSG00000143753/ENSG00000178127…
BP	GO:0016072	rRNA metabolic process	141/4508	298/14696	8.9762e-10	2.47412e-07	ENSG00000116251/ENSG00000134419/ENSG00000161970/ENSG00000172183/ENSG00000089009/ENSG00000173113/ENSG00000100316/ENSG00000129824/ENSG00000122026/ENSG00000145912/ENSG00000147604/ENSG00000142534/ENSG00000140988/ENSG00000148303/ENSG00000122406/ENSG00000170515/ENSG00000131469/ENSG00000168028/ENSG00000142676/ENSG00000118181/ENSG00000130826/ENSG00000137154/ENSG00000164346/ENSG00000142937/ENSG00000115053…	RPL22/RPS15A/RPL26/ISG20/RPL6/TRMT112/RPL3/RPS4Y1/RPL21/NHP2/RPL7/RPS11/RPS2/RPL7A/RPL5/PA2G4/RPL27/RPSA/RPL11/RPS25/DKC1/RPS6/NSA2/RPS8/NCL/RPL24/RPS3/RPL35A/LAS1L/RPS14/RPS3A/NOP56/RPL27A/DCAF13/RPL10A/RIOK3/FBL/RPL39/CD3EAP/NSUN5/IMP4/RPL9/NOP10/EBNA1BP2/RPS15/RPS12/RPS27L/RPS24/BOP1/TSR2/EIF6/CAVIN1/RPS27A/LSM6/RPL17/MRM1/SART1/XRN1/TRIR/NOP14/EXOSC7/RPL8/SENP3/GTF3C6/RPL37/EXOSC2/RPL15/RPL12…	141	127	ENSG00000116251/ENSG00000134419/ENSG00000161970/ENSG00000089009/ENSG00000173113/ENSG00000100316/ENSG00000129824/ENSG00000122026/ENSG00000145912/ENSG00000147604/ENSG00000142534/ENSG00000140988/ENSG00000148303/ENSG00000122406/ENSG00000170515/ENSG00000131469/ENSG00000168028/ENSG00000142676/ENSG00000118181/ENSG00000130826/ENSG00000137154/ENSG00000164346/ENSG00000142937/ENSG00000115053/ENSG00000114391…	14	ENSG00000172183/ENSG00000101782/ENSG00000130305/ENSG00000115268/ENSG00000114127/ENSG00000171824/ENSG00000141543/ENSG00000108651/ENSG00000171316/ENSG00000117597/ENSG00000278053/ENSG00000160214/ENSG00000152684/ENSG00000233927
BP	GO:0034341	response to interferon-gamma	86/4508	160/14696	9.22085e-10	2.47412e-07	ENSG00000271503/ENSG00000234745/ENSG00000204616/ENSG00000006210/ENSG00000135114/ENSG00000204525/ENSG00000117228/ENSG00000206503/ENSG00000115009/ENSG00000140853/ENSG00000169403/ENSG00000090339/ENSG00000166710/ENSG00000132274/ENSG00000125347/ENSG00000125148/ENSG00000102962/ENSG00000101017/ENSG00000159128/ENSG00000162645/ENSG00000154451/ENSG00000140464/ENSG00000204642/ENSG00000168961/ENSG00000130303…	CCL5/HLA-B/TRIM31/CX3CL1/OASL/HLA-C/GBP1/HLA-A/CCL20/NLRC5/PTAFR/ICAM1/B2M/TRIM22/IRF1/MT2A/CCL22/CD40/IFNGR2/GBP2/GBP5/PML/HLA-F/LGALS9/BST2/DAPK1/GCH1/CASP1/IFNGR1/HLA-E/IFITM3/CCL2/VCAM1/TRIM8/TRIM5/TLR3/OAS2/TRIM38/NUB1/NOS2/OAS1/SLC26A6/JAK2/CDC42EP4/MEFV/IRF2/SP100/IRF7/CLDN1/IFITM2/CCL17/DAPK3/PARP14/PIAS1/CDC37/CXCL16/FLNB/IFITM1/SOCS3/NMI/CALCOCO2/CYP27B1/HSP90AB1/NR1H3/SYNCRIP/TXK/SOCS1…	86	9	ENSG00000105401/ENSG00000096384/ENSG00000025434/ENSG00000135316/ENSG00000138071/ENSG00000145349/ENSG00000151502/ENSG00000197879/ENSG00000170310	77	ENSG00000271503/ENSG00000234745/ENSG00000204616/ENSG00000006210/ENSG00000135114/ENSG00000204525/ENSG00000117228/ENSG00000206503/ENSG00000115009/ENSG00000140853/ENSG00000169403/ENSG00000090339/ENSG00000166710/ENSG00000132274/ENSG00000125347/ENSG00000125148/ENSG00000102962/ENSG00000101017/ENSG00000159128/ENSG00000162645/ENSG00000154451/ENSG00000140464/ENSG00000204642/ENSG00000168961/ENSG00000130303…
BP	GO:0019058	viral life cycle	140/4508	296/14696	1.06303e-09	2.61873e-07	ENSG00000271503/ENSG00000204616/ENSG00000135114/ENSG00000019582/ENSG00000078081/ENSG00000196352/ENSG00000134321/ENSG00000130164/ENSG00000090339/ENSG00000161638/ENSG00000145901/ENSG00000141458/ENSG00000140464/ENSG00000124107/ENSG00000164171/ENSG00000168961/ENSG00000150991/ENSG00000172183/ENSG00000130303/ENSG00000169429/ENSG00000175334/ENSG00000105939/ENSG00000142089/ENSG00000094914/ENSG00000108691…	CCL5/TRIM31/OASL/CD74/LAMP3/CD55/RSAD2/LDLR/ICAM1/ITGA5/TNIP1/NPC1/PML/SLPI/ITGA2/LGALS9/UBC/ISG20/BST2/CXCL8/BANF1/ZC3HAV1/IFITM3/AAAS/CCL2/IFIT1/TRIM8/LGALS1/TRIM5/OAS2/PPIA/IFNL3/ISG15/IFI16/TRIM38/RPSA/DPP4/OAS1/VPS4A/HSPA1A/EGFR/NECTIN2/ZC3H12A/EPHA2/MID2/CXCR4/CLDN1/P4HB/TNF/NUCKS1/TNFRSF14/CHMP3/CAV1/SCARB2/TOP2A/NUP37/CTSB/IFITM2/SCARB1/LAMTOR5/UBAP1/DDB1/KPNA2/APOBEC3A/VPS18/CDK1/TARBP2/…	140	44	ENSG00000175334/ENSG00000094914/ENSG00000100097/ENSG00000196262/ENSG00000168028/ENSG00000132612/ENSG00000204389/ENSG00000069275/ENSG00000115561/ENSG00000105974/ENSG00000131747/ENSG00000075188/ENSG00000134248/ENSG00000167986/ENSG00000182481/ENSG00000170312/ENSG00000139546/ENSG00000129351/ENSG00000143947/ENSG00000169564/ENSG00000074696/ENSG00000132341/ENSG00000174903/ENSG00000109971/ENSG00000102241…	96	ENSG00000271503/ENSG00000204616/ENSG00000135114/ENSG00000019582/ENSG00000078081/ENSG00000196352/ENSG00000134321/ENSG00000130164/ENSG00000090339/ENSG00000161638/ENSG00000145901/ENSG00000141458/ENSG00000140464/ENSG00000124107/ENSG00000164171/ENSG00000168961/ENSG00000150991/ENSG00000172183/ENSG00000130303/ENSG00000169429/ENSG00000105939/ENSG00000142089/ENSG00000108691/ENSG00000185745/ENSG00000171206…
BP	GO:2001233	regulation of apoptotic signaling pathway	164/4508	359/14696	1.06471e-09	2.61873e-07	ENSG00000006210/ENSG00000118503/ENSG00000019582/ENSG00000106366/ENSG00000121858/ENSG00000090339/ENSG00000011422/ENSG00000056558/ENSG00000140379/ENSG00000161970/ENSG00000112096/ENSG00000115008/ENSG00000116288/ENSG00000140464/ENSG00000167034/ENSG00000185499/ENSG00000168961/ENSG00000073756/ENSG00000196730/ENSG00000107731/ENSG00000141682/ENSG00000173039/ENSG00000164104/ENSG00000168398/ENSG00000007952…	CX3CL1/TNFAIP3/CD74/SERPINE1/TNFSF10/ICAM1/PLAUR/TRAF1/BCL2A1/RPL26/SOD2/IL1A/PARK7/PML/NKX3-1/MUC1/LGALS9/PTGS2/DAPK1/UNC5B/PMAIP1/RELA/HMGB2/BDKRB2/NOX1/CFLAR/SOD1/SLC25A5/SCG2/MAGED1/RET/NFE2L2/RFFL/XBP1/THBS1/LGALS3/HNRNPK/FGB/PEA15/BIK/SYVN1/HSPA1A/SMAD3/JAK2/PTTG1IP/SP100/IL1B/RPS3/PARP1/ERP29/TMC8/CYLD/P4HB/TNF/TMBIM1/GSDME/QARS/TP53BP2/PSEN1/MCL1/YWHAQ/TPD52L1/FAS/CAV1/ACKR3/BMP4/BAX/ARRB…	164	73	ENSG00000161970/ENSG00000116288/ENSG00000164104/ENSG00000142168/ENSG00000005022/ENSG00000171951/ENSG00000179222/ENSG00000137801/ENSG00000131981/ENSG00000165119/ENSG00000171564/ENSG00000162734/ENSG00000204389/ENSG00000149273/ENSG00000143799/ENSG00000089248/ENSG00000172053/ENSG00000134308/ENSG00000111907/ENSG00000105974/ENSG00000125378/ENSG00000087088/ENSG00000141480/ENSG00000002330/ENSG00000126453…	91	ENSG00000006210/ENSG00000118503/ENSG00000019582/ENSG00000106366/ENSG00000121858/ENSG00000090339/ENSG00000011422/ENSG00000056558/ENSG00000140379/ENSG00000112096/ENSG00000115008/ENSG00000140464/ENSG00000167034/ENSG00000185499/ENSG00000168961/ENSG00000073756/ENSG00000196730/ENSG00000107731/ENSG00000141682/ENSG00000173039/ENSG00000168398/ENSG00000007952/ENSG00000003402/ENSG00000165731/ENSG00000116044…
BP	GO:0019083	viral transcription	92/4508	175/14696	1.11993e-09	2.64438e-07	ENSG00000271503/ENSG00000204616/ENSG00000116251/ENSG00000134419/ENSG00000161970/ENSG00000168002/ENSG00000089009/ENSG00000100316/ENSG00000129824/ENSG00000122026/ENSG00000142089/ENSG00000094914/ENSG00000147604/ENSG00000171206/ENSG00000142534/ENSG00000140988/ENSG00000148303/ENSG00000122406/ENSG00000131469/ENSG00000168028/ENSG00000142676/ENSG00000118181/ENSG00000137154/ENSG00000099817/ENSG00000142937…	CCL5/TRIM31/RPL22/RPS15A/RPL26/POLR2G/RPL6/RPL3/RPS4Y1/RPL21/IFITM3/AAAS/RPL7/TRIM8/RPS11/RPS2/RPL7A/RPL5/RPL27/RPSA/RPL11/RPS25/RPS6/POLR2E/RPS8/POLR2F/RPL24/MID2/RPS3/RPL35A/POLR2L/RPS14/RPS3A/RPL27A/RPL10A/NUCKS1/RPL39/NUP37/RPL9/RPS15/RPS12/RPS27L/RPS24/TARBP2/RPS27A/RSF1/MDFIC/RPL17/POLR2B/JUN/RPL8/RPL37/RPL15/RPL12/EP300/RPS18/RPL41/RPL18/DHX9/RPL14/RPL36/RPL18A/HPN/RPL31/RPL23/PSMC3/RPLP0/…	92	77	ENSG00000116251/ENSG00000134419/ENSG00000161970/ENSG00000168002/ENSG00000089009/ENSG00000100316/ENSG00000129824/ENSG00000122026/ENSG00000094914/ENSG00000147604/ENSG00000142534/ENSG00000140988/ENSG00000148303/ENSG00000122406/ENSG00000131469/ENSG00000168028/ENSG00000142676/ENSG00000118181/ENSG00000137154/ENSG00000099817/ENSG00000142937/ENSG00000100142/ENSG00000114391/ENSG00000149273/ENSG00000182899…	15	ENSG00000271503/ENSG00000204616/ENSG00000142089/ENSG00000171206/ENSG00000080561/ENSG00000115268/ENSG00000048649/ENSG00000177606/ENSG00000100393/ENSG00000105707/ENSG00000047410/ENSG00000275302/ENSG00000124789/ENSG00000233927/ENSG00000132109
BP	GO:0015980	energy derivation by oxidation of organic compounds	126/4508	263/14696	2.69294e-09	6.114e-07	ENSG00000131459/ENSG00000198938/ENSG00000111775/ENSG00000116288/ENSG00000150991/ENSG00000125356/ENSG00000119013/ENSG00000176340/ENSG00000156467/ENSG00000172115/ENSG00000173660/ENSG00000198840/ENSG00000105379/ENSG00000165264/ENSG00000164919/ENSG00000126267/ENSG00000007171/ENSG00000134057/ENSG00000172340/ENSG00000143252/ENSG00000131828/ENSG00000164182/ENSG00000104812/ENSG00000167792/ENSG00000204922…	GFPT2/MT-CO3/COX6A1/PARK7/UBC/NDUFA1/NDUFB3/COX8A/UQCRB/CYCS/UQCRH/MT-ND3/ETFB/NDUFB6/COX6C/COX6B1/NOS2/CCNB1/SUCLG2/SDHC/PDHA1/NDUFAF2/GYS1/NDUFV1/UQCC3/PPP1R3B/NDUFA2/MT-CYB/ALDH5A1/MRAP2/UQCR10/MT-ND2/CYC1/IDH3B/MT-CO2/SDHA/COX5A/CAT/CDK1/PRDM16/NDUFB10/RPS27A/NDUFC1/NDUFA4/NDUFB8/MT-ND6/CISD1/BID/FH/DLAT/NDUFS6/NDUFB9/COX7C/IRS2/PYGB/TRAP1/COQ10B/BLOC1S1/RB1CC1/NDUFA10/NDUFV2/SDHD/NDUFS5/IMMP…	126	106	ENSG00000198938/ENSG00000111775/ENSG00000116288/ENSG00000125356/ENSG00000119013/ENSG00000176340/ENSG00000156467/ENSG00000172115/ENSG00000173660/ENSG00000198840/ENSG00000105379/ENSG00000165264/ENSG00000164919/ENSG00000126267/ENSG00000134057/ENSG00000172340/ENSG00000143252/ENSG00000131828/ENSG00000164182/ENSG00000167792/ENSG00000204922/ENSG00000131495/ENSG00000198727/ENSG00000112294/ENSG00000135324…	20	ENSG00000131459/ENSG00000150991/ENSG00000007171/ENSG00000104812/ENSG00000173281/ENSG00000142611/ENSG00000122873/ENSG00000015475/ENSG00000185950/ENSG00000115520/ENSG00000023287/ENSG00000178127/ENSG00000113555/ENSG00000126368/ENSG00000134352/ENSG00000129993/ENSG00000171105/ENSG00000082701/ENSG00000121879/ENSG00000095637
BP	GO:0050792	regulation of viral process	94/4508	183/14696	3.57469e-09	7.81533e-07	ENSG00000271503/ENSG00000204616/ENSG00000135114/ENSG00000019582/ENSG00000078081/ENSG00000134321/ENSG00000145901/ENSG00000168002/ENSG00000140464/ENSG00000124107/ENSG00000172757/ENSG00000168961/ENSG00000172183/ENSG00000130303/ENSG00000169429/ENSG00000175334/ENSG00000105939/ENSG00000142089/ENSG00000185745/ENSG00000171206/ENSG00000100097/ENSG00000132256/ENSG00000111335/ENSG00000196262/ENSG00000197110…	CCL5/TRIM31/OASL/CD74/LAMP3/RSAD2/TNIP1/POLR2G/PML/SLPI/CFL1/LGALS9/ISG20/BST2/CXCL8/BANF1/ZC3HAV1/IFITM3/IFIT1/TRIM8/LGALS1/TRIM5/OAS2/PPIA/IFNL3/ISG15/IFI16/TRIM38/OAS1/VPS4A/POLR2E/POLR2F/NECTIN2/ZC3H12A/MID2/POLR2L/P4HB/TNF/NUCKS1/CHMP3/TOP2A/IFITM2/DDB1/APOBEC3A/TARBP2/ILF3/RSF1/NOTCH1/MDFIC/POLR2B/JUN/HACD3/APOBEC3G/EP300/TMPRSS2/DHX9/IFITM1/TRIM15/NR5A2/MX1/HPN/HSPA8/CHMP2A/PC/TRIM59/PSMC3…	94	34	ENSG00000168002/ENSG00000172757/ENSG00000175334/ENSG00000100097/ENSG00000196262/ENSG00000132612/ENSG00000099817/ENSG00000100142/ENSG00000177700/ENSG00000069275/ENSG00000115561/ENSG00000131747/ENSG00000167986/ENSG00000139546/ENSG00000129351/ENSG00000135272/ENSG00000047315/ENSG00000074696/ENSG00000135829/ENSG00000109971/ENSG00000130724/ENSG00000213186/ENSG00000165916/ENSG00000105258/ENSG00000238227…	60	ENSG00000271503/ENSG00000204616/ENSG00000135114/ENSG00000019582/ENSG00000078081/ENSG00000134321/ENSG00000145901/ENSG00000140464/ENSG00000124107/ENSG00000168961/ENSG00000172183/ENSG00000130303/ENSG00000169429/ENSG00000105939/ENSG00000142089/ENSG00000185745/ENSG00000171206/ENSG00000132256/ENSG00000111335/ENSG00000197110/ENSG00000187608/ENSG00000163565/ENSG00000112343/ENSG00000089127/ENSG00000130202…
BP	GO:0022613	ribonucleoprotein complex biogenesis	202/4508	467/14696	3.83946e-09	8.09439e-07	ENSG00000116251/ENSG00000134419/ENSG00000161970/ENSG00000063046/ENSG00000172183/ENSG00000089009/ENSG00000173113/ENSG00000100316/ENSG00000129824/ENSG00000122026/ENSG00000145912/ENSG00000175792/ENSG00000106682/ENSG00000147604/ENSG00000142534/ENSG00000140988/ENSG00000148303/ENSG00000122406/ENSG00000170515/ENSG00000131469/ENSG00000168028/ENSG00000142676/ENSG00000080824/ENSG00000118181/ENSG00000130826…	RPL22/RPS15A/RPL26/EIF4B/ISG20/RPL6/TRMT112/RPL3/RPS4Y1/RPL21/NHP2/RUVBL1/EIF4H/RPL7/RPS11/RPS2/RPL7A/RPL5/PA2G4/RPL27/RPSA/RPL11/HSP90AA1/RPS25/DKC1/RPS6/NSA2/RPS8/RPL24/RUVBL2/RPS3/RPL35A/LAS1L/RPS14/RPS3A/SNRPD2/NOP56/RPL27A/DCAF13/RPL10A/RIOK3/NOP16/FBL/MRPL11/PRPF31/RPL39/SNRPC/C1QBP/NSUN5/IMP4/RPL9/NOP10/EBNA1BP2/RPS15/SNRPE/RPS12/RPS27L/SRSF9/MRPS7/RPS24/BOP1/TSR2/TARBP2/CNOT1/EIF6/PATL1/S…	202	171	ENSG00000116251/ENSG00000134419/ENSG00000161970/ENSG00000063046/ENSG00000089009/ENSG00000173113/ENSG00000100316/ENSG00000129824/ENSG00000122026/ENSG00000145912/ENSG00000175792/ENSG00000106682/ENSG00000147604/ENSG00000142534/ENSG00000140988/ENSG00000148303/ENSG00000122406/ENSG00000170515/ENSG00000131469/ENSG00000168028/ENSG00000142676/ENSG00000080824/ENSG00000118181/ENSG00000130826/ENSG00000137154…	31	ENSG00000172183/ENSG00000101782/ENSG00000130305/ENSG00000115268/ENSG00000125107/ENSG00000166889/ENSG00000151014/ENSG00000123908/ENSG00000171824/ENSG00000107290/ENSG00000172062/ENSG00000168488/ENSG00000140830/ENSG00000141543/ENSG00000197102/ENSG00000141738/ENSG00000160710/ENSG00000165699/ENSG00000171862/ENSG00000108651/ENSG00000076924/ENSG00000171316/ENSG00000003756/ENSG00000117597/ENSG00000180574…
BP	GO:1903900	regulation of viral life cycle	71/4508	129/14696	7.04521e-09	1.43406e-06	ENSG00000271503/ENSG00000204616/ENSG00000135114/ENSG00000019582/ENSG00000078081/ENSG00000134321/ENSG00000145901/ENSG00000140464/ENSG00000124107/ENSG00000168961/ENSG00000172183/ENSG00000130303/ENSG00000169429/ENSG00000175334/ENSG00000105939/ENSG00000142089/ENSG00000185745/ENSG00000171206/ENSG00000100097/ENSG00000132256/ENSG00000111335/ENSG00000196262/ENSG00000197110/ENSG00000187608/ENSG00000163565…	CCL5/TRIM31/OASL/CD74/LAMP3/RSAD2/TNIP1/PML/SLPI/LGALS9/ISG20/BST2/CXCL8/BANF1/ZC3HAV1/IFITM3/IFIT1/TRIM8/LGALS1/TRIM5/OAS2/PPIA/IFNL3/ISG15/IFI16/TRIM38/OAS1/VPS4A/NECTIN2/ZC3H12A/MID2/P4HB/TNF/NUCKS1/CHMP3/TOP2A/IFITM2/DDB1/APOBEC3A/TARBP2/ILF3/NOTCH1/HACD3/APOBEC3G/TMPRSS2/IFITM1/TRIM15/NR5A2/MX1/HSPA8/CHMP2A/PC/TRIM59/STAU1/STOM/ADARB1/PPIH/MAVS/CHMP4B/ADAR/PARP10/VAPA/TBC1D20/PKN2/CCNK/OAS3/…	71	17	ENSG00000175334/ENSG00000100097/ENSG00000196262/ENSG00000132612/ENSG00000069275/ENSG00000115561/ENSG00000131747/ENSG00000167986/ENSG00000139546/ENSG00000129351/ENSG00000074696/ENSG00000109971/ENSG00000130724/ENSG00000213186/ENSG00000171960/ENSG00000088888/ENSG00000141971	54	ENSG00000271503/ENSG00000204616/ENSG00000135114/ENSG00000019582/ENSG00000078081/ENSG00000134321/ENSG00000145901/ENSG00000140464/ENSG00000124107/ENSG00000168961/ENSG00000172183/ENSG00000130303/ENSG00000169429/ENSG00000105939/ENSG00000142089/ENSG00000185745/ENSG00000171206/ENSG00000132256/ENSG00000111335/ENSG00000197110/ENSG00000187608/ENSG00000163565/ENSG00000112343/ENSG00000089127/ENSG00000130202…
BP	GO:0006413	translational initiation	96/4508	190/14696	7.35012e-09	1.44626e-06	ENSG00000271503/ENSG00000116251/ENSG00000134419/ENSG00000161970/ENSG00000063046/ENSG00000168002/ENSG00000089009/ENSG00000100316/ENSG00000129824/ENSG00000122026/ENSG00000158615/ENSG00000106682/ENSG00000147604/ENSG00000142534/ENSG00000187840/ENSG00000140988/ENSG00000148303/ENSG00000122406/ENSG00000131469/ENSG00000168028/ENSG00000142676/ENSG00000118181/ENSG00000137154/ENSG00000142937/ENSG00000114391…	CCL5/RPL22/RPS15A/RPL26/EIF4B/POLR2G/RPL6/RPL3/RPS4Y1/RPL21/PPP1R15B/EIF4H/RPL7/RPS11/EIF4EBP1/RPS2/RPL7A/RPL5/RPL27/RPSA/RPL11/RPS25/RPS6/RPS8/RPL24/RPS3/RPL35A/RPS14/RPS3A/RPL27A/TNF/RPL10A/RPL39/EIF3L/RPL9/RPS15/RPS12/RPS27L/RPS24/EIF6/RPS27A/RPL17/NPM1/RPL8/RPL37/RPL15/RPL12/RPS18/EIF3K/RPL41/AGO2/EIF2D/EIF1AY/RPL18/EIF3A/RPL14/RPL36/RPL18A/RPL31/RPL23/KHDRBS1/RPS6KB2/RPLP0/EIF3F/TPR/RPS13/RP…	96	85	ENSG00000116251/ENSG00000134419/ENSG00000161970/ENSG00000063046/ENSG00000168002/ENSG00000089009/ENSG00000100316/ENSG00000129824/ENSG00000122026/ENSG00000106682/ENSG00000147604/ENSG00000142534/ENSG00000187840/ENSG00000140988/ENSG00000148303/ENSG00000122406/ENSG00000131469/ENSG00000168028/ENSG00000142676/ENSG00000118181/ENSG00000137154/ENSG00000142937/ENSG00000114391/ENSG00000149273/ENSG00000182899…	11	ENSG00000271503/ENSG00000158615/ENSG00000232810/ENSG00000115268/ENSG00000123908/ENSG00000047410/ENSG00000100601/ENSG00000102580/ENSG00000180574/ENSG00000233927/ENSG00000172071
BP	GO:0010257	NADH dehydrogenase complex assembly	42/4508	64/14696	8.40134e-09	1.54979e-06	ENSG00000125356/ENSG00000119013/ENSG00000075336/ENSG00000198840/ENSG00000165264/ENSG00000164182/ENSG00000167792/ENSG00000151413/ENSG00000131495/ENSG00000198763/ENSG00000140990/ENSG00000109390/ENSG00000166136/ENSG00000198695/ENSG00000145494/ENSG00000147684/ENSG00000177646/ENSG00000130414/ENSG00000178127/ENSG00000168653/ENSG00000105341/ENSG00000184752/ENSG00000128609/ENSG00000155463/ENSG00000174886…	NDUFA1/NDUFB3/TIMM21/MT-ND3/NDUFB6/NDUFAF2/NDUFV1/NUBPL/NDUFA2/MT-ND2/NDUFB10/NDUFC1/NDUFB8/MT-ND6/NDUFS6/NDUFB9/ACAD9/NDUFA10/NDUFV2/NDUFS5/DMAC2/NDUFA12/NDUFA5/OXA1L/NDUFA11/NDUFA9/MT-ND5/FOXRED1/DMAC1/NDUFS1/NDUFB2/NDUFS2/TAZ/NDUFA3/BCS1L/COA1/NDUFA8/NDUFS7/TMEM126B/NDUFB7/NDUFS8/NDUFB4	42	41	ENSG00000125356/ENSG00000119013/ENSG00000075336/ENSG00000198840/ENSG00000165264/ENSG00000164182/ENSG00000167792/ENSG00000151413/ENSG00000131495/ENSG00000198763/ENSG00000140990/ENSG00000109390/ENSG00000166136/ENSG00000198695/ENSG00000145494/ENSG00000147684/ENSG00000177646/ENSG00000130414/ENSG00000168653/ENSG00000105341/ENSG00000184752/ENSG00000128609/ENSG00000155463/ENSG00000174886/ENSG00000139180…	1	ENSG00000178127
BP	GO:0032981	mitochondrial respiratory chain complex I assembly	42/4508	64/14696	8.40134e-09	1.54979e-06	ENSG00000125356/ENSG00000119013/ENSG00000075336/ENSG00000198840/ENSG00000165264/ENSG00000164182/ENSG00000167792/ENSG00000151413/ENSG00000131495/ENSG00000198763/ENSG00000140990/ENSG00000109390/ENSG00000166136/ENSG00000198695/ENSG00000145494/ENSG00000147684/ENSG00000177646/ENSG00000130414/ENSG00000178127/ENSG00000168653/ENSG00000105341/ENSG00000184752/ENSG00000128609/ENSG00000155463/ENSG00000174886…	NDUFA1/NDUFB3/TIMM21/MT-ND3/NDUFB6/NDUFAF2/NDUFV1/NUBPL/NDUFA2/MT-ND2/NDUFB10/NDUFC1/NDUFB8/MT-ND6/NDUFS6/NDUFB9/ACAD9/NDUFA10/NDUFV2/NDUFS5/DMAC2/NDUFA12/NDUFA5/OXA1L/NDUFA11/NDUFA9/MT-ND5/FOXRED1/DMAC1/NDUFS1/NDUFB2/NDUFS2/TAZ/NDUFA3/BCS1L/COA1/NDUFA8/NDUFS7/TMEM126B/NDUFB7/NDUFS8/NDUFB4	42	41	ENSG00000125356/ENSG00000119013/ENSG00000075336/ENSG00000198840/ENSG00000165264/ENSG00000164182/ENSG00000167792/ENSG00000151413/ENSG00000131495/ENSG00000198763/ENSG00000140990/ENSG00000109390/ENSG00000166136/ENSG00000198695/ENSG00000145494/ENSG00000147684/ENSG00000177646/ENSG00000130414/ENSG00000168653/ENSG00000105341/ENSG00000184752/ENSG00000128609/ENSG00000155463/ENSG00000174886/ENSG00000139180…	1	ENSG00000178127
BP	GO:0043900	regulation of multi-organism process	157/4508	349/14696	8.99512e-09	1.60904e-06	ENSG00000271503/ENSG00000204616/ENSG00000135114/ENSG00000118503/ENSG00000019582/ENSG00000078081/ENSG00000196352/ENSG00000134321/ENSG00000169403/ENSG00000023445/ENSG00000145901/ENSG00000107201/ENSG00000168002/ENSG00000140464/ENSG00000124107/ENSG00000108771/ENSG00000172757/ENSG00000173334/ENSG00000168961/ENSG00000172183/ENSG00000130303/ENSG00000169429/ENSG00000184584/ENSG00000175334/ENSG00000123240…	CCL5/TRIM31/OASL/TNFAIP3/CD74/LAMP3/CD55/RSAD2/PTAFR/BIRC3/TNIP1/DDX58/POLR2G/PML/SLPI/DHX58/CFL1/TRIB1/LGALS9/ISG20/BST2/CXCL8/TMEM173/BANF1/OPTN/ZC3HAV1/HERC5/IFITM3/IFIT1/B4GALT1/TRIM8/IL23A/LGALS1/TRIM5/OAS2/PPIA/IFNL3/RIPK2/ISG15/PRDM1/IFI16/TRIM38/TIMP1/NOS2/OAS1/VPS4A/POLR2E/POLR2F/NECTIN2/ZC3H12A/MID2/IL1B/POLR2L/P4HB/BMP6/TNF/PRKCA/NUCKS1/RIOK3/CHMP3/CAV1/LBP/MICB/SCARB2/TOP2A/C1QBP/BIRC…	157	51	ENSG00000168002/ENSG00000172757/ENSG00000175334/ENSG00000100097/ENSG00000196262/ENSG00000132612/ENSG00000099817/ENSG00000100142/ENSG00000177700/ENSG00000154229/ENSG00000069275/ENSG00000115561/ENSG00000105974/ENSG00000131747/ENSG00000108561/ENSG00000167986/ENSG00000002330/ENSG00000139546/ENSG00000129351/ENSG00000135272/ENSG00000047315/ENSG00000074696/ENSG00000102103/ENSG00000135829/ENSG00000163083…	106	ENSG00000271503/ENSG00000204616/ENSG00000135114/ENSG00000118503/ENSG00000019582/ENSG00000078081/ENSG00000196352/ENSG00000134321/ENSG00000169403/ENSG00000023445/ENSG00000145901/ENSG00000107201/ENSG00000140464/ENSG00000124107/ENSG00000108771/ENSG00000173334/ENSG00000168961/ENSG00000172183/ENSG00000130303/ENSG00000169429/ENSG00000184584/ENSG00000123240/ENSG00000105939/ENSG00000138646/ENSG00000142089…
BP	GO:0043903	regulation of symbiosis, encompassing mutualism through parasitism	102/4508	206/14696	1.0061e-08	1.74676e-06	ENSG00000271503/ENSG00000204616/ENSG00000135114/ENSG00000019582/ENSG00000078081/ENSG00000134321/ENSG00000145901/ENSG00000168002/ENSG00000140464/ENSG00000124107/ENSG00000172757/ENSG00000168961/ENSG00000172183/ENSG00000130303/ENSG00000169429/ENSG00000175334/ENSG00000105939/ENSG00000142089/ENSG00000185745/ENSG00000171206/ENSG00000100097/ENSG00000132256/ENSG00000111335/ENSG00000196262/ENSG00000197110…	CCL5/TRIM31/OASL/CD74/LAMP3/RSAD2/TNIP1/POLR2G/PML/SLPI/CFL1/LGALS9/ISG20/BST2/CXCL8/BANF1/ZC3HAV1/IFITM3/IFIT1/TRIM8/LGALS1/TRIM5/OAS2/PPIA/IFNL3/ISG15/IFI16/TRIM38/OAS1/VPS4A/POLR2E/POLR2F/NECTIN2/ZC3H12A/MID2/POLR2L/P4HB/TNF/NUCKS1/CHMP3/CAV1/LBP/TOP2A/IFITM2/DDB1/BAD/APOBEC3A/TARBP2/ILF3/RSF1/NOTCH1/MDFIC/POLR2B/JUN/HACD3/APOBEC3G/EP300/TMPRSS2/DHX9/IFITM1/TRIM15/NR5A2/MX1/HPN/HSPA8/CHMP2A/PC…	102	39	ENSG00000168002/ENSG00000172757/ENSG00000175334/ENSG00000100097/ENSG00000196262/ENSG00000132612/ENSG00000099817/ENSG00000100142/ENSG00000177700/ENSG00000069275/ENSG00000115561/ENSG00000105974/ENSG00000131747/ENSG00000167986/ENSG00000002330/ENSG00000139546/ENSG00000129351/ENSG00000135272/ENSG00000047315/ENSG00000074696/ENSG00000135829/ENSG00000109971/ENSG00000130724/ENSG00000213186/ENSG00000165916…	63	ENSG00000271503/ENSG00000204616/ENSG00000135114/ENSG00000019582/ENSG00000078081/ENSG00000134321/ENSG00000145901/ENSG00000140464/ENSG00000124107/ENSG00000168961/ENSG00000172183/ENSG00000130303/ENSG00000169429/ENSG00000105939/ENSG00000142089/ENSG00000185745/ENSG00000171206/ENSG00000132256/ENSG00000111335/ENSG00000197110/ENSG00000187608/ENSG00000163565/ENSG00000112343/ENSG00000089127/ENSG00000130202…
BP	GO:0002237	response to molecule of bacterial origin	136/4508	296/14696	1.81076e-08	2.99425e-06	ENSG00000271503/ENSG00000131203/ENSG00000169245/ENSG00000028137/ENSG00000169248/ENSG00000118503/ENSG00000106366/ENSG00000196352/ENSG00000137496/ENSG00000115009/ENSG00000169403/ENSG00000134070/ENSG00000090339/ENSG00000166710/ENSG00000120217/ENSG00000145901/ENSG00000108342/ENSG00000101017/ENSG00000124107/ENSG00000136244/ENSG00000163734/ENSG00000173334/ENSG00000077150/ENSG00000100836/ENSG00000168961…	CCL5/IDO1/CXCL10/TNFRSF1B/CXCL11/TNFAIP3/SERPINE1/CD55/IL18BP/CCL20/PTAFR/IRAK2/ICAM1/B2M/CD274/TNIP1/CSF3/CD40/SLPI/IL6/CXCL3/TRIB1/NFKB2/PABPN1/LGALS9/PTGS2/CXCL1/CMPK2/CXCL8/RELA/CXCL2/HMGB2/GCH1/CASP1/LYN/CXCL5/TNFRSF9/DUSP10/NOD2/THBD/CCL2/VCAM1/SBNO2/PDE4B/TRIM5/SELE/ADM/PLCG2/NOS1/XBP1/RIPK2/PRDM1/C4B/PRDX3/NOS2/PDCD1LG2/NFKB1/JAK2/ZC3H12A/IL1B/CLDN1/BMP6/TNF/PRKCA/TNFRSF14/TNFRSF11A/FAS/P…	136	24	ENSG00000100836/ENSG00000164104/ENSG00000165672/ENSG00000154229/ENSG00000157150/ENSG00000181104/ENSG00000168615/ENSG00000084207/ENSG00000135446/ENSG00000272398/ENSG00000118965/ENSG00000172380/ENSG00000174231/ENSG00000185187/ENSG00000025434/ENSG00000177733/ENSG00000116478/ENSG00000006712/ENSG00000148218/ENSG00000105298/ENSG00000155111/ENSG00000067182/ENSG00000187867/ENSG00000150593	112	ENSG00000271503/ENSG00000131203/ENSG00000169245/ENSG00000028137/ENSG00000169248/ENSG00000118503/ENSG00000106366/ENSG00000196352/ENSG00000137496/ENSG00000115009/ENSG00000169403/ENSG00000134070/ENSG00000090339/ENSG00000166710/ENSG00000120217/ENSG00000145901/ENSG00000108342/ENSG00000101017/ENSG00000124107/ENSG00000136244/ENSG00000163734/ENSG00000173334/ENSG00000077150/ENSG00000168961/ENSG00000073756…
BP	GO:0032606	type I interferon production	65/4508	117/14696	1.84631e-08	2.99425e-06	ENSG00000118503/ENSG00000140853/ENSG00000125347/ENSG00000115267/ENSG00000107201/ENSG00000108771/ENSG00000077150/ENSG00000150991/ENSG00000263528/ENSG00000173039/ENSG00000184584/ENSG00000164104/ENSG00000138646/ENSG00000156587/ENSG00000164342/ENSG00000197943/ENSG00000182179/ENSG00000104312/ENSG00000187608/ENSG00000163565/ENSG00000099817/ENSG00000109320/ENSG00000100142/ENSG00000185507/ENSG00000144381…	TNFAIP3/NLRC5/IRF1/IFIH1/DDX58/DHX58/NFKB2/UBC/IKBKE/RELA/TMEM173/HMGB2/HERC5/UBE2L6/TLR3/PLCG2/UBA7/RIPK2/ISG15/IFI16/POLR2E/NFKB1/POLR2F/IRF7/HSPD1/POLR2L/CYLD/REL/RIOK3/ZBP1/XRCC6/TLR2/MYD88/RPS27A/PIN1/RELB/CGAS/CREBBP/EP300/AZI2/PQBP1/XRCC5/DHX9/TRIM15/NMI/POLR3C/PRKDC/POLR3K/TBK1/MAVS/UBA52/TRAF3/FLOT1/DDX41/NLRX1/TAX1BP1/NPLOC4/CACTIN/STAT1/RNF216/POLR2H/POLR3H/POLR3GL/SETD2/TRIM21	65	22	ENSG00000164104/ENSG00000099817/ENSG00000100142/ENSG00000144381/ENSG00000177700/ENSG00000196419/ENSG00000143947/ENSG00000127445/ENSG00000102103/ENSG00000079246/ENSG00000135829/ENSG00000253729/ENSG00000161980/ENSG00000088888/ENSG00000221983/ENSG00000137312/ENSG00000183258/ENSG00000160703/ENSG00000105298/ENSG00000163882/ENSG00000100413/ENSG00000121851	43	ENSG00000118503/ENSG00000140853/ENSG00000125347/ENSG00000115267/ENSG00000107201/ENSG00000108771/ENSG00000077150/ENSG00000150991/ENSG00000263528/ENSG00000173039/ENSG00000184584/ENSG00000138646/ENSG00000156587/ENSG00000164342/ENSG00000197943/ENSG00000182179/ENSG00000104312/ENSG00000187608/ENSG00000163565/ENSG00000109320/ENSG00000185507/ENSG00000083799/ENSG00000162924/ENSG00000101782/ENSG00000124256…
BP	GO:0042254	ribosome biogenesis	148/4508	328/14696	1.87679e-08	2.99425e-06	ENSG00000116251/ENSG00000134419/ENSG00000161970/ENSG00000172183/ENSG00000089009/ENSG00000173113/ENSG00000100316/ENSG00000129824/ENSG00000122026/ENSG00000145912/ENSG00000147604/ENSG00000142534/ENSG00000140988/ENSG00000148303/ENSG00000122406/ENSG00000170515/ENSG00000131469/ENSG00000168028/ENSG00000142676/ENSG00000118181/ENSG00000130826/ENSG00000137154/ENSG00000164346/ENSG00000142937/ENSG00000114391…	RPL22/RPS15A/RPL26/ISG20/RPL6/TRMT112/RPL3/RPS4Y1/RPL21/NHP2/RPL7/RPS11/RPS2/RPL7A/RPL5/PA2G4/RPL27/RPSA/RPL11/RPS25/DKC1/RPS6/NSA2/RPS8/RPL24/RPS3/RPL35A/LAS1L/RPS14/RPS3A/NOP56/RPL27A/DCAF13/RPL10A/RIOK3/NOP16/FBL/MRPL11/RPL39/C1QBP/NSUN5/IMP4/RPL9/NOP10/EBNA1BP2/RPS15/RPS12/RPS27L/MRPS7/RPS24/BOP1/TSR2/EIF6/RPS27A/LSM6/RPL17/MRM1/SART1/NPM1/NOP14/EXOSC7/RPL8/SENP3/GNL1/RPL37/EXOSC2/RPL15/RPL12…	148	134	ENSG00000116251/ENSG00000134419/ENSG00000161970/ENSG00000089009/ENSG00000173113/ENSG00000100316/ENSG00000129824/ENSG00000122026/ENSG00000145912/ENSG00000147604/ENSG00000142534/ENSG00000140988/ENSG00000148303/ENSG00000122406/ENSG00000170515/ENSG00000131469/ENSG00000168028/ENSG00000142676/ENSG00000118181/ENSG00000130826/ENSG00000137154/ENSG00000164346/ENSG00000142937/ENSG00000114391/ENSG00000149273…	14	ENSG00000172183/ENSG00000101782/ENSG00000130305/ENSG00000115268/ENSG00000171824/ENSG00000141543/ENSG00000165699/ENSG00000171862/ENSG00000108651/ENSG00000171316/ENSG00000117597/ENSG00000278053/ENSG00000160214/ENSG00000233927
BP	GO:0033108	mitochondrial respiratory chain complex assembly	57/4508	99/14696	2.47527e-08	3.84514e-06	ENSG00000125356/ENSG00000119013/ENSG00000156467/ENSG00000075336/ENSG00000198840/ENSG00000165264/ENSG00000164182/ENSG00000167792/ENSG00000151413/ENSG00000204922/ENSG00000131495/ENSG00000250317/ENSG00000184076/ENSG00000198763/ENSG00000138495/ENSG00000140990/ENSG00000109390/ENSG00000166136/ENSG00000198695/ENSG00000145494/ENSG00000147684/ENSG00000177646/ENSG00000137288/ENSG00000196636/ENSG00000130414…	NDUFA1/NDUFB3/UQCRB/TIMM21/MT-ND3/NDUFB6/NDUFAF2/NDUFV1/NUBPL/UQCC3/NDUFA2/SMIM20/UQCR10/MT-ND2/COX17/NDUFB10/NDUFC1/NDUFB8/MT-ND6/NDUFS6/NDUFB9/ACAD9/UQCC2/SDHAF3/NDUFA10/NDUFV2/NDUFS5/DMAC2/IMMP2L/SAMM50/NDUFA12/COA3/NDUFA5/OXA1L/PET117/NDUFA11/NDUFA9/MT-ND5/FOXRED1/DMAC1/COX14/NDUFS1/NDUFB2/NDUFS2/TAZ/NDUFA3/BCS1L/COA1/NDUFA8/TTC19/SDHAF4/SCO1/NDUFS7/TMEM126B/NDUFB7/NDUFS8/NDUFB4	57	56	ENSG00000125356/ENSG00000119013/ENSG00000156467/ENSG00000075336/ENSG00000198840/ENSG00000165264/ENSG00000164182/ENSG00000167792/ENSG00000151413/ENSG00000204922/ENSG00000131495/ENSG00000250317/ENSG00000184076/ENSG00000198763/ENSG00000138495/ENSG00000140990/ENSG00000109390/ENSG00000166136/ENSG00000198695/ENSG00000145494/ENSG00000147684/ENSG00000177646/ENSG00000137288/ENSG00000196636/ENSG00000130414…	1	ENSG00000178127
BP	GO:0031349	positive regulation of defense response	177/4508	408/14696	2.75041e-08	4.16299e-06	ENSG00000271503/ENSG00000181143/ENSG00000131203/ENSG00000006210/ENSG00000118503/ENSG00000106366/ENSG00000125730/ENSG00000163131/ENSG00000134321/ENSG00000130164/ENSG00000140853/ENSG00000134070/ENSG00000023445/ENSG00000125347/ENSG00000145901/ENSG00000115267/ENSG00000100600/ENSG00000107201/ENSG00000198788/ENSG00000116288/ENSG00000154451/ENSG00000189403/ENSG00000136244/ENSG00000145623/ENSG00000164171…	CCL5/MUC16/IDO1/CX3CL1/TNFAIP3/SERPINE1/C3/CTSS/RSAD2/LDLR/NLRC5/IRAK2/BIRC3/IRF1/TNIP1/IFIH1/LGMN/DDX58/MUC2/PARK7/GBP5/HMGB1/IL6/OSMR/ITGA2/TGM2/DHX58/RFTN1/MUC1/PTGS2/UBC/IKBKE/RELA/TMEM173/HMGB2/OPTN/LYN/HLA-E/MUC13/NOD2/EREG/IL23A/TRIM5/TLR3/PLCG2/CD47/GPRC5B/RIPK2/MUC5AC/IFI16/SLC25A6/FGB/CLEC4E/NFKB1/HSPA1A/EGFR/JAK2/NECTIN2/PSME1/IL1B/IRF7/HSPD1/TAB2/CYLD/TNF/RIOK3/CREB3L3/TNFRSF11A/CAV1/…	177	52	ENSG00000116288/ENSG00000189403/ENSG00000164104/ENSG00000169100/ENSG00000171564/ENSG00000204389/ENSG00000144381/ENSG00000105974/ENSG00000087191/ENSG00000108561/ENSG00000196419/ENSG00000141480/ENSG00000100804/ENSG00000143947/ENSG00000108984/ENSG00000100764/ENSG00000182985/ENSG00000102103/ENSG00000079246/ENSG00000135829/ENSG00000101182/ENSG00000175166/ENSG00000147140/ENSG00000072062/ENSG00000165916…	125	ENSG00000271503/ENSG00000181143/ENSG00000131203/ENSG00000006210/ENSG00000118503/ENSG00000106366/ENSG00000125730/ENSG00000163131/ENSG00000134321/ENSG00000130164/ENSG00000140853/ENSG00000134070/ENSG00000023445/ENSG00000125347/ENSG00000145901/ENSG00000115267/ENSG00000100600/ENSG00000107201/ENSG00000198788/ENSG00000154451/ENSG00000136244/ENSG00000145623/ENSG00000164171/ENSG00000198959/ENSG00000108771…
BP	GO:0032479	regulation of type I interferon production	64/4508	116/14696	3.39159e-08	4.88928e-06	ENSG00000118503/ENSG00000140853/ENSG00000125347/ENSG00000115267/ENSG00000107201/ENSG00000108771/ENSG00000077150/ENSG00000150991/ENSG00000263528/ENSG00000173039/ENSG00000184584/ENSG00000164104/ENSG00000138646/ENSG00000156587/ENSG00000164342/ENSG00000197943/ENSG00000182179/ENSG00000104312/ENSG00000187608/ENSG00000163565/ENSG00000099817/ENSG00000109320/ENSG00000100142/ENSG00000185507/ENSG00000144381…	TNFAIP3/NLRC5/IRF1/IFIH1/DDX58/DHX58/NFKB2/UBC/IKBKE/RELA/TMEM173/HMGB2/HERC5/UBE2L6/TLR3/PLCG2/UBA7/RIPK2/ISG15/IFI16/POLR2E/NFKB1/POLR2F/IRF7/HSPD1/POLR2L/CYLD/REL/RIOK3/ZBP1/XRCC6/TLR2/MYD88/RPS27A/PIN1/RELB/CGAS/CREBBP/EP300/PQBP1/XRCC5/DHX9/TRIM15/NMI/POLR3C/PRKDC/POLR3K/TBK1/MAVS/UBA52/TRAF3/FLOT1/DDX41/NLRX1/TAX1BP1/NPLOC4/CACTIN/STAT1/RNF216/POLR2H/POLR3H/POLR3GL/SETD2/TRIM21	64	22	ENSG00000164104/ENSG00000099817/ENSG00000100142/ENSG00000144381/ENSG00000177700/ENSG00000196419/ENSG00000143947/ENSG00000127445/ENSG00000102103/ENSG00000079246/ENSG00000135829/ENSG00000253729/ENSG00000161980/ENSG00000088888/ENSG00000221983/ENSG00000137312/ENSG00000183258/ENSG00000160703/ENSG00000105298/ENSG00000163882/ENSG00000100413/ENSG00000121851	42	ENSG00000118503/ENSG00000140853/ENSG00000125347/ENSG00000115267/ENSG00000107201/ENSG00000108771/ENSG00000077150/ENSG00000150991/ENSG00000263528/ENSG00000173039/ENSG00000184584/ENSG00000138646/ENSG00000156587/ENSG00000164342/ENSG00000197943/ENSG00000182179/ENSG00000104312/ENSG00000187608/ENSG00000163565/ENSG00000109320/ENSG00000185507/ENSG00000083799/ENSG00000162924/ENSG00000101782/ENSG00000124256…
BP	GO:0060333	interferon-gamma-mediated signaling pathway	47/4508	77/14696	3.39591e-08	4.88928e-06	ENSG00000234745/ENSG00000204616/ENSG00000135114/ENSG00000204525/ENSG00000117228/ENSG00000206503/ENSG00000140853/ENSG00000169403/ENSG00000090339/ENSG00000166710/ENSG00000132274/ENSG00000125347/ENSG00000125148/ENSG00000159128/ENSG00000162645/ENSG00000140464/ENSG00000204642/ENSG00000027697/ENSG00000204592/ENSG00000162692/ENSG00000171206/ENSG00000132256/ENSG00000111335/ENSG00000112343/ENSG00000089127…	HLA-B/TRIM31/OASL/HLA-C/GBP1/HLA-A/NLRC5/PTAFR/ICAM1/B2M/TRIM22/IRF1/MT2A/IFNGR2/GBP2/PML/HLA-F/IFNGR1/HLA-E/VCAM1/TRIM8/TRIM5/OAS2/TRIM38/OAS1/JAK2/IRF2/SP100/IRF7/PARP14/PIAS1/CDC37/SOCS3/NMI/HSP90AB1/NR1H3/TXK/SOCS1/FCGR1A/CD44/MID1/CAMK2D/PTPN2/STAT1/OAS3/CIITA/TRIM21	47	4	ENSG00000105401/ENSG00000096384/ENSG00000025434/ENSG00000145349	43	ENSG00000234745/ENSG00000204616/ENSG00000135114/ENSG00000204525/ENSG00000117228/ENSG00000206503/ENSG00000140853/ENSG00000169403/ENSG00000090339/ENSG00000166710/ENSG00000132274/ENSG00000125347/ENSG00000125148/ENSG00000159128/ENSG00000162645/ENSG00000140464/ENSG00000204642/ENSG00000027697/ENSG00000204592/ENSG00000162692/ENSG00000171206/ENSG00000132256/ENSG00000111335/ENSG00000112343/ENSG00000089127…
BP	GO:0043281	regulation of cysteine-type endopeptidase activity involved in apoptotic process	99/4508	203/14696	4.37533e-08	6.14942e-06	ENSG00000028137/ENSG00000078081/ENSG00000121858/ENSG00000115541/ENSG00000023445/ENSG00000011422/ENSG00000170542/ENSG00000158125/ENSG00000136826/ENSG00000165949/ENSG00000089685/ENSG00000116288/ENSG00000189403/ENSG00000140464/ENSG00000167034/ENSG00000168961/ENSG00000073756/ENSG00000196730/ENSG00000141682/ENSG00000169855/ENSG00000137752/ENSG00000166681/ENSG00000129521/ENSG00000003400/ENSG00000125735…	TNFRSF1B/LAMP3/TNFSF10/HSPE1/BIRC3/PLAUR/SERPINB9/XDH/KLF4/IFI27/BIRC5/PARK7/HMGB1/PML/NKX3-1/LGALS9/PTGS2/DAPK1/PMAIP1/ROBO1/CASP1/BEX3/EGLN3/CASP10/TNFSF14/CFLAR/CYCS/F3/AIFM1/RFFL/THBS1/IFI27L2/PRDX3/SMAD3/JAK2/DHCR24/RPS3/HSPD1/TNF/FAS/CASP4/BAX/BIRC2/LAMTOR5/F2R/ARRB2/RPS27L/BAD/BCL2L12/RACK1/BCL10/TNFAIP8/YWHAE/PRDX5/BID/WDR35/VEGFA/IFI6/ANP32B/TNFRSF10B/FIS1/HSF1/TRADD/PDCD2/FAM162A/MGMT/A…	99	43	ENSG00000115541/ENSG00000089685/ENSG00000116288/ENSG00000189403/ENSG00000166681/ENSG00000172115/ENSG00000156709/ENSG00000137801/ENSG00000119632/ENSG00000165672/ENSG00000149273/ENSG00000144381/ENSG00000087088/ENSG00000134248/ENSG00000181104/ENSG00000141480/ENSG00000185088/ENSG00000002330/ENSG00000126453/ENSG00000204628/ENSG00000108953/ENSG00000126432/ENSG00000118965/ENSG00000136938/ENSG00000214253…	56	ENSG00000028137/ENSG00000078081/ENSG00000121858/ENSG00000023445/ENSG00000011422/ENSG00000170542/ENSG00000158125/ENSG00000136826/ENSG00000165949/ENSG00000140464/ENSG00000167034/ENSG00000168961/ENSG00000073756/ENSG00000196730/ENSG00000141682/ENSG00000169855/ENSG00000137752/ENSG00000129521/ENSG00000003400/ENSG00000125735/ENSG00000003402/ENSG00000117525/ENSG00000092871/ENSG00000166949/ENSG00000096968…
BP	GO:0051701	interaction with host	94/4508	191/14696	5.47461e-08	7.51549e-06	ENSG00000204616/ENSG00000019582/ENSG00000196352/ENSG00000130164/ENSG00000090339/ENSG00000161638/ENSG00000170542/ENSG00000145901/ENSG00000039068/ENSG00000141458/ENSG00000140464/ENSG00000164171/ENSG00000100836/ENSG00000168961/ENSG00000150991/ENSG00000169429/ENSG00000142089/ENSG00000185745/ENSG00000171206/ENSG00000100097/ENSG00000132256/ENSG00000196262/ENSG00000112343/ENSG00000168028/ENSG00000169100…	TRIM31/CD74/CD55/LDLR/ICAM1/ITGA5/SERPINB9/TNIP1/CDH1/NPC1/PML/ITGA2/PABPN1/LGALS9/UBC/CXCL8/IFITM3/IFIT1/TRIM8/LGALS1/TRIM5/PPIA/TRIM38/RPSA/SLC25A6/DPP4/VPS4A/HSPA1A/SMAD3/EGFR/NECTIN2/ZC3H12A/TYMS/NTRK3/EPHA2/MID2/CXCR4/CLDN1/P4HB/TNFRSF14/CHMP3/CAV1/SCARB2/CTSB/IFITM2/SCARB1/DDB1/KPNA2/BAD/VPS18/CDK1/THOC3/RPS27A/SERPINB3/IST1/TMPRSS2/CD46/TCP1/ALYREF/THOC2/IFITM1/TRIM15/CHMP2A/PC/RRAGA/TRIM5…	94	32	ENSG00000100836/ENSG00000100097/ENSG00000196262/ENSG00000168028/ENSG00000169100/ENSG00000132612/ENSG00000204389/ENSG00000176890/ENSG00000140538/ENSG00000115561/ENSG00000105974/ENSG00000167986/ENSG00000182481/ENSG00000002330/ENSG00000170312/ENSG00000051596/ENSG00000143947/ENSG00000120438/ENSG00000183684/ENSG00000130724/ENSG00000213186/ENSG00000118640/ENSG00000221983/ENSG00000068001/ENSG00000184990…	62	ENSG00000204616/ENSG00000019582/ENSG00000196352/ENSG00000130164/ENSG00000090339/ENSG00000161638/ENSG00000170542/ENSG00000145901/ENSG00000039068/ENSG00000141458/ENSG00000140464/ENSG00000164171/ENSG00000168961/ENSG00000150991/ENSG00000169429/ENSG00000142089/ENSG00000185745/ENSG00000171206/ENSG00000132256/ENSG00000112343/ENSG00000197635/ENSG00000166949/ENSG00000146648/ENSG00000130202/ENSG00000163874…
BP	GO:0060759	regulation of response to cytokine stimulus	80/4508	156/14696	5.60942e-08	7.52554e-06	ENSG00000271503/ENSG00000118503/ENSG00000019582/ENSG00000140853/ENSG00000184371/ENSG00000134070/ENSG00000023445/ENSG00000056558/ENSG00000113594/ENSG00000136826/ENSG00000159128/ENSG00000115267/ENSG00000107201/ENSG00000136244/ENSG00000150991/ENSG00000169855/ENSG00000137752/ENSG00000027697/ENSG00000176170/ENSG00000170581/ENSG00000092871/ENSG00000104312/ENSG00000204389/ENSG00000096968/ENSG00000164463…	CCL5/TNFAIP3/CD74/NLRC5/CSF1/IRAK2/BIRC3/TRAF1/LIFR/KLF4/IFNGR2/IFIH1/DDX58/IL6/UBC/ROBO1/CASP1/IFNGR1/SPHK1/STAT2/RFFL/RIPK2/HSPA1A/JAK2/CREBRF/IRF7/CYLD/IL1RN/PADI2/TNF/CAV1/ZBP1/CASP4/BIRC2/RACK1/GSTP1/USP18/RPS27A/PARP14/HIST1H2BJ/ADAM17/CD24/PIAS1/CDC37/DHX9/SLIT3/AES/IL7/MADD/SIGIRR/SOCS3/TRADD/IFNAR1/ELF1/HSP90AB1/NR1H3/OTUD4/TXK/SOCS1/RBCK1/MAVS/UBA52/ADAR/CARD16/PTPN2/AGPAT1/EDN1/TAX1BP1…	80	22	ENSG00000204389/ENSG00000117115/ENSG00000105974/ENSG00000204628/ENSG00000084207/ENSG00000143947/ENSG00000272398/ENSG00000105401/ENSG00000135829/ENSG00000184347/ENSG00000104964/ENSG00000185187/ENSG00000096384/ENSG00000025434/ENSG00000088888/ENSG00000221983/ENSG00000204310/ENSG00000105298/ENSG00000214078/ENSG00000179526/ENSG00000067182/ENSG00000187867	58	ENSG00000271503/ENSG00000118503/ENSG00000019582/ENSG00000140853/ENSG00000184371/ENSG00000134070/ENSG00000023445/ENSG00000056558/ENSG00000113594/ENSG00000136826/ENSG00000159128/ENSG00000115267/ENSG00000107201/ENSG00000136244/ENSG00000150991/ENSG00000169855/ENSG00000137752/ENSG00000027697/ENSG00000176170/ENSG00000170581/ENSG00000092871/ENSG00000104312/ENSG00000096968/ENSG00000164463/ENSG00000185507…
BP	GO:0052548	regulation of endopeptidase activity	155/4508	352/14696	6.29336e-08	8.25548e-06	ENSG00000028137/ENSG00000106366/ENSG00000149131/ENSG00000125730/ENSG00000078081/ENSG00000121858/ENSG00000115541/ENSG00000023445/ENSG00000011422/ENSG00000170542/ENSG00000158125/ENSG00000244731/ENSG00000136826/ENSG00000165949/ENSG00000089685/ENSG00000116288/ENSG00000189403/ENSG00000140464/ENSG00000124107/ENSG00000169242/ENSG00000167034/ENSG00000168961/ENSG00000073756/ENSG00000123243/ENSG00000166396…	TNFRSF1B/SERPINE1/SERPING1/C3/LAMP3/TNFSF10/HSPE1/BIRC3/PLAUR/SERPINB9/XDH/C4A/KLF4/IFI27/BIRC5/PARK7/HMGB1/PML/SLPI/EFNA1/NKX3-1/LGALS9/PTGS2/ITIH5/SERPINB7/BST2/VTN/DAPK1/SERPINB1/PMAIP1/ROBO1/SPINT1/CASP1/LYN/BEX3/EGLN3/CASP10/TNFSF14/CFLAR/CYCS/ASPH/F3/AIFM1/RFFL/THBS1/RIPK2/IFI27L2/IFI16/PTTG1/C4B/TIMP1/PRDX3/PROS1/SMAD3/JAK2/DHCR24/MEFV/AC024940.1/PSME1/RPS3/PEBP1/HSPD1/TNF/SORL1/PI3/FAS/CA…	155	59	ENSG00000115541/ENSG00000089685/ENSG00000116288/ENSG00000189403/ENSG00000166681/ENSG00000172115/ENSG00000198363/ENSG00000156709/ENSG00000137801/ENSG00000119632/ENSG00000164611/ENSG00000165672/ENSG00000184500/ENSG00000149273/ENSG00000089220/ENSG00000144381/ENSG00000137642/ENSG00000152377/ENSG00000087088/ENSG00000157150/ENSG00000134248/ENSG00000181104/ENSG00000141480/ENSG00000185088/ENSG00000002330…	96	ENSG00000028137/ENSG00000106366/ENSG00000149131/ENSG00000125730/ENSG00000078081/ENSG00000121858/ENSG00000023445/ENSG00000011422/ENSG00000170542/ENSG00000158125/ENSG00000244731/ENSG00000136826/ENSG00000165949/ENSG00000140464/ENSG00000124107/ENSG00000169242/ENSG00000167034/ENSG00000168961/ENSG00000073756/ENSG00000123243/ENSG00000166396/ENSG00000130303/ENSG00000109072/ENSG00000196730/ENSG00000021355…
BP	GO:0045862	positive regulation of proteolysis	146/4508	328/14696	6.70563e-08	8.50945e-06	ENSG00000028137/ENSG00000125730/ENSG00000116514/ENSG00000121858/ENSG00000115541/ENSG00000158125/ENSG00000145901/ENSG00000165949/ENSG00000189403/ENSG00000140464/ENSG00000169242/ENSG00000115414/ENSG00000167034/ENSG00000173334/ENSG00000166851/ENSG00000168961/ENSG00000124226/ENSG00000196730/ENSG00000141682/ENSG00000169855/ENSG00000137752/ENSG00000254087/ENSG00000166681/ENSG00000129521/ENSG00000137393…	TNFRSF1B/C3/RNF19B/TNFSF10/HSPE1/XDH/TNIP1/IFI27/HMGB1/PML/EFNA1/FN1/NKX3-1/TRIB1/PLK1/LGALS9/RNF114/DAPK1/PMAIP1/ROBO1/CASP1/LYN/BEX3/EGLN3/RNF144B/CASP10/CFLAR/CYCS/ASPH/F3/AIFM1/NFE2L2/TRIB3/XBP1/RIPK2/IFI27L2/IFI16/NUB1/HSPA1A/SMAD3/JAK2/MEFV/ZC3H12A/PSME1/IL1B/RPS3/HSPD1/TNF/USP5/AURKAIP1/PSEN1/FAS/CAV1/CASP4/PSMC5/TRIB2/BAX/ZFAND2A/TIMM17A/F2R/RPS27L/ADAM9/STAT3/BAD/DDRGK1/RACK1/CLN6/BCL10/…	146	57	ENSG00000115541/ENSG00000189403/ENSG00000166851/ENSG00000166681/ENSG00000172115/ENSG00000198363/ENSG00000156709/ENSG00000119632/ENSG00000204389/ENSG00000149273/ENSG00000144381/ENSG00000111667/ENSG00000175756/ENSG00000105974/ENSG00000087191/ENSG00000087088/ENSG00000134375/ENSG00000181104/ENSG00000185088/ENSG00000168615/ENSG00000002330/ENSG00000198171/ENSG00000204628/ENSG00000128973/ENSG00000188612…	89	ENSG00000028137/ENSG00000125730/ENSG00000116514/ENSG00000121858/ENSG00000158125/ENSG00000145901/ENSG00000165949/ENSG00000140464/ENSG00000169242/ENSG00000115414/ENSG00000167034/ENSG00000173334/ENSG00000168961/ENSG00000124226/ENSG00000196730/ENSG00000141682/ENSG00000169855/ENSG00000137752/ENSG00000254087/ENSG00000129521/ENSG00000137393/ENSG00000003400/ENSG00000003402/ENSG00000117525/ENSG00000116044…
BP	GO:0032496	response to lipopolysaccharide	128/4508	280/14696	6.77527e-08	8.50945e-06	ENSG00000271503/ENSG00000131203/ENSG00000169245/ENSG00000028137/ENSG00000169248/ENSG00000118503/ENSG00000106366/ENSG00000196352/ENSG00000137496/ENSG00000115009/ENSG00000169403/ENSG00000134070/ENSG00000090339/ENSG00000120217/ENSG00000145901/ENSG00000108342/ENSG00000101017/ENSG00000124107/ENSG00000136244/ENSG00000163734/ENSG00000173334/ENSG00000077150/ENSG00000100836/ENSG00000168961/ENSG00000073756…	CCL5/IDO1/CXCL10/TNFRSF1B/CXCL11/TNFAIP3/SERPINE1/CD55/IL18BP/CCL20/PTAFR/IRAK2/ICAM1/CD274/TNIP1/CSF3/CD40/SLPI/IL6/CXCL3/TRIB1/NFKB2/PABPN1/LGALS9/PTGS2/CXCL1/CMPK2/CXCL8/RELA/CXCL2/HMGB2/GCH1/CASP1/LYN/CXCL5/TNFRSF9/DUSP10/THBD/CCL2/VCAM1/SBNO2/PDE4B/TRIM5/SELE/ADM/PLCG2/NOS1/XBP1/RIPK2/PRDM1/PRDX3/NOS2/PDCD1LG2/NFKB1/JAK2/ZC3H12A/IL1B/CLDN1/BMP6/TNF/PRKCA/TNFRSF14/TNFRSF11A/FAS/PELI1/LBP/SCAR…	128	23	ENSG00000100836/ENSG00000164104/ENSG00000165672/ENSG00000154229/ENSG00000157150/ENSG00000181104/ENSG00000168615/ENSG00000084207/ENSG00000135446/ENSG00000118965/ENSG00000172380/ENSG00000174231/ENSG00000185187/ENSG00000025434/ENSG00000177733/ENSG00000116478/ENSG00000006712/ENSG00000148218/ENSG00000105298/ENSG00000155111/ENSG00000067182/ENSG00000187867/ENSG00000150593	105	ENSG00000271503/ENSG00000131203/ENSG00000169245/ENSG00000028137/ENSG00000169248/ENSG00000118503/ENSG00000106366/ENSG00000196352/ENSG00000137496/ENSG00000115009/ENSG00000169403/ENSG00000134070/ENSG00000090339/ENSG00000120217/ENSG00000145901/ENSG00000108342/ENSG00000101017/ENSG00000124107/ENSG00000136244/ENSG00000163734/ENSG00000173334/ENSG00000077150/ENSG00000168961/ENSG00000073756/ENSG00000163739…
BP	GO:0045088	regulation of innate immune response	162/4508	373/14696	9.7022e-08	1.19317e-05	ENSG00000271503/ENSG00000181143/ENSG00000118503/ENSG00000149131/ENSG00000163131/ENSG00000134321/ENSG00000140853/ENSG00000134070/ENSG00000023445/ENSG00000079385/ENSG00000170542/ENSG00000125347/ENSG00000145901/ENSG00000159128/ENSG00000115267/ENSG00000100600/ENSG00000107201/ENSG00000198788/ENSG00000154451/ENSG00000189403/ENSG00000108771/ENSG00000131378/ENSG00000185499/ENSG00000168961/ENSG00000150991…	CCL5/MUC16/TNFAIP3/SERPING1/CTSS/RSAD2/NLRC5/IRAK2/BIRC3/CEACAM1/SERPINB9/IRF1/TNIP1/IFNGR2/IFIH1/LGMN/DDX58/MUC2/GBP5/HMGB1/DHX58/RFTN1/MUC1/LGALS9/UBC/IKBKE/RELA/TMEM173/HMGB2/LYN/IFNGR1/HLA-E/MUC13/DUSP10/NOD2/EREG/STAT2/TRIM5/TLR3/PLCG2/RIPK2/MUC5AC/IFI16/FGB/CLEC4E/NFKB1/HSPA1A/TRAFD1/JAK2/NECTIN2/PSME1/IRF7/HSPD1/TAB2/CYLD/RIOK3/CAV1/ZBP1/PELI1/LBP/ERAP1/PSMC5/C1QBP/BIRC2/CTSB/TRAF6/PUM1/XR…	162	44	ENSG00000189403/ENSG00000164104/ENSG00000171564/ENSG00000204389/ENSG00000144381/ENSG00000105974/ENSG00000087191/ENSG00000108561/ENSG00000196419/ENSG00000141480/ENSG00000100804/ENSG00000143947/ENSG00000108984/ENSG00000100764/ENSG00000182985/ENSG00000102103/ENSG00000079246/ENSG00000105401/ENSG00000135829/ENSG00000101182/ENSG00000175166/ENSG00000147140/ENSG00000072062/ENSG00000165916/ENSG00000253729…	118	ENSG00000271503/ENSG00000181143/ENSG00000118503/ENSG00000149131/ENSG00000163131/ENSG00000134321/ENSG00000140853/ENSG00000134070/ENSG00000023445/ENSG00000079385/ENSG00000170542/ENSG00000125347/ENSG00000145901/ENSG00000159128/ENSG00000115267/ENSG00000100600/ENSG00000107201/ENSG00000198788/ENSG00000154451/ENSG00000108771/ENSG00000131378/ENSG00000185499/ENSG00000168961/ENSG00000150991/ENSG00000263528…
BP	GO:0071346	cellular response to interferon-gamma	74/4508	143/14696	1.08322e-07	1.30495e-05	ENSG00000271503/ENSG00000234745/ENSG00000204616/ENSG00000006210/ENSG00000135114/ENSG00000204525/ENSG00000117228/ENSG00000206503/ENSG00000115009/ENSG00000140853/ENSG00000169403/ENSG00000090339/ENSG00000166710/ENSG00000132274/ENSG00000125347/ENSG00000125148/ENSG00000102962/ENSG00000159128/ENSG00000162645/ENSG00000154451/ENSG00000140464/ENSG00000204642/ENSG00000168961/ENSG00000196730/ENSG00000137752…	CCL5/HLA-B/TRIM31/CX3CL1/OASL/HLA-C/GBP1/HLA-A/CCL20/NLRC5/PTAFR/ICAM1/B2M/TRIM22/IRF1/MT2A/CCL22/IFNGR2/GBP2/GBP5/PML/HLA-F/LGALS9/DAPK1/CASP1/IFNGR1/HLA-E/CCL2/VCAM1/TRIM8/TRIM5/TLR3/OAS2/TRIM38/NOS2/OAS1/SLC26A6/JAK2/CDC42EP4/IRF2/SP100/IRF7/CLDN1/CCL17/DAPK3/PARP14/PIAS1/CDC37/FLNB/SOCS3/NMI/HSP90AB1/NR1H3/SYNCRIP/TXK/SOCS1/CCL4L2/ACTR2/CCL3L1/FCGR1A/CD44/MID1/CAMK2D/CCL4/PTPN2/EDN1/STAT1/OAS…	74	9	ENSG00000105401/ENSG00000096384/ENSG00000025434/ENSG00000135316/ENSG00000138071/ENSG00000145349/ENSG00000151502/ENSG00000197879/ENSG00000170310	65	ENSG00000271503/ENSG00000234745/ENSG00000204616/ENSG00000006210/ENSG00000135114/ENSG00000204525/ENSG00000117228/ENSG00000206503/ENSG00000115009/ENSG00000140853/ENSG00000169403/ENSG00000090339/ENSG00000166710/ENSG00000132274/ENSG00000125347/ENSG00000125148/ENSG00000102962/ENSG00000159128/ENSG00000162645/ENSG00000154451/ENSG00000140464/ENSG00000204642/ENSG00000168961/ENSG00000196730/ENSG00000137752…
BP	GO:2000116	regulation of cysteine-type endopeptidase activity	106/4508	225/14696	1.41317e-07	1.66839e-05	ENSG00000028137/ENSG00000078081/ENSG00000121858/ENSG00000115541/ENSG00000023445/ENSG00000011422/ENSG00000170542/ENSG00000158125/ENSG00000136826/ENSG00000165949/ENSG00000089685/ENSG00000116288/ENSG00000189403/ENSG00000140464/ENSG00000167034/ENSG00000168961/ENSG00000073756/ENSG00000196730/ENSG00000141682/ENSG00000169855/ENSG00000137752/ENSG00000166681/ENSG00000129521/ENSG00000003400/ENSG00000125735…	TNFRSF1B/LAMP3/TNFSF10/HSPE1/BIRC3/PLAUR/SERPINB9/XDH/KLF4/IFI27/BIRC5/PARK7/HMGB1/PML/NKX3-1/LGALS9/PTGS2/DAPK1/PMAIP1/ROBO1/CASP1/BEX3/EGLN3/CASP10/TNFSF14/CFLAR/CYCS/ASPH/F3/AIFM1/RFFL/THBS1/RIPK2/IFI27L2/IFI16/PRDX3/SMAD3/JAK2/DHCR24/MEFV/RPS3/HSPD1/TNF/FAS/CASP4/BAX/BIRC2/LAMTOR5/F2R/ARRB2/CST3/RPS27L/BAD/BCL2L12/RACK1/BCL10/TNFAIP8/YWHAE/PRDX5/BID/WDR35/VEGFA/IFI6/ANP32B/CYFIP2/TNFRSF10B/FI…	106	45	ENSG00000115541/ENSG00000089685/ENSG00000116288/ENSG00000189403/ENSG00000166681/ENSG00000172115/ENSG00000198363/ENSG00000156709/ENSG00000137801/ENSG00000119632/ENSG00000165672/ENSG00000149273/ENSG00000144381/ENSG00000087088/ENSG00000134248/ENSG00000181104/ENSG00000141480/ENSG00000185088/ENSG00000002330/ENSG00000126453/ENSG00000204628/ENSG00000108953/ENSG00000126432/ENSG00000118965/ENSG00000136938…	61	ENSG00000028137/ENSG00000078081/ENSG00000121858/ENSG00000023445/ENSG00000011422/ENSG00000170542/ENSG00000158125/ENSG00000136826/ENSG00000165949/ENSG00000140464/ENSG00000167034/ENSG00000168961/ENSG00000073756/ENSG00000196730/ENSG00000141682/ENSG00000169855/ENSG00000137752/ENSG00000129521/ENSG00000003400/ENSG00000125735/ENSG00000003402/ENSG00000117525/ENSG00000092871/ENSG00000104312/ENSG00000163565…
BP	GO:0052547	regulation of peptidase activity	162/4508	375/14696	1.47964e-07	1.71261e-05	ENSG00000028137/ENSG00000106366/ENSG00000149131/ENSG00000125730/ENSG00000078081/ENSG00000121858/ENSG00000115541/ENSG00000023445/ENSG00000011422/ENSG00000170542/ENSG00000158125/ENSG00000244731/ENSG00000136826/ENSG00000165949/ENSG00000089685/ENSG00000116288/ENSG00000189403/ENSG00000140464/ENSG00000124107/ENSG00000169242/ENSG00000115414/ENSG00000167034/ENSG00000168961/ENSG00000073756/ENSG00000123243…	TNFRSF1B/SERPINE1/SERPING1/C3/LAMP3/TNFSF10/HSPE1/BIRC3/PLAUR/SERPINB9/XDH/C4A/KLF4/IFI27/BIRC5/PARK7/HMGB1/PML/SLPI/EFNA1/FN1/NKX3-1/LGALS9/PTGS2/ITIH5/SERPINB7/BST2/VTN/DAPK1/SERPINB1/PMAIP1/ROBO1/SPINT1/CASP1/LYN/BEX3/EGLN3/CASP10/TNFSF14/CFLAR/CYCS/ASPH/F3/AIFM1/RFFL/THBS1/RIPK2/IFI27L2/IFI16/PTTG1/C4B/TIMP1/PRDX3/PROS1/SMAD3/JAK2/DHCR24/MEFV/AC024940.1/PSME1/RPS3/PEBP1/HSPD1/TNF/SORL1/PI3/FA…	162	64	ENSG00000115541/ENSG00000089685/ENSG00000116288/ENSG00000189403/ENSG00000166681/ENSG00000172115/ENSG00000198363/ENSG00000156709/ENSG00000137801/ENSG00000119632/ENSG00000164611/ENSG00000165672/ENSG00000184500/ENSG00000149273/ENSG00000089220/ENSG00000144381/ENSG00000137642/ENSG00000105974/ENSG00000152377/ENSG00000087088/ENSG00000157150/ENSG00000134248/ENSG00000181104/ENSG00000141480/ENSG00000185088…	98	ENSG00000028137/ENSG00000106366/ENSG00000149131/ENSG00000125730/ENSG00000078081/ENSG00000121858/ENSG00000023445/ENSG00000011422/ENSG00000170542/ENSG00000158125/ENSG00000244731/ENSG00000136826/ENSG00000165949/ENSG00000140464/ENSG00000124107/ENSG00000169242/ENSG00000115414/ENSG00000167034/ENSG00000168961/ENSG00000073756/ENSG00000123243/ENSG00000166396/ENSG00000130303/ENSG00000109072/ENSG00000196730…
BP	GO:0034612	response to tumor necrosis factor	123/4508	270/14696	1.54004e-07	1.74824e-05	ENSG00000271503/ENSG00000028137/ENSG00000006210/ENSG00000118503/ENSG00000137496/ENSG00000115009/ENSG00000090339/ENSG00000023445/ENSG00000056558/ENSG00000102962/ENSG00000101017/ENSG00000102524/ENSG00000167034/ENSG00000073756/ENSG00000150991/ENSG00000169429/ENSG00000173039/ENSG00000131979/ENSG00000137752/ENSG00000049249/ENSG00000125735/ENSG00000127528/ENSG00000108691/ENSG00000162692/ENSG00000176170…	CCL5/TNFRSF1B/CX3CL1/TNFAIP3/IL18BP/CCL20/ICAM1/BIRC3/TRAF1/CCL22/CD40/TNFSF13B/NKX3-1/PTGS2/UBC/CXCL8/RELA/GCH1/CASP1/TNFRSF9/TNFSF14/KLF2/CCL2/VCAM1/SPHK1/NFE2L2/RFFL/SELE/THBS1/NUB1/ZFP36L1/NFKB1/HSPA1A/JAK2/GATA3/ZC3H12A/ZFP36L2/PSME1/RPS3/CLDN1/CYLD/SNRNP70/TNF/GSDME/TNFRSF14/TNFRSF11A/FAS/CASP4/PSMC5/BIRC2/ILK/ADAM9/TXNDC17/CCL17/COL1A1/RACK1/GSTP1/PSMB5/RPS27A/NFKBIA/HIST1H2BJ/MAP4K3/PSMC1…	123	35	ENSG00000137801/ENSG00000204389/ENSG00000149273/ENSG00000104852/ENSG00000087191/ENSG00000166333/ENSG00000168615/ENSG00000129235/ENSG00000204628/ENSG00000084207/ENSG00000100804/ENSG00000143947/ENSG00000100764/ENSG00000118965/ENSG00000245848/ENSG00000135829/ENSG00000101182/ENSG00000175166/ENSG00000174231/ENSG00000165916/ENSG00000159377/ENSG00000205220/ENSG00000221983/ENSG00000116478/ENSG00000068001…	88	ENSG00000271503/ENSG00000028137/ENSG00000006210/ENSG00000118503/ENSG00000137496/ENSG00000115009/ENSG00000090339/ENSG00000023445/ENSG00000056558/ENSG00000102962/ENSG00000101017/ENSG00000102524/ENSG00000167034/ENSG00000073756/ENSG00000150991/ENSG00000169429/ENSG00000173039/ENSG00000131979/ENSG00000137752/ENSG00000049249/ENSG00000125735/ENSG00000127528/ENSG00000108691/ENSG00000162692/ENSG00000176170…
BP	GO:0034340	response to type I interferon	47/4508	80/14696	1.78024e-07	1.98278e-05	ENSG00000234745/ENSG00000135114/ENSG00000204525/ENSG00000119922/ENSG00000132530/ENSG00000206503/ENSG00000134321/ENSG00000119917/ENSG00000140853/ENSG00000125347/ENSG00000162645/ENSG00000165949/ENSG00000204642/ENSG00000263528/ENSG00000172183/ENSG00000130303/ENSG00000204592/ENSG00000142089/ENSG00000185745/ENSG00000170581/ENSG00000111335/ENSG00000187608/ENSG00000089127/ENSG00000182199/ENSG00000168310…	HLA-B/OASL/HLA-C/IFIT2/XAF1/HLA-A/RSAD2/IFIT3/NLRC5/IRF1/GBP2/IFI27/HLA-F/IKBKE/ISG20/BST2/HLA-E/IFITM3/IFIT1/STAT2/OAS2/ISG15/OAS1/SHMT2/IRF2/SP100/IRF7/MX2/ZBP1/IFITM2/MYD88/USP18/IFI6/CDC37/IFITM1/MX1/IFNAR1/HSP90AB1/MAVS/ADAR/PTPN2/CACTIN/STAT1/OAS3/IFNB1/IFNAR2/SETD2	47	5	ENSG00000182199/ENSG00000105401/ENSG00000096384/ENSG00000088888/ENSG00000105298	42	ENSG00000234745/ENSG00000135114/ENSG00000204525/ENSG00000119922/ENSG00000132530/ENSG00000206503/ENSG00000134321/ENSG00000119917/ENSG00000140853/ENSG00000125347/ENSG00000162645/ENSG00000165949/ENSG00000204642/ENSG00000263528/ENSG00000172183/ENSG00000130303/ENSG00000204592/ENSG00000142089/ENSG00000185745/ENSG00000170581/ENSG00000111335/ENSG00000187608/ENSG00000089127/ENSG00000168310/ENSG00000067066…
BP	GO:0001959	regulation of cytokine-mediated signaling pathway	75/4508	148/14696	2.68859e-07	2.93902e-05	ENSG00000271503/ENSG00000118503/ENSG00000019582/ENSG00000140853/ENSG00000184371/ENSG00000134070/ENSG00000023445/ENSG00000056558/ENSG00000113594/ENSG00000159128/ENSG00000136244/ENSG00000150991/ENSG00000169855/ENSG00000137752/ENSG00000027697/ENSG00000176170/ENSG00000170581/ENSG00000092871/ENSG00000104312/ENSG00000204389/ENSG00000096968/ENSG00000164463/ENSG00000185507/ENSG00000083799/ENSG00000136689…	CCL5/TNFAIP3/CD74/NLRC5/CSF1/IRAK2/BIRC3/TRAF1/LIFR/IFNGR2/IL6/UBC/ROBO1/CASP1/IFNGR1/SPHK1/STAT2/RFFL/RIPK2/HSPA1A/JAK2/CREBRF/IRF7/CYLD/IL1RN/PADI2/TNF/CAV1/ZBP1/CASP4/BIRC2/RACK1/GSTP1/USP18/RPS27A/PARP14/HIST1H2BJ/ADAM17/CD24/PIAS1/CDC37/SLIT3/IL7/MADD/SIGIRR/SOCS3/TRADD/IFNAR1/ELF1/HSP90AB1/NR1H3/OTUD4/TXK/SOCS1/RBCK1/MAVS/UBA52/ADAR/CARD16/PTPN2/AGPAT1/EDN1/TAX1BP1/CACTIN/CPNE1/STAT1/IKBKB/…	75	20	ENSG00000204389/ENSG00000117115/ENSG00000105974/ENSG00000204628/ENSG00000084207/ENSG00000143947/ENSG00000272398/ENSG00000105401/ENSG00000184347/ENSG00000185187/ENSG00000096384/ENSG00000025434/ENSG00000088888/ENSG00000221983/ENSG00000204310/ENSG00000105298/ENSG00000214078/ENSG00000179526/ENSG00000067182/ENSG00000187867	55	ENSG00000271503/ENSG00000118503/ENSG00000019582/ENSG00000140853/ENSG00000184371/ENSG00000134070/ENSG00000023445/ENSG00000056558/ENSG00000113594/ENSG00000159128/ENSG00000136244/ENSG00000150991/ENSG00000169855/ENSG00000137752/ENSG00000027697/ENSG00000176170/ENSG00000170581/ENSG00000092871/ENSG00000104312/ENSG00000096968/ENSG00000164463/ENSG00000185507/ENSG00000083799/ENSG00000136689/ENSG00000232810…
BP	GO:0030260	entry into host cell	63/4508	119/14696	3.25662e-07	3.31445e-05	ENSG00000204616/ENSG00000019582/ENSG00000196352/ENSG00000130164/ENSG00000090339/ENSG00000161638/ENSG00000039068/ENSG00000141458/ENSG00000164171/ENSG00000168961/ENSG00000150991/ENSG00000169429/ENSG00000142089/ENSG00000171206/ENSG00000100097/ENSG00000132256/ENSG00000196262/ENSG00000112343/ENSG00000168028/ENSG00000197635/ENSG00000204389/ENSG00000146648/ENSG00000130202/ENSG00000142627/ENSG00000080561…	TRIM31/CD74/CD55/LDLR/ICAM1/ITGA5/CDH1/NPC1/ITGA2/LGALS9/UBC/CXCL8/IFITM3/TRIM8/LGALS1/TRIM5/PPIA/TRIM38/RPSA/DPP4/HSPA1A/EGFR/NECTIN2/EPHA2/MID2/CXCR4/CLDN1/P4HB/TNFRSF14/CAV1/SCARB2/CTSB/IFITM2/SCARB1/VPS18/CDK1/RPS27A/SERPINB3/TMPRSS2/CD46/IFITM1/TRIM59/NECTIN4/MET/VAMP8/LAMP1/HAVCR1/UBA52/EXOC2/HYAL2/SIVA1/CBLL1/CD81/TYRO3/ITGB1/ITGB5/ITGAV/FUCA2/NUP153/EPS15/NECTIN1/GRK2/TRIM21	63	18	ENSG00000100097/ENSG00000196262/ENSG00000168028/ENSG00000204389/ENSG00000105974/ENSG00000170312/ENSG00000143947/ENSG00000213186/ENSG00000118640/ENSG00000221983/ENSG00000068001/ENSG00000184990/ENSG00000092445/ENSG00000150093/ENSG00000082781/ENSG00000138448/ENSG00000001036/ENSG00000110400	45	ENSG00000204616/ENSG00000019582/ENSG00000196352/ENSG00000130164/ENSG00000090339/ENSG00000161638/ENSG00000039068/ENSG00000141458/ENSG00000164171/ENSG00000168961/ENSG00000150991/ENSG00000169429/ENSG00000142089/ENSG00000171206/ENSG00000132256/ENSG00000112343/ENSG00000197635/ENSG00000146648/ENSG00000130202/ENSG00000142627/ENSG00000080561/ENSG00000121966/ENSG00000163347/ENSG00000185624/ENSG00000157873…
BP	GO:0044409	entry into host	63/4508	119/14696	3.25662e-07	3.31445e-05	ENSG00000204616/ENSG00000019582/ENSG00000196352/ENSG00000130164/ENSG00000090339/ENSG00000161638/ENSG00000039068/ENSG00000141458/ENSG00000164171/ENSG00000168961/ENSG00000150991/ENSG00000169429/ENSG00000142089/ENSG00000171206/ENSG00000100097/ENSG00000132256/ENSG00000196262/ENSG00000112343/ENSG00000168028/ENSG00000197635/ENSG00000204389/ENSG00000146648/ENSG00000130202/ENSG00000142627/ENSG00000080561…	TRIM31/CD74/CD55/LDLR/ICAM1/ITGA5/CDH1/NPC1/ITGA2/LGALS9/UBC/CXCL8/IFITM3/TRIM8/LGALS1/TRIM5/PPIA/TRIM38/RPSA/DPP4/HSPA1A/EGFR/NECTIN2/EPHA2/MID2/CXCR4/CLDN1/P4HB/TNFRSF14/CAV1/SCARB2/CTSB/IFITM2/SCARB1/VPS18/CDK1/RPS27A/SERPINB3/TMPRSS2/CD46/IFITM1/TRIM59/NECTIN4/MET/VAMP8/LAMP1/HAVCR1/UBA52/EXOC2/HYAL2/SIVA1/CBLL1/CD81/TYRO3/ITGB1/ITGB5/ITGAV/FUCA2/NUP153/EPS15/NECTIN1/GRK2/TRIM21	63	18	ENSG00000100097/ENSG00000196262/ENSG00000168028/ENSG00000204389/ENSG00000105974/ENSG00000170312/ENSG00000143947/ENSG00000213186/ENSG00000118640/ENSG00000221983/ENSG00000068001/ENSG00000184990/ENSG00000092445/ENSG00000150093/ENSG00000082781/ENSG00000138448/ENSG00000001036/ENSG00000110400	45	ENSG00000204616/ENSG00000019582/ENSG00000196352/ENSG00000130164/ENSG00000090339/ENSG00000161638/ENSG00000039068/ENSG00000141458/ENSG00000164171/ENSG00000168961/ENSG00000150991/ENSG00000169429/ENSG00000142089/ENSG00000171206/ENSG00000132256/ENSG00000112343/ENSG00000197635/ENSG00000146648/ENSG00000130202/ENSG00000142627/ENSG00000080561/ENSG00000121966/ENSG00000163347/ENSG00000185624/ENSG00000157873…
BP	GO:0051806	entry into cell of other organism involved in symbiotic interaction	63/4508	119/14696	3.25662e-07	3.31445e-05	ENSG00000204616/ENSG00000019582/ENSG00000196352/ENSG00000130164/ENSG00000090339/ENSG00000161638/ENSG00000039068/ENSG00000141458/ENSG00000164171/ENSG00000168961/ENSG00000150991/ENSG00000169429/ENSG00000142089/ENSG00000171206/ENSG00000100097/ENSG00000132256/ENSG00000196262/ENSG00000112343/ENSG00000168028/ENSG00000197635/ENSG00000204389/ENSG00000146648/ENSG00000130202/ENSG00000142627/ENSG00000080561…	TRIM31/CD74/CD55/LDLR/ICAM1/ITGA5/CDH1/NPC1/ITGA2/LGALS9/UBC/CXCL8/IFITM3/TRIM8/LGALS1/TRIM5/PPIA/TRIM38/RPSA/DPP4/HSPA1A/EGFR/NECTIN2/EPHA2/MID2/CXCR4/CLDN1/P4HB/TNFRSF14/CAV1/SCARB2/CTSB/IFITM2/SCARB1/VPS18/CDK1/RPS27A/SERPINB3/TMPRSS2/CD46/IFITM1/TRIM59/NECTIN4/MET/VAMP8/LAMP1/HAVCR1/UBA52/EXOC2/HYAL2/SIVA1/CBLL1/CD81/TYRO3/ITGB1/ITGB5/ITGAV/FUCA2/NUP153/EPS15/NECTIN1/GRK2/TRIM21	63	18	ENSG00000100097/ENSG00000196262/ENSG00000168028/ENSG00000204389/ENSG00000105974/ENSG00000170312/ENSG00000143947/ENSG00000213186/ENSG00000118640/ENSG00000221983/ENSG00000068001/ENSG00000184990/ENSG00000092445/ENSG00000150093/ENSG00000082781/ENSG00000138448/ENSG00000001036/ENSG00000110400	45	ENSG00000204616/ENSG00000019582/ENSG00000196352/ENSG00000130164/ENSG00000090339/ENSG00000161638/ENSG00000039068/ENSG00000141458/ENSG00000164171/ENSG00000168961/ENSG00000150991/ENSG00000169429/ENSG00000142089/ENSG00000171206/ENSG00000132256/ENSG00000112343/ENSG00000197635/ENSG00000146648/ENSG00000130202/ENSG00000142627/ENSG00000080561/ENSG00000121966/ENSG00000163347/ENSG00000185624/ENSG00000157873…
BP	GO:0051828	entry into other organism involved in symbiotic interaction	63/4508	119/14696	3.25662e-07	3.31445e-05	ENSG00000204616/ENSG00000019582/ENSG00000196352/ENSG00000130164/ENSG00000090339/ENSG00000161638/ENSG00000039068/ENSG00000141458/ENSG00000164171/ENSG00000168961/ENSG00000150991/ENSG00000169429/ENSG00000142089/ENSG00000171206/ENSG00000100097/ENSG00000132256/ENSG00000196262/ENSG00000112343/ENSG00000168028/ENSG00000197635/ENSG00000204389/ENSG00000146648/ENSG00000130202/ENSG00000142627/ENSG00000080561…	TRIM31/CD74/CD55/LDLR/ICAM1/ITGA5/CDH1/NPC1/ITGA2/LGALS9/UBC/CXCL8/IFITM3/TRIM8/LGALS1/TRIM5/PPIA/TRIM38/RPSA/DPP4/HSPA1A/EGFR/NECTIN2/EPHA2/MID2/CXCR4/CLDN1/P4HB/TNFRSF14/CAV1/SCARB2/CTSB/IFITM2/SCARB1/VPS18/CDK1/RPS27A/SERPINB3/TMPRSS2/CD46/IFITM1/TRIM59/NECTIN4/MET/VAMP8/LAMP1/HAVCR1/UBA52/EXOC2/HYAL2/SIVA1/CBLL1/CD81/TYRO3/ITGB1/ITGB5/ITGAV/FUCA2/NUP153/EPS15/NECTIN1/GRK2/TRIM21	63	18	ENSG00000100097/ENSG00000196262/ENSG00000168028/ENSG00000204389/ENSG00000105974/ENSG00000170312/ENSG00000143947/ENSG00000213186/ENSG00000118640/ENSG00000221983/ENSG00000068001/ENSG00000184990/ENSG00000092445/ENSG00000150093/ENSG00000082781/ENSG00000138448/ENSG00000001036/ENSG00000110400	45	ENSG00000204616/ENSG00000019582/ENSG00000196352/ENSG00000130164/ENSG00000090339/ENSG00000161638/ENSG00000039068/ENSG00000141458/ENSG00000164171/ENSG00000168961/ENSG00000150991/ENSG00000169429/ENSG00000142089/ENSG00000171206/ENSG00000132256/ENSG00000112343/ENSG00000197635/ENSG00000146648/ENSG00000130202/ENSG00000142627/ENSG00000080561/ENSG00000121966/ENSG00000163347/ENSG00000185624/ENSG00000157873…
BP	GO:0009141	nucleoside triphosphate metabolic process	140/4508	319/14696	3.42748e-07	3.42922e-05	ENSG00000198938/ENSG00000159399/ENSG00000111775/ENSG00000159199/ENSG00000116288/ENSG00000198899/ENSG00000134326/ENSG00000125356/ENSG00000119013/ENSG00000176340/ENSG00000106268/ENSG00000156467/ENSG00000143153/ENSG00000100226/ENSG00000094914/ENSG00000172115/ENSG00000173660/ENSG00000198840/ENSG00000239672/ENSG00000178035/ENSG00000154518/ENSG00000103202/ENSG00000165264/ENSG00000164919/ENSG00000126267…	MT-CO3/HK2/COX6A1/ATP5MC1/PARK7/MT-ATP6/CMPK2/NDUFA1/NDUFB3/COX8A/NUDT1/UQCRB/ATP1B1/GTPBP1/AAAS/CYCS/UQCRH/MT-ND3/NME1/IMPDH2/ATP5MC3/NME4/NDUFB6/COX6C/COX6B1/ATP5MC2/ATP5MF/ATP5PB/AMPD3/CCNB1/HSPA1A/CAD/SDHC/CTPS1/TYMS/PFKFB3/PARP1/NDUFV1/UQCC3/ATP5PD/AK5/DUT/NDUFA2/MT-CYB/NUP37/UQCR10/MT-ND2/DCTPP1/CYC1/STAT3/MT-CO2/BAD/SDHA/COX5A/CDK1/TPI1/EIF6/NDUFB10/NDUFC1/NDUFA4/CHCHD10/NDUFB8/MT-ND6/BPGM…	140	114	ENSG00000198938/ENSG00000111775/ENSG00000159199/ENSG00000116288/ENSG00000198899/ENSG00000125356/ENSG00000119013/ENSG00000176340/ENSG00000106268/ENSG00000156467/ENSG00000094914/ENSG00000172115/ENSG00000173660/ENSG00000198840/ENSG00000239672/ENSG00000178035/ENSG00000154518/ENSG00000103202/ENSG00000165264/ENSG00000164919/ENSG00000126267/ENSG00000135390/ENSG00000241468/ENSG00000116459/ENSG00000134057…	26	ENSG00000159399/ENSG00000134326/ENSG00000143153/ENSG00000100226/ENSG00000133805/ENSG00000168610/ENSG00000172331/ENSG00000015475/ENSG00000186951/ENSG00000108179/ENSG00000178127/ENSG00000084734/ENSG00000008130/ENSG00000147162/ENSG00000047410/ENSG00000114268/ENSG00000151332/ENSG00000154803/ENSG00000141027/ENSG00000124789/ENSG00000129993/ENSG00000171105/ENSG00000155085/ENSG00000159322/ENSG00000110719…
BP	GO:0001819	positive regulation of cytokine production	155/4508	360/14696	3.51421e-07	3.4574e-05	ENSG00000131203/ENSG00000006210/ENSG00000019582/ENSG00000106366/ENSG00000125730/ENSG00000115009/ENSG00000134321/ENSG00000169403/ENSG00000023445/ENSG00000166710/ENSG00000125347/ENSG00000120217/ENSG00000101017/ENSG00000115267/ENSG00000115008/ENSG00000107201/ENSG00000116288/ENSG00000154451/ENSG00000189403/ENSG00000136244/ENSG00000108771/ENSG00000077150/ENSG00000168961/ENSG00000073756/ENSG00000166396…	IDO1/CX3CL1/CD74/SERPINE1/C3/CCL20/RSAD2/PTAFR/BIRC3/B2M/IRF1/CD274/CD40/IFIH1/IL1A/DDX58/PARK7/GBP5/HMGB1/IL6/DHX58/NFKB2/LGALS9/PTGS2/SERPINB7/RELA/TMEM173/HMGB2/IFNL1/CASP1/NOX1/EBI3/SPTBN1/HLA-E/NOD2/SOD1/EREG/PRKD2/CYP1B1/PDE4B/IL23A/TLR3/PLCG2/XBP1/THBS1/GPRC5B/RIPK2/CRLF2/IFI16/CLEC4E/POLR2E/NFKB1/HSPA1A/SMAD3/JAK2/POLR2F/GATA3/IL1B/RPS3/IRF7/HSPD1/POLR2L/CD34/TNF/RIOK3/CD83/HEG1/ZBP1/PELI…	155	43	ENSG00000116288/ENSG00000189403/ENSG00000164104/ENSG00000142168/ENSG00000137801/ENSG00000099817/ENSG00000204389/ENSG00000100142/ENSG00000149273/ENSG00000144381/ENSG00000177700/ENSG00000108561/ENSG00000181104/ENSG00000196419/ENSG00000221926/ENSG00000135245/ENSG00000100292/ENSG00000182985/ENSG00000102103/ENSG00000196562/ENSG00000079246/ENSG00000135829/ENSG00000106804/ENSG00000253729/ENSG00000161980…	112	ENSG00000131203/ENSG00000006210/ENSG00000019582/ENSG00000106366/ENSG00000125730/ENSG00000115009/ENSG00000134321/ENSG00000169403/ENSG00000023445/ENSG00000166710/ENSG00000125347/ENSG00000120217/ENSG00000101017/ENSG00000115267/ENSG00000115008/ENSG00000107201/ENSG00000154451/ENSG00000136244/ENSG00000108771/ENSG00000077150/ENSG00000168961/ENSG00000073756/ENSG00000166396/ENSG00000173039/ENSG00000184584…
BP	GO:0001818	negative regulation of cytokine production	98/4508	208/14696	4.10682e-07	3.97419e-05	ENSG00000131203/ENSG00000118503/ENSG00000117228/ENSG00000140853/ENSG00000079385/ENSG00000120217/ENSG00000136826/ENSG00000115267/ENSG00000107201/ENSG00000189403/ENSG00000140464/ENSG00000136244/ENSG00000067798/ENSG00000108771/ENSG00000122862/ENSG00000115414/ENSG00000168961/ENSG00000150991/ENSG00000263528/ENSG00000130303/ENSG00000141448/ENSG00000182393/ENSG00000049249/ENSG00000138646/ENSG00000127528…	IDO1/TNFAIP3/GBP1/NLRC5/CEACAM1/CD274/KLF4/IFIH1/DDX58/HMGB1/PML/IL6/NAV3/DHX58/SRGN/FN1/LGALS9/UBC/IKBKE/BST2/GATA6/IFNL1/TNFRSF9/HERC5/KLF2/UBE2L6/IL23A/LRRC32/UBA7/THBS1/ISG15/PDCD1LG2/NFKB1/GATA3/MEFV/ZC3H12A/ERRFI1/CYLD/CD34/REL/TNF/CD83/LBP/TRIB2/C1QBP/ARRB2/GSTP1/CHID1/RPS27A/RAC1/PIN1/CUEDC2/RELB/HMOX1/TNFRSF21/CD24/PGLYRP2/PTGER4/INHBB/SIGIRR/CD2AP/HSF1/BCL6/NMI/ARRB1/HSP90AB1/RGCC/INHBA…	98	28	ENSG00000189403/ENSG00000137801/ENSG00000108561/ENSG00000141480/ENSG00000084207/ENSG00000177830/ENSG00000143947/ENSG00000127445/ENSG00000107874/ENSG00000100292/ENSG00000272398/ENSG00000163083/ENSG00000185187/ENSG00000137486/ENSG00000096384/ENSG00000088888/ENSG00000221983/ENSG00000258839/ENSG00000135046/ENSG00000019991/ENSG00000160703/ENSG00000105298/ENSG00000101665/ENSG00000205542/ENSG00000150593…	70	ENSG00000131203/ENSG00000118503/ENSG00000117228/ENSG00000140853/ENSG00000079385/ENSG00000120217/ENSG00000136826/ENSG00000115267/ENSG00000107201/ENSG00000140464/ENSG00000136244/ENSG00000067798/ENSG00000108771/ENSG00000122862/ENSG00000115414/ENSG00000168961/ENSG00000150991/ENSG00000263528/ENSG00000130303/ENSG00000141448/ENSG00000182393/ENSG00000049249/ENSG00000138646/ENSG00000127528/ENSG00000156587…
BP	GO:0045069	regulation of viral genome replication	48/4508	84/14696	4.22508e-07	4.02269e-05	ENSG00000271503/ENSG00000135114/ENSG00000134321/ENSG00000145901/ENSG00000124107/ENSG00000172183/ENSG00000130303/ENSG00000169429/ENSG00000175334/ENSG00000105939/ENSG00000142089/ENSG00000185745/ENSG00000111335/ENSG00000196262/ENSG00000197110/ENSG00000187608/ENSG00000163565/ENSG00000089127/ENSG00000163874/ENSG00000232810/ENSG00000069275/ENSG00000131747/ENSG00000185201/ENSG00000167986/ENSG00000128383…	CCL5/OASL/RSAD2/TNIP1/SLPI/ISG20/BST2/CXCL8/BANF1/ZC3HAV1/IFITM3/IFIT1/OAS2/PPIA/IFNL3/ISG15/IFI16/OAS1/ZC3H12A/TNF/NUCKS1/TOP2A/IFITM2/DDB1/APOBEC3A/TARBP2/ILF3/NOTCH1/HACD3/APOBEC3G/IFITM1/NR5A2/MX1/HSPA8/STAU1/STOM/ADARB1/PPIH/MAVS/ADAR/PARP10/VAPA/TBC1D20/PKN2/CCNK/OAS3/APOBEC3F/IFNB1	48	11	ENSG00000175334/ENSG00000196262/ENSG00000069275/ENSG00000131747/ENSG00000167986/ENSG00000139546/ENSG00000129351/ENSG00000074696/ENSG00000109971/ENSG00000171960/ENSG00000088888	37	ENSG00000271503/ENSG00000135114/ENSG00000134321/ENSG00000145901/ENSG00000124107/ENSG00000172183/ENSG00000130303/ENSG00000169429/ENSG00000105939/ENSG00000142089/ENSG00000185745/ENSG00000111335/ENSG00000197110/ENSG00000187608/ENSG00000163565/ENSG00000089127/ENSG00000163874/ENSG00000232810/ENSG00000185201/ENSG00000128383/ENSG00000148400/ENSG00000239713/ENSG00000185885/ENSG00000116833/ENSG00000157601…
BP	GO:0060337	type I interferon signaling pathway	44/4508	75/14696	4.61883e-07	4.26015e-05	ENSG00000234745/ENSG00000135114/ENSG00000204525/ENSG00000119922/ENSG00000132530/ENSG00000206503/ENSG00000134321/ENSG00000119917/ENSG00000140853/ENSG00000125347/ENSG00000162645/ENSG00000165949/ENSG00000204642/ENSG00000172183/ENSG00000130303/ENSG00000204592/ENSG00000142089/ENSG00000185745/ENSG00000170581/ENSG00000111335/ENSG00000187608/ENSG00000089127/ENSG00000168310/ENSG00000067066/ENSG00000185507…	HLA-B/OASL/HLA-C/IFIT2/XAF1/HLA-A/RSAD2/IFIT3/NLRC5/IRF1/GBP2/IFI27/HLA-F/ISG20/BST2/HLA-E/IFITM3/IFIT1/STAT2/OAS2/ISG15/OAS1/IRF2/SP100/IRF7/MX2/ZBP1/IFITM2/MYD88/USP18/IFI6/CDC37/IFITM1/MX1/IFNAR1/HSP90AB1/MAVS/ADAR/PTPN2/CACTIN/STAT1/OAS3/IFNB1/IFNAR2	44	4	ENSG00000105401/ENSG00000096384/ENSG00000088888/ENSG00000105298	40	ENSG00000234745/ENSG00000135114/ENSG00000204525/ENSG00000119922/ENSG00000132530/ENSG00000206503/ENSG00000134321/ENSG00000119917/ENSG00000140853/ENSG00000125347/ENSG00000162645/ENSG00000165949/ENSG00000204642/ENSG00000172183/ENSG00000130303/ENSG00000204592/ENSG00000142089/ENSG00000185745/ENSG00000170581/ENSG00000111335/ENSG00000187608/ENSG00000089127/ENSG00000168310/ENSG00000067066/ENSG00000185507…
BP	GO:0071357	cellular response to type I interferon	44/4508	75/14696	4.61883e-07	4.26015e-05	ENSG00000234745/ENSG00000135114/ENSG00000204525/ENSG00000119922/ENSG00000132530/ENSG00000206503/ENSG00000134321/ENSG00000119917/ENSG00000140853/ENSG00000125347/ENSG00000162645/ENSG00000165949/ENSG00000204642/ENSG00000172183/ENSG00000130303/ENSG00000204592/ENSG00000142089/ENSG00000185745/ENSG00000170581/ENSG00000111335/ENSG00000187608/ENSG00000089127/ENSG00000168310/ENSG00000067066/ENSG00000185507…	HLA-B/OASL/HLA-C/IFIT2/XAF1/HLA-A/RSAD2/IFIT3/NLRC5/IRF1/GBP2/IFI27/HLA-F/ISG20/BST2/HLA-E/IFITM3/IFIT1/STAT2/OAS2/ISG15/OAS1/IRF2/SP100/IRF7/MX2/ZBP1/IFITM2/MYD88/USP18/IFI6/CDC37/IFITM1/MX1/IFNAR1/HSP90AB1/MAVS/ADAR/PTPN2/CACTIN/STAT1/OAS3/IFNB1/IFNAR2	44	4	ENSG00000105401/ENSG00000096384/ENSG00000088888/ENSG00000105298	40	ENSG00000234745/ENSG00000135114/ENSG00000204525/ENSG00000119922/ENSG00000132530/ENSG00000206503/ENSG00000134321/ENSG00000119917/ENSG00000140853/ENSG00000125347/ENSG00000162645/ENSG00000165949/ENSG00000204642/ENSG00000172183/ENSG00000130303/ENSG00000204592/ENSG00000142089/ENSG00000185745/ENSG00000170581/ENSG00000111335/ENSG00000187608/ENSG00000089127/ENSG00000168310/ENSG00000067066/ENSG00000185507…
BP	GO:0009144	purine nucleoside triphosphate metabolic process	132/4508	299/14696	4.94968e-07	4.49507e-05	ENSG00000198938/ENSG00000159399/ENSG00000111775/ENSG00000159199/ENSG00000116288/ENSG00000198899/ENSG00000125356/ENSG00000119013/ENSG00000176340/ENSG00000106268/ENSG00000156467/ENSG00000143153/ENSG00000100226/ENSG00000094914/ENSG00000172115/ENSG00000173660/ENSG00000198840/ENSG00000239672/ENSG00000178035/ENSG00000154518/ENSG00000103202/ENSG00000165264/ENSG00000164919/ENSG00000126267/ENSG00000135390…	MT-CO3/HK2/COX6A1/ATP5MC1/PARK7/MT-ATP6/NDUFA1/NDUFB3/COX8A/NUDT1/UQCRB/ATP1B1/GTPBP1/AAAS/CYCS/UQCRH/MT-ND3/NME1/IMPDH2/ATP5MC3/NME4/NDUFB6/COX6C/COX6B1/ATP5MC2/ATP5MF/ATP5PB/AMPD3/CCNB1/HSPA1A/SDHC/PFKFB3/PARP1/NDUFV1/UQCC3/ATP5PD/AK5/NDUFA2/MT-CYB/NUP37/UQCR10/MT-ND2/CYC1/STAT3/MT-CO2/BAD/SDHA/COX5A/CDK1/TPI1/EIF6/NDUFB10/NDUFC1/NDUFA4/CHCHD10/NDUFB8/MT-ND6/BPGM/BID/NDUFS6/NDUFB9/COX7C/DDIT4/A…	132	107	ENSG00000198938/ENSG00000111775/ENSG00000159199/ENSG00000116288/ENSG00000198899/ENSG00000125356/ENSG00000119013/ENSG00000176340/ENSG00000106268/ENSG00000156467/ENSG00000094914/ENSG00000172115/ENSG00000173660/ENSG00000198840/ENSG00000239672/ENSG00000178035/ENSG00000154518/ENSG00000103202/ENSG00000165264/ENSG00000164919/ENSG00000126267/ENSG00000135390/ENSG00000241468/ENSG00000116459/ENSG00000134057…	25	ENSG00000159399/ENSG00000143153/ENSG00000100226/ENSG00000133805/ENSG00000168610/ENSG00000172331/ENSG00000015475/ENSG00000186951/ENSG00000108179/ENSG00000178127/ENSG00000084734/ENSG00000008130/ENSG00000147162/ENSG00000047410/ENSG00000114268/ENSG00000151332/ENSG00000154803/ENSG00000141027/ENSG00000124789/ENSG00000129993/ENSG00000171105/ENSG00000155085/ENSG00000159322/ENSG00000110719/ENSG00000143774
BP	GO:0006120	mitochondrial electron transport, NADH to ubiquinone	33/4508	51/14696	5.46805e-07	4.89059e-05	ENSG00000116288/ENSG00000125356/ENSG00000119013/ENSG00000198840/ENSG00000165264/ENSG00000167792/ENSG00000131495/ENSG00000198763/ENSG00000140990/ENSG00000109390/ENSG00000189043/ENSG00000166136/ENSG00000198695/ENSG00000145494/ENSG00000147684/ENSG00000130414/ENSG00000178127/ENSG00000168653/ENSG00000184752/ENSG00000128609/ENSG00000174886/ENSG00000139180/ENSG00000198786/ENSG00000023228/ENSG00000090266…	PARK7/NDUFA1/NDUFB3/MT-ND3/NDUFB6/NDUFV1/NDUFA2/MT-ND2/NDUFB10/NDUFC1/NDUFA4/NDUFB8/MT-ND6/NDUFS6/NDUFB9/NDUFA10/NDUFV2/NDUFS5/NDUFA12/NDUFA5/NDUFA11/NDUFA9/MT-ND5/NDUFS1/NDUFB2/NDUFS2/PINK1/NDUFA3/NDUFA8/NDUFS7/NDUFB7/NDUFS8/NDUFB4	33	32	ENSG00000116288/ENSG00000125356/ENSG00000119013/ENSG00000198840/ENSG00000165264/ENSG00000167792/ENSG00000131495/ENSG00000198763/ENSG00000140990/ENSG00000109390/ENSG00000189043/ENSG00000166136/ENSG00000198695/ENSG00000145494/ENSG00000147684/ENSG00000130414/ENSG00000168653/ENSG00000184752/ENSG00000128609/ENSG00000174886/ENSG00000139180/ENSG00000198786/ENSG00000023228/ENSG00000090266/ENSG00000158864…	1	ENSG00000178127
BP	GO:0090150	establishment of protein localization to membrane	129/4508	292/14696	6.3483e-07	5.59314e-05	ENSG00000116251/ENSG00000134419/ENSG00000161970/ENSG00000141458/ENSG00000131378/ENSG00000089009/ENSG00000141682/ENSG00000100316/ENSG00000123240/ENSG00000129824/ENSG00000122026/ENSG00000143153/ENSG00000115306/ENSG00000147604/ENSG00000142534/ENSG00000140988/ENSG00000148303/ENSG00000117475/ENSG00000122406/ENSG00000167964/ENSG00000136514/ENSG00000131469/ENSG00000168028/ENSG00000142676/ENSG00000080824…	RPL22/RPS15A/RPL26/NPC1/RFTN1/RPL6/PMAIP1/RPL3/OPTN/RPS4Y1/RPL21/ATP1B1/SPTBN1/RPL7/RPS11/RPS2/RPL7A/BLZF1/RPL5/RAB26/RTP4/RPL27/RPSA/RPL11/HSP90AA1/RPS25/ITGB1BP1/RPS6/CHP1/RPS8/EGFR/RPL24/ICMT/RPS3/RPL35A/RPS14/RPS3A/RPL27A/TP53BP2/RPL10A/YWHAQ/REEP2/CEMIP/RPL39/BAX/RPL9/RPS15/SYNE3/RPS12/RPS27L/BAD/RPS24/RACK1/RPS27A/VAMP2/RPL17/RPL8/YWHAE/RAB8B/RPL37/RPL15/RPL12/BID/RPS18/CD24/MACF1/TOMM22/RP…	129	96	ENSG00000116251/ENSG00000134419/ENSG00000161970/ENSG00000089009/ENSG00000100316/ENSG00000129824/ENSG00000122026/ENSG00000147604/ENSG00000142534/ENSG00000140988/ENSG00000148303/ENSG00000122406/ENSG00000167964/ENSG00000131469/ENSG00000168028/ENSG00000142676/ENSG00000080824/ENSG00000118181/ENSG00000119185/ENSG00000137154/ENSG00000142937/ENSG00000114391/ENSG00000116237/ENSG00000149273/ENSG00000182899…	33	ENSG00000141458/ENSG00000131378/ENSG00000141682/ENSG00000123240/ENSG00000143153/ENSG00000115306/ENSG00000117475/ENSG00000136514/ENSG00000187446/ENSG00000146648/ENSG00000143514/ENSG00000103888/ENSG00000115268/ENSG00000176438/ENSG00000166128/ENSG00000015475/ENSG00000127603/ENSG00000155265/ENSG00000132639/ENSG00000157764/ENSG00000120910/ENSG00000175048/ENSG00000130779/ENSG00000148175/ENSG00000101421…
BP	GO:0042273	ribosomal large subunit biogenesis	41/4508	69/14696	7.05527e-07	6.1246e-05	ENSG00000161970/ENSG00000089009/ENSG00000100316/ENSG00000145912/ENSG00000147604/ENSG00000148303/ENSG00000122406/ENSG00000142676/ENSG00000164346/ENSG00000114391/ENSG00000182899/ENSG00000001497/ENSG00000198755/ENSG00000048162/ENSG00000174547/ENSG00000117395/ENSG00000261236/ENSG00000242372/ENSG00000181163/ENSG00000197958/ENSG00000133316/ENSG00000197498/ENSG00000156928/ENSG00000053372/ENSG00000127837…	RPL26/RPL6/RPL3/NHP2/RPL7/RPL7A/RPL5/RPL11/NSA2/RPL24/RPL35A/LAS1L/RPL10A/NOP16/MRPL11/EBNA1BP2/BOP1/EIF6/NPM1/RPL12/WDR74/RPF2/MALSU1/MRTO4/AAMP/RPL14/WDR12/PES1/WDR18/RRP15/NOC2L/RPL26L1/GTF3A/RPL10/FTSJ3/SNU13/RPL35/WDR55/NIP7/SAMD15/SURF6	41	41	ENSG00000161970/ENSG00000089009/ENSG00000100316/ENSG00000145912/ENSG00000147604/ENSG00000148303/ENSG00000122406/ENSG00000142676/ENSG00000164346/ENSG00000114391/ENSG00000182899/ENSG00000001497/ENSG00000198755/ENSG00000048162/ENSG00000174547/ENSG00000117395/ENSG00000261236/ENSG00000242372/ENSG00000181163/ENSG00000197958/ENSG00000133316/ENSG00000197498/ENSG00000156928/ENSG00000053372/ENSG00000127837…	0
BP	GO:0009199	ribonucleoside triphosphate metabolic process	131/4508	298/14696	7.25178e-07	6.20395e-05	ENSG00000198938/ENSG00000159399/ENSG00000111775/ENSG00000159199/ENSG00000116288/ENSG00000198899/ENSG00000125356/ENSG00000119013/ENSG00000176340/ENSG00000156467/ENSG00000143153/ENSG00000100226/ENSG00000094914/ENSG00000172115/ENSG00000173660/ENSG00000198840/ENSG00000239672/ENSG00000178035/ENSG00000154518/ENSG00000103202/ENSG00000165264/ENSG00000164919/ENSG00000126267/ENSG00000135390/ENSG00000241468…	MT-CO3/HK2/COX6A1/ATP5MC1/PARK7/MT-ATP6/NDUFA1/NDUFB3/COX8A/UQCRB/ATP1B1/GTPBP1/AAAS/CYCS/UQCRH/MT-ND3/NME1/IMPDH2/ATP5MC3/NME4/NDUFB6/COX6C/COX6B1/ATP5MC2/ATP5MF/ATP5PB/AMPD3/CCNB1/HSPA1A/CAD/SDHC/CTPS1/PFKFB3/PARP1/NDUFV1/UQCC3/ATP5PD/AK5/NDUFA2/MT-CYB/NUP37/UQCR10/MT-ND2/CYC1/STAT3/MT-CO2/BAD/SDHA/COX5A/CDK1/TPI1/EIF6/NDUFB10/NDUFC1/NDUFA4/CHCHD10/NDUFB8/MT-ND6/BPGM/BID/NDUFS6/NDUFB9/COX7C/DDI…	131	106	ENSG00000198938/ENSG00000111775/ENSG00000159199/ENSG00000116288/ENSG00000198899/ENSG00000125356/ENSG00000119013/ENSG00000176340/ENSG00000156467/ENSG00000094914/ENSG00000172115/ENSG00000173660/ENSG00000198840/ENSG00000239672/ENSG00000178035/ENSG00000154518/ENSG00000103202/ENSG00000165264/ENSG00000164919/ENSG00000126267/ENSG00000135390/ENSG00000241468/ENSG00000116459/ENSG00000134057/ENSG00000204389…	25	ENSG00000159399/ENSG00000143153/ENSG00000100226/ENSG00000133805/ENSG00000168610/ENSG00000172331/ENSG00000015475/ENSG00000186951/ENSG00000108179/ENSG00000178127/ENSG00000084734/ENSG00000008130/ENSG00000147162/ENSG00000047410/ENSG00000114268/ENSG00000151332/ENSG00000154803/ENSG00000141027/ENSG00000124789/ENSG00000129993/ENSG00000171105/ENSG00000155085/ENSG00000159322/ENSG00000110719/ENSG00000143774
BP	GO:0006979	response to oxidative stress	167/4508	397/14696	7.59391e-07	6.40384e-05	ENSG00000140279/ENSG00000118503/ENSG00000265972/ENSG00000137496/ENSG00000004468/ENSG00000136826/ENSG00000112096/ENSG00000116288/ENSG00000140464/ENSG00000136244/ENSG00000143878/ENSG00000100823/ENSG00000073756/ENSG00000138668/ENSG00000160211/ENSG00000196730/ENSG00000116701/ENSG00000173039/ENSG00000106268/ENSG00000100867/ENSG00000117450/ENSG00000131979/ENSG00000158615/ENSG00000007952/ENSG00000197930…	DUOX2/TNFAIP3/TXNIP/IL18BP/CD38/KLF4/SOD2/PARK7/PML/IL6/RHOB/APEX1/PTGS2/HNRNPD/G6PD/DAPK1/NCF2/RELA/NUDT1/DHRS2/PRDX1/GCH1/PPP1R15B/NOX1/ERO1A/CFLAR/KLF2/SOD1/CYCS/MT-ND3/CYP1B1/DHFR/AIFM1/RBPMS/NFE2L2/STC2/NQO1/FBLN5/PRDX3/CHD6/SLC23A2/CCNA2/HSPA1A/EGFR/JAK2/DHCR24/ZC3H12A/RPS3/PARP1/TXNRD2/PYCR1/DUSP1/TRPA1/FOXO1/P4HB/OXSR1/TNF/PSEN1/MCL1/EGLN1/MICB/NCOA7/AREG/ABL1/SELENON/ETS1/CST3/HMOX2/ADAM…	167	81	ENSG00000116288/ENSG00000100823/ENSG00000138668/ENSG00000160211/ENSG00000106268/ENSG00000117450/ENSG00000142168/ENSG00000172115/ENSG00000198840/ENSG00000228716/ENSG00000156709/ENSG00000181019/ENSG00000165672/ENSG00000145386/ENSG00000204389/ENSG00000149273/ENSG00000143799/ENSG00000184470/ENSG00000183010/ENSG00000162430/ENSG00000103415/ENSG00000168615/ENSG00000002330/ENSG00000121691/ENSG00000170312…	86	ENSG00000140279/ENSG00000118503/ENSG00000265972/ENSG00000137496/ENSG00000004468/ENSG00000136826/ENSG00000112096/ENSG00000140464/ENSG00000136244/ENSG00000143878/ENSG00000073756/ENSG00000196730/ENSG00000116701/ENSG00000173039/ENSG00000100867/ENSG00000131979/ENSG00000158615/ENSG00000007952/ENSG00000197930/ENSG00000003402/ENSG00000127528/ENSG00000138061/ENSG00000157110/ENSG00000116044/ENSG00000113739…
BP	GO:0002253	activation of immune response	199/4508	487/14696	8.15067e-07	6.77654e-05	ENSG00000181143/ENSG00000118503/ENSG00000149131/ENSG00000125730/ENSG00000196352/ENSG00000117228/ENSG00000163131/ENSG00000134321/ENSG00000182326/ENSG00000004468/ENSG00000134070/ENSG00000159403/ENSG00000023445/ENSG00000079385/ENSG00000125347/ENSG00000145901/ENSG00000244731/ENSG00000111801/ENSG00000115267/ENSG00000100600/ENSG00000107201/ENSG00000198788/ENSG00000189403/ENSG00000108771/ENSG00000131378…	MUC16/TNFAIP3/SERPING1/C3/CD55/GBP1/CTSS/RSAD2/C1S/CD38/IRAK2/C1R/BIRC3/CEACAM1/IRF1/TNIP1/C4A/BTN3A3/IFIH1/LGMN/DDX58/MUC2/HMGB1/DHX58/RFTN1/MUC1/UBC/IKBKE/VTN/RELA/TMEM173/LYN/MUC13/NOD2/PRKD2/THEMIS2/PDE4B/TRIM5/TLR3/PLCG2/CFD/RIPK2/MUC5AC/LGALS3/IFI16/HSP90AA1/C4B/FGB/CLEC4E/PROS1/NFKB1/HSPA1A/BRK1/NECTIN2/ARPC4/GATA3/ZC3H12A/PSME1/BTN3A1/RPS3/IRF7/HSPD1/TAB2/CYLD/PSEN1/RIOK3/C4BPA/CAV1/PELI1…	199	62	ENSG00000189403/ENSG00000131981/ENSG00000080824/ENSG00000171564/ENSG00000184500/ENSG00000204389/ENSG00000254999/ENSG00000241553/ENSG00000149273/ENSG00000144381/ENSG00000105974/ENSG00000087191/ENSG00000108561/ENSG00000087088/ENSG00000054148/ENSG00000196419/ENSG00000141480/ENSG00000100804/ENSG00000143947/ENSG00000108984/ENSG00000100764/ENSG00000134215/ENSG00000102103/ENSG00000079246/ENSG00000101182…	137	ENSG00000181143/ENSG00000118503/ENSG00000149131/ENSG00000125730/ENSG00000196352/ENSG00000117228/ENSG00000163131/ENSG00000134321/ENSG00000182326/ENSG00000004468/ENSG00000134070/ENSG00000159403/ENSG00000023445/ENSG00000079385/ENSG00000125347/ENSG00000145901/ENSG00000244731/ENSG00000111801/ENSG00000115267/ENSG00000100600/ENSG00000107201/ENSG00000198788/ENSG00000108771/ENSG00000131378/ENSG00000185499…
BP	GO:0071356	cellular response to tumor necrosis factor	114/4508	253/14696	8.55051e-07	7.01023e-05	ENSG00000271503/ENSG00000028137/ENSG00000006210/ENSG00000118503/ENSG00000137496/ENSG00000115009/ENSG00000090339/ENSG00000023445/ENSG00000056558/ENSG00000102962/ENSG00000101017/ENSG00000102524/ENSG00000167034/ENSG00000150991/ENSG00000169429/ENSG00000173039/ENSG00000137752/ENSG00000049249/ENSG00000125735/ENSG00000127528/ENSG00000108691/ENSG00000162692/ENSG00000176170/ENSG00000116044/ENSG00000092871…	CCL5/TNFRSF1B/CX3CL1/TNFAIP3/IL18BP/CCL20/ICAM1/BIRC3/TRAF1/CCL22/CD40/TNFSF13B/NKX3-1/UBC/CXCL8/RELA/CASP1/TNFRSF9/TNFSF14/KLF2/CCL2/VCAM1/SPHK1/NFE2L2/RFFL/THBS1/ZFP36L1/NFKB1/HSPA1A/JAK2/GATA3/ZC3H12A/ZFP36L2/PSME1/RPS3/CLDN1/CYLD/SNRNP70/TNF/GSDME/TNFRSF14/TNFRSF11A/FAS/CASP4/PSMC5/BIRC2/ILK/TXNDC17/CCL17/COL1A1/RACK1/GSTP1/PSMB5/RPS27A/NFKBIA/HIST1H2BJ/PSMC1/ADAM17/YBX3/TNFRSF21/ZFAND6/WDR35…	114	34	ENSG00000137801/ENSG00000204389/ENSG00000149273/ENSG00000104852/ENSG00000087191/ENSG00000166333/ENSG00000129235/ENSG00000204628/ENSG00000084207/ENSG00000100804/ENSG00000143947/ENSG00000100764/ENSG00000118965/ENSG00000245848/ENSG00000135829/ENSG00000101182/ENSG00000175166/ENSG00000174231/ENSG00000165916/ENSG00000159377/ENSG00000205220/ENSG00000221983/ENSG00000116478/ENSG00000068001/ENSG00000105298…	80	ENSG00000271503/ENSG00000028137/ENSG00000006210/ENSG00000118503/ENSG00000137496/ENSG00000115009/ENSG00000090339/ENSG00000023445/ENSG00000056558/ENSG00000102962/ENSG00000101017/ENSG00000102524/ENSG00000167034/ENSG00000150991/ENSG00000169429/ENSG00000173039/ENSG00000137752/ENSG00000049249/ENSG00000125735/ENSG00000127528/ENSG00000108691/ENSG00000162692/ENSG00000176170/ENSG00000116044/ENSG00000092871…
BP	GO:0051098	regulation of binding	142/4508	329/14696	9.11051e-07	7.29111e-05	ENSG00000119922/ENSG00000166710/ENSG00000011422/ENSG00000108342/ENSG00000136826/ENSG00000116288/ENSG00000189403/ENSG00000197747/ENSG00000124107/ENSG00000164171/ENSG00000107984/ENSG00000167034/ENSG00000166851/ENSG00000109072/ENSG00000166337/ENSG00000166228/ENSG00000184584/ENSG00000125845/ENSG00000164104/ENSG00000120149/ENSG00000172201/ENSG00000185745/ENSG00000239672/ENSG00000178999/ENSG00000117632…	IFIT2/B2M/PLAUR/CSF3/KLF4/PARK7/HMGB1/S100A10/SLPI/ITGA2/DKK1/NKX3-1/PLK1/VTN/TAF10/PCBD1/TMEM173/BMP2/HMGB2/MSX2/ID4/IFIT1/NME1/AURKB/STMN1/GTSE1/TRIB3/NEK2/ADD2/RIPK2/IFI16/CAPRIN2/RPL11/ITGB1BP1/SMAD3/JAK2/LRP1/FOXC1/GATA3/RUVBL2/SP100/PARP1/TMC8/CYLD/CRTAC1/NUCKS1/PSEN1/SORL1/DUT/CAV1/BMP4/CSNK2B/ID1/BAX/TRAF6/ABL1/ARRB2/SPAG9/DDRGK1/CDCA5/RIPOR2/RSF1/NFKBIA/JUN/PIN1/HAND1/PKD1/HMOX1/EP300/DT…	142	66	ENSG00000116288/ENSG00000189403/ENSG00000197747/ENSG00000107984/ENSG00000166851/ENSG00000166337/ENSG00000166228/ENSG00000164104/ENSG00000239672/ENSG00000178999/ENSG00000117632/ENSG00000075218/ENSG00000117650/ENSG00000075340/ENSG00000142676/ENSG00000119185/ENSG00000183207/ENSG00000143799/ENSG00000069275/ENSG00000137642/ENSG00000128951/ENSG00000105974/ENSG00000125378/ENSG00000204435/ENSG00000087088…	76	ENSG00000119922/ENSG00000166710/ENSG00000011422/ENSG00000108342/ENSG00000136826/ENSG00000124107/ENSG00000164171/ENSG00000167034/ENSG00000109072/ENSG00000184584/ENSG00000125845/ENSG00000120149/ENSG00000172201/ENSG00000185745/ENSG00000101255/ENSG00000104312/ENSG00000163565/ENSG00000110888/ENSG00000166949/ENSG00000096968/ENSG00000123384/ENSG00000054598/ENSG00000107485/ENSG00000067066/ENSG00000167895…
BP	GO:0010952	positive regulation of peptidase activity	83/4508	172/14696	9.14013e-07	7.29111e-05	ENSG00000121858/ENSG00000115541/ENSG00000158125/ENSG00000165949/ENSG00000189403/ENSG00000140464/ENSG00000169242/ENSG00000115414/ENSG00000167034/ENSG00000168961/ENSG00000196730/ENSG00000141682/ENSG00000169855/ENSG00000137752/ENSG00000254087/ENSG00000166681/ENSG00000129521/ENSG00000003400/ENSG00000003402/ENSG00000172115/ENSG00000198363/ENSG00000117525/ENSG00000156709/ENSG00000104312/ENSG00000119632…	TNFSF10/HSPE1/XDH/IFI27/HMGB1/PML/EFNA1/FN1/NKX3-1/LGALS9/DAPK1/PMAIP1/ROBO1/CASP1/LYN/BEX3/EGLN3/CASP10/CFLAR/CYCS/ASPH/F3/AIFM1/RIPK2/IFI27L2/IFI16/SMAD3/JAK2/MEFV/PSME1/RPS3/HSPD1/TNF/FAS/CAV1/CASP4/BAX/F2R/RPS27L/STAT3/BAD/DDRGK1/RACK1/BCL10/SERPINB3/PICALM/BID/WDR35/ANP32B/CYFIP2/PCOLCE2/TNFRSF10B/FIS1/ANTXR1/HSF1/TRADD/PDCD2/FAM162A/ARRB1/CASP9/MBP/PPM1F/TFAP4/PIDD1/TANK/CASP2/AKIRIN2/MAP3K…	83	33	ENSG00000115541/ENSG00000189403/ENSG00000166681/ENSG00000172115/ENSG00000198363/ENSG00000156709/ENSG00000119632/ENSG00000149273/ENSG00000144381/ENSG00000105974/ENSG00000087088/ENSG00000181104/ENSG00000185088/ENSG00000002330/ENSG00000198171/ENSG00000204628/ENSG00000118965/ENSG00000136938/ENSG00000055163/ENSG00000163710/ENSG00000214253/ENSG00000169604/ENSG00000071994/ENSG00000137486/ENSG00000100034…	50	ENSG00000121858/ENSG00000158125/ENSG00000165949/ENSG00000140464/ENSG00000169242/ENSG00000115414/ENSG00000167034/ENSG00000168961/ENSG00000196730/ENSG00000141682/ENSG00000169855/ENSG00000137752/ENSG00000254087/ENSG00000129521/ENSG00000003400/ENSG00000003402/ENSG00000117525/ENSG00000104312/ENSG00000163565/ENSG00000166949/ENSG00000096968/ENSG00000103313/ENSG00000092010/ENSG00000232810/ENSG00000026103…
BP	GO:0032481	positive regulation of type I interferon production	42/4508	72/14696	1.0374e-06	8.16505e-05	ENSG00000125347/ENSG00000115267/ENSG00000107201/ENSG00000108771/ENSG00000077150/ENSG00000173039/ENSG00000184584/ENSG00000164104/ENSG00000164342/ENSG00000197943/ENSG00000104312/ENSG00000163565/ENSG00000099817/ENSG00000109320/ENSG00000100142/ENSG00000185507/ENSG00000144381/ENSG00000177700/ENSG00000101782/ENSG00000124256/ENSG00000196419/ENSG00000137462/ENSG00000172936/ENSG00000164430/ENSG00000005339…	IRF1/IFIH1/DDX58/DHX58/NFKB2/RELA/TMEM173/HMGB2/TLR3/PLCG2/RIPK2/IFI16/POLR2E/NFKB1/POLR2F/IRF7/HSPD1/POLR2L/RIOK3/ZBP1/XRCC6/TLR2/MYD88/CGAS/CREBBP/EP300/PQBP1/XRCC5/DHX9/TRIM15/POLR3C/PRKDC/POLR3K/TBK1/MAVS/FLOT1/DDX41/STAT1/POLR2H/POLR3H/POLR3GL/SETD2	42	17	ENSG00000164104/ENSG00000099817/ENSG00000100142/ENSG00000144381/ENSG00000177700/ENSG00000196419/ENSG00000102103/ENSG00000079246/ENSG00000135829/ENSG00000253729/ENSG00000161980/ENSG00000088888/ENSG00000137312/ENSG00000183258/ENSG00000163882/ENSG00000100413/ENSG00000121851	25	ENSG00000125347/ENSG00000115267/ENSG00000107201/ENSG00000108771/ENSG00000077150/ENSG00000173039/ENSG00000184584/ENSG00000164342/ENSG00000197943/ENSG00000104312/ENSG00000163565/ENSG00000109320/ENSG00000185507/ENSG00000101782/ENSG00000124256/ENSG00000137462/ENSG00000172936/ENSG00000164430/ENSG00000005339/ENSG00000100393/ENSG00000204610/ENSG00000186141/ENSG00000183735/ENSG00000115415/ENSG00000181555
BP	GO:0044843	cell cycle G1/S phase transition	114/4508	254/14696	1.08772e-06	8.44844e-05	ENSG00000136826/ENSG00000161970/ENSG00000140464/ENSG00000100823/ENSG00000185499/ENSG00000150991/ENSG00000166337/ENSG00000076003/ENSG00000156273/ENSG00000172201/ENSG00000100297/ENSG00000187840/ENSG00000228716/ENSG00000075218/ENSG00000094804/ENSG00000058668/ENSG00000104738/ENSG00000137154/ENSG00000145386/ENSG00000134057/ENSG00000146648/ENSG00000106399/ENSG00000166508/ENSG00000176890/ENSG00000092010…	KLF4/RPL26/PML/APEX1/MUC1/UBC/TAF10/MCM6/BACH1/ID4/MCM5/EIF4EBP1/DHFR/GTSE1/CDC6/ATP2B4/MCM4/RPS6/CCNA2/CCNB1/EGFR/RPA3/MCM7/TYMS/PSME1/LATS2/POLE4/CDKN2C/POLE3/FAM83D/KIF14/BAX/TMEM14B/RPS27L/RCC1/CTDSP2/DDRGK1/CNOT4/RPA1/CDK1/RANBP1/CNOT1/CDK4/RPS27A/BRD4/NPM1/CDKN3/PKD1/ADAM17/EP300/MCM10/BID/SOX4/INO80/KLF11/MEPCE/PIAS1/RRM2/PHB2/MAX/POLA1/TCIM/CCND1/CDC25C/MCM2/CCNE1/MCM8/AURKA/PRKDC/NACC2/A…	114	71	ENSG00000161970/ENSG00000100823/ENSG00000166337/ENSG00000076003/ENSG00000100297/ENSG00000187840/ENSG00000228716/ENSG00000075218/ENSG00000094804/ENSG00000104738/ENSG00000137154/ENSG00000145386/ENSG00000134057/ENSG00000106399/ENSG00000166508/ENSG00000176890/ENSG00000115350/ENSG00000123080/ENSG00000148229/ENSG00000101447/ENSG00000118193/ENSG00000087088/ENSG00000137210/ENSG00000185088/ENSG00000180198…	43	ENSG00000136826/ENSG00000140464/ENSG00000185499/ENSG00000150991/ENSG00000156273/ENSG00000172201/ENSG00000058668/ENSG00000146648/ENSG00000092010/ENSG00000150457/ENSG00000175215/ENSG00000080802/ENSG00000125107/ENSG00000141867/ENSG00000008710/ENSG00000151694/ENSG00000100393/ENSG00000015475/ENSG00000128908/ENSG00000172059/ENSG00000033800/ENSG00000125952/ENSG00000176907/ENSG00000110092/ENSG00000132466…
BP	GO:0002218	activation of innate immune response	121/4508	273/14696	1.14134e-06	8.67996e-05	ENSG00000181143/ENSG00000118503/ENSG00000163131/ENSG00000134321/ENSG00000134070/ENSG00000023445/ENSG00000125347/ENSG00000145901/ENSG00000115267/ENSG00000100600/ENSG00000107201/ENSG00000198788/ENSG00000189403/ENSG00000108771/ENSG00000131378/ENSG00000185499/ENSG00000150991/ENSG00000263528/ENSG00000173039/ENSG00000184584/ENSG00000254087/ENSG00000173702/ENSG00000167207/ENSG00000132256/ENSG00000164342…	MUC16/TNFAIP3/CTSS/RSAD2/IRAK2/BIRC3/IRF1/TNIP1/IFIH1/LGMN/DDX58/MUC2/HMGB1/DHX58/RFTN1/MUC1/UBC/IKBKE/RELA/TMEM173/LYN/MUC13/NOD2/TRIM5/TLR3/PLCG2/RIPK2/MUC5AC/IFI16/FGB/CLEC4E/NFKB1/HSPA1A/PSME1/IRF7/HSPD1/TAB2/CYLD/RIOK3/CAV1/PELI1/LBP/PSMC5/C1QBP/BIRC2/CTSB/TRAF6/PUM1/XRCC6/ARRB2/TLR2/MUC17/MYD88/MAP3K1/MALT1/PSMB5/RPS27A/BCL10/NFKBIA/RELB/CGAS/MAP2K6/PSMC1/CREBBP/EP300/PIK3AP1/PGLYRP2/PQBP1/…	121	38	ENSG00000189403/ENSG00000171564/ENSG00000204389/ENSG00000144381/ENSG00000105974/ENSG00000087191/ENSG00000108561/ENSG00000196419/ENSG00000141480/ENSG00000100804/ENSG00000143947/ENSG00000108984/ENSG00000100764/ENSG00000102103/ENSG00000079246/ENSG00000101182/ENSG00000175166/ENSG00000147140/ENSG00000072062/ENSG00000165916/ENSG00000253729/ENSG00000159377/ENSG00000025434/ENSG00000174775/ENSG00000000003…	83	ENSG00000181143/ENSG00000118503/ENSG00000163131/ENSG00000134321/ENSG00000134070/ENSG00000023445/ENSG00000125347/ENSG00000145901/ENSG00000115267/ENSG00000100600/ENSG00000107201/ENSG00000198788/ENSG00000108771/ENSG00000131378/ENSG00000185499/ENSG00000150991/ENSG00000263528/ENSG00000173039/ENSG00000184584/ENSG00000254087/ENSG00000173702/ENSG00000167207/ENSG00000132256/ENSG00000164342/ENSG00000197943…
BP	GO:0046034	ATP metabolic process	118/4508	265/14696	1.16063e-06	8.67996e-05	ENSG00000198938/ENSG00000159399/ENSG00000111775/ENSG00000159199/ENSG00000116288/ENSG00000198899/ENSG00000125356/ENSG00000119013/ENSG00000176340/ENSG00000156467/ENSG00000143153/ENSG00000094914/ENSG00000172115/ENSG00000173660/ENSG00000198840/ENSG00000154518/ENSG00000165264/ENSG00000164919/ENSG00000126267/ENSG00000135390/ENSG00000241468/ENSG00000116459/ENSG00000133805/ENSG00000134057/ENSG00000204389…	MT-CO3/HK2/COX6A1/ATP5MC1/PARK7/MT-ATP6/NDUFA1/NDUFB3/COX8A/UQCRB/ATP1B1/AAAS/CYCS/UQCRH/MT-ND3/ATP5MC3/NDUFB6/COX6C/COX6B1/ATP5MC2/ATP5MF/ATP5PB/AMPD3/CCNB1/HSPA1A/SDHC/PFKFB3/PARP1/NDUFV1/UQCC3/ATP5PD/AK5/NDUFA2/MT-CYB/NUP37/UQCR10/MT-ND2/CYC1/STAT3/MT-CO2/BAD/SDHA/COX5A/CDK1/TPI1/EIF6/NDUFB10/NDUFC1/NDUFA4/CHCHD10/NDUFB8/MT-ND6/BPGM/BID/NDUFS6/NDUFB9/COX7C/DDIT4/ATP5MG/PPARA/ATP5PF/ATP5F1B/UQC…	118	95	ENSG00000198938/ENSG00000111775/ENSG00000159199/ENSG00000116288/ENSG00000198899/ENSG00000125356/ENSG00000119013/ENSG00000176340/ENSG00000156467/ENSG00000094914/ENSG00000172115/ENSG00000173660/ENSG00000198840/ENSG00000154518/ENSG00000165264/ENSG00000164919/ENSG00000126267/ENSG00000135390/ENSG00000241468/ENSG00000116459/ENSG00000134057/ENSG00000204389/ENSG00000143252/ENSG00000170525/ENSG00000143799…	23	ENSG00000159399/ENSG00000143153/ENSG00000133805/ENSG00000168610/ENSG00000172331/ENSG00000015475/ENSG00000186951/ENSG00000108179/ENSG00000178127/ENSG00000084734/ENSG00000008130/ENSG00000147162/ENSG00000047410/ENSG00000114268/ENSG00000154803/ENSG00000141027/ENSG00000124789/ENSG00000129993/ENSG00000171105/ENSG00000155085/ENSG00000159322/ENSG00000110719/ENSG00000143774
BP	GO:0009205	purine ribonucleoside triphosphate metabolic process	128/4508	292/14696	1.16164e-06	8.67996e-05	ENSG00000198938/ENSG00000159399/ENSG00000111775/ENSG00000159199/ENSG00000116288/ENSG00000198899/ENSG00000125356/ENSG00000119013/ENSG00000176340/ENSG00000156467/ENSG00000143153/ENSG00000100226/ENSG00000094914/ENSG00000172115/ENSG00000173660/ENSG00000198840/ENSG00000239672/ENSG00000178035/ENSG00000154518/ENSG00000103202/ENSG00000165264/ENSG00000164919/ENSG00000126267/ENSG00000135390/ENSG00000241468…	MT-CO3/HK2/COX6A1/ATP5MC1/PARK7/MT-ATP6/NDUFA1/NDUFB3/COX8A/UQCRB/ATP1B1/GTPBP1/AAAS/CYCS/UQCRH/MT-ND3/NME1/IMPDH2/ATP5MC3/NME4/NDUFB6/COX6C/COX6B1/ATP5MC2/ATP5MF/ATP5PB/AMPD3/CCNB1/HSPA1A/SDHC/PFKFB3/PARP1/NDUFV1/UQCC3/ATP5PD/AK5/NDUFA2/MT-CYB/NUP37/UQCR10/MT-ND2/CYC1/STAT3/MT-CO2/BAD/SDHA/COX5A/CDK1/TPI1/EIF6/NDUFB10/NDUFC1/NDUFA4/CHCHD10/NDUFB8/MT-ND6/BPGM/BID/NDUFS6/NDUFB9/COX7C/DDIT4/ATP5MG/…	128	103	ENSG00000198938/ENSG00000111775/ENSG00000159199/ENSG00000116288/ENSG00000198899/ENSG00000125356/ENSG00000119013/ENSG00000176340/ENSG00000156467/ENSG00000094914/ENSG00000172115/ENSG00000173660/ENSG00000198840/ENSG00000239672/ENSG00000178035/ENSG00000154518/ENSG00000103202/ENSG00000165264/ENSG00000164919/ENSG00000126267/ENSG00000135390/ENSG00000241468/ENSG00000116459/ENSG00000134057/ENSG00000204389…	25	ENSG00000159399/ENSG00000143153/ENSG00000100226/ENSG00000133805/ENSG00000168610/ENSG00000172331/ENSG00000015475/ENSG00000186951/ENSG00000108179/ENSG00000178127/ENSG00000084734/ENSG00000008130/ENSG00000147162/ENSG00000047410/ENSG00000114268/ENSG00000151332/ENSG00000154803/ENSG00000141027/ENSG00000124789/ENSG00000129993/ENSG00000171105/ENSG00000155085/ENSG00000159322/ENSG00000110719/ENSG00000143774
BP	GO:0010950	positive regulation of endopeptidase activity	76/4508	155/14696	1.19664e-06	8.82972e-05	ENSG00000121858/ENSG00000115541/ENSG00000158125/ENSG00000165949/ENSG00000189403/ENSG00000140464/ENSG00000169242/ENSG00000167034/ENSG00000168961/ENSG00000196730/ENSG00000141682/ENSG00000169855/ENSG00000137752/ENSG00000254087/ENSG00000166681/ENSG00000129521/ENSG00000003400/ENSG00000003402/ENSG00000172115/ENSG00000198363/ENSG00000117525/ENSG00000156709/ENSG00000104312/ENSG00000119632/ENSG00000163565…	TNFSF10/HSPE1/XDH/IFI27/HMGB1/PML/EFNA1/NKX3-1/LGALS9/DAPK1/PMAIP1/ROBO1/CASP1/LYN/BEX3/EGLN3/CASP10/CFLAR/CYCS/ASPH/F3/AIFM1/RIPK2/IFI27L2/IFI16/SMAD3/JAK2/MEFV/PSME1/RPS3/HSPD1/TNF/FAS/CASP4/BAX/F2R/RPS27L/STAT3/BAD/RACK1/BCL10/SERPINB3/PICALM/BID/WDR35/ANP32B/CYFIP2/TNFRSF10B/FIS1/HSF1/TRADD/PDCD2/FAM162A/ARRB1/CASP9/MBP/PPM1F/TFAP4/PIDD1/CASP2/AKIRIN2/MAP3K5/CTGF/ROCK2/APOPT1/NGFR/GRIN2B/TNFS…	76	28	ENSG00000115541/ENSG00000189403/ENSG00000166681/ENSG00000172115/ENSG00000198363/ENSG00000156709/ENSG00000119632/ENSG00000149273/ENSG00000144381/ENSG00000087088/ENSG00000181104/ENSG00000185088/ENSG00000002330/ENSG00000204628/ENSG00000118965/ENSG00000136938/ENSG00000055163/ENSG00000214253/ENSG00000071994/ENSG00000137486/ENSG00000100034/ENSG00000090447/ENSG00000177595/ENSG00000256053/ENSG00000181634…	48	ENSG00000121858/ENSG00000158125/ENSG00000165949/ENSG00000140464/ENSG00000169242/ENSG00000167034/ENSG00000168961/ENSG00000196730/ENSG00000141682/ENSG00000169855/ENSG00000137752/ENSG00000254087/ENSG00000129521/ENSG00000003400/ENSG00000003402/ENSG00000117525/ENSG00000104312/ENSG00000163565/ENSG00000166949/ENSG00000096968/ENSG00000103313/ENSG00000092010/ENSG00000232810/ENSG00000026103/ENSG00000196954…
BP	GO:1900180	regulation of protein localization to nucleus	52/4508	96/14696	1.36496e-06	9.83032e-05	ENSG00000116288/ENSG00000166851/ENSG00000073756/ENSG00000184584/ENSG00000266094/ENSG00000135624/ENSG00000171206/ENSG00000075218/ENSG00000187446/ENSG00000096968/ENSG00000163874/ENSG00000150753/ENSG00000146731/ENSG00000163468/ENSG00000080815/ENSG00000125378/ENSG00000170312/ENSG00000115484/ENSG00000135272/ENSG00000166226/ENSG00000127445/ENSG00000163840/ENSG00000120438/ENSG00000169375/ENSG00000104517…	PARK7/PLK1/PTGS2/TMEM173/RASSF5/CCT7/TRIM8/GTSE1/CHP1/JAK2/ZC3H12A/CCT5/CCT6A/CCT3/PSEN1/BMP4/CDK1/CCT4/MDFIC/CCT2/PIN1/DTX3L/TCP1/SIN3A/UBR5/CD2AP/NF2/IPO5/HSP90AB1/TPR/CDKN1A/LZTS2/PINX1/MAVS/OGG1/SESN2/CCT8/PARP10/NGFR/HYAL2/TRIM40/FLCN/POLR1A/LMNA/LIF/PKIG/MCRS1/GSK3B/FBXO4/CABP1/EIF2AK3/CDK5RAP3	52	29	ENSG00000116288/ENSG00000166851/ENSG00000135624/ENSG00000075218/ENSG00000150753/ENSG00000146731/ENSG00000163468/ENSG00000125378/ENSG00000170312/ENSG00000115484/ENSG00000135272/ENSG00000166226/ENSG00000127445/ENSG00000120438/ENSG00000186575/ENSG00000065150/ENSG00000096384/ENSG00000107816/ENSG00000254093/ENSG00000088888/ENSG00000114026/ENSG00000156261/ENSG00000068001/ENSG00000068654/ENSG00000160789…	23	ENSG00000073756/ENSG00000184584/ENSG00000266094/ENSG00000171206/ENSG00000187446/ENSG00000096968/ENSG00000163874/ENSG00000080815/ENSG00000163840/ENSG00000169375/ENSG00000104517/ENSG00000198087/ENSG00000047410/ENSG00000124762/ENSG00000130766/ENSG00000178685/ENSG00000064300/ENSG00000204614/ENSG00000154803/ENSG00000128342/ENSG00000082701/ENSG00000157782/ENSG00000172071
BP	GO:0045089	positive regulation of innate immune response	138/4508	320/14696	1.36555e-06	9.83032e-05	ENSG00000271503/ENSG00000181143/ENSG00000118503/ENSG00000163131/ENSG00000134321/ENSG00000140853/ENSG00000134070/ENSG00000023445/ENSG00000125347/ENSG00000145901/ENSG00000115267/ENSG00000100600/ENSG00000107201/ENSG00000198788/ENSG00000154451/ENSG00000189403/ENSG00000108771/ENSG00000131378/ENSG00000185499/ENSG00000150991/ENSG00000263528/ENSG00000173039/ENSG00000184584/ENSG00000164104/ENSG00000254087…	CCL5/MUC16/TNFAIP3/CTSS/RSAD2/NLRC5/IRAK2/BIRC3/IRF1/TNIP1/IFIH1/LGMN/DDX58/MUC2/GBP5/HMGB1/DHX58/RFTN1/MUC1/UBC/IKBKE/RELA/TMEM173/HMGB2/LYN/HLA-E/MUC13/NOD2/EREG/TRIM5/TLR3/PLCG2/RIPK2/MUC5AC/IFI16/FGB/CLEC4E/NFKB1/HSPA1A/NECTIN2/PSME1/IRF7/HSPD1/TAB2/CYLD/RIOK3/CAV1/ZBP1/PELI1/LBP/PSMC5/C1QBP/BIRC2/CTSB/TRAF6/PUM1/XRCC6/ARRB2/TLR2/MUC17/MYD88/MAP3K1/SH2D1B/MALT1/PSMB5/RPS27A/BCL10/NFKBIA/RELB/…	138	42	ENSG00000189403/ENSG00000164104/ENSG00000171564/ENSG00000204389/ENSG00000144381/ENSG00000105974/ENSG00000087191/ENSG00000108561/ENSG00000196419/ENSG00000141480/ENSG00000100804/ENSG00000143947/ENSG00000108984/ENSG00000100764/ENSG00000182985/ENSG00000102103/ENSG00000079246/ENSG00000135829/ENSG00000101182/ENSG00000175166/ENSG00000147140/ENSG00000072062/ENSG00000165916/ENSG00000253729/ENSG00000159377…	96	ENSG00000271503/ENSG00000181143/ENSG00000118503/ENSG00000163131/ENSG00000134321/ENSG00000140853/ENSG00000134070/ENSG00000023445/ENSG00000125347/ENSG00000145901/ENSG00000115267/ENSG00000100600/ENSG00000107201/ENSG00000198788/ENSG00000154451/ENSG00000108771/ENSG00000131378/ENSG00000185499/ENSG00000150991/ENSG00000263528/ENSG00000173039/ENSG00000184584/ENSG00000254087/ENSG00000204592/ENSG00000173702…
BP	GO:0009123	nucleoside monophosphate metabolic process	143/4508	334/14696	1.44849e-06	0.000103017	ENSG00000198938/ENSG00000159399/ENSG00000111775/ENSG00000159199/ENSG00000116288/ENSG00000198899/ENSG00000125356/ENSG00000119013/ENSG00000176340/ENSG00000156467/ENSG00000143153/ENSG00000094914/ENSG00000172115/ENSG00000173660/ENSG00000198840/ENSG00000178035/ENSG00000154518/ENSG00000165264/ENSG00000164919/ENSG00000126267/ENSG00000135390/ENSG00000176974/ENSG00000241468/ENSG00000116459/ENSG00000133805…	MT-CO3/HK2/COX6A1/ATP5MC1/PARK7/MT-ATP6/NDUFA1/NDUFB3/COX8A/UQCRB/ATP1B1/AAAS/CYCS/UQCRH/MT-ND3/IMPDH2/ATP5MC3/NDUFB6/COX6C/COX6B1/ATP5MC2/SHMT1/ATP5MF/ATP5PB/AMPD3/CCNB1/HSPA1A/CAD/APRT/SDHC/TYMS/PFKFB3/PARP1/NDUFV1/UQCC3/ATP5PD/AK5/DUT/NDUFA2/MT-CYB/NUP37/UQCR10/MT-ND2/CYC1/STAT3/MT-CO2/BAD/SDHA/COX5A/CDK1/AK6/TPI1/EIF6/NDUFB10/NDUFC1/NDUFA4/CHCHD10/NDUFB8/MT-ND6/HDDC2/BPGM/DTYMK/BID/NDUFS6/NDU…	143	119	ENSG00000198938/ENSG00000111775/ENSG00000159199/ENSG00000116288/ENSG00000198899/ENSG00000125356/ENSG00000119013/ENSG00000176340/ENSG00000156467/ENSG00000094914/ENSG00000172115/ENSG00000173660/ENSG00000198840/ENSG00000178035/ENSG00000154518/ENSG00000165264/ENSG00000164919/ENSG00000126267/ENSG00000135390/ENSG00000176974/ENSG00000241468/ENSG00000116459/ENSG00000134057/ENSG00000204389/ENSG00000084774…	24	ENSG00000159399/ENSG00000143153/ENSG00000133805/ENSG00000168610/ENSG00000172331/ENSG00000015475/ENSG00000186951/ENSG00000108179/ENSG00000178127/ENSG00000084734/ENSG00000008130/ENSG00000147162/ENSG00000047410/ENSG00000114268/ENSG00000154803/ENSG00000141027/ENSG00000124789/ENSG00000129993/ENSG00000171105/ENSG00000155085/ENSG00000159322/ENSG00000135318/ENSG00000110719/ENSG00000143774
BP	GO:1902806	regulation of cell cycle G1/S phase transition	76/4508	156/14696	1.63834e-06	0.000115132	ENSG00000136826/ENSG00000161970/ENSG00000140464/ENSG00000100823/ENSG00000185499/ENSG00000150991/ENSG00000075218/ENSG00000094804/ENSG00000058668/ENSG00000134057/ENSG00000146648/ENSG00000092010/ENSG00000123080/ENSG00000101447/ENSG00000118193/ENSG00000087088/ENSG00000137210/ENSG00000185088/ENSG00000175215/ENSG00000198171/ENSG00000080802/ENSG00000170312/ENSG00000125107/ENSG00000135446/ENSG00000143947…	KLF4/RPL26/PML/APEX1/MUC1/UBC/GTSE1/CDC6/ATP2B4/CCNB1/EGFR/PSME1/CDKN2C/FAM83D/KIF14/BAX/TMEM14B/RPS27L/CTDSP2/DDRGK1/CNOT4/CDK1/CNOT1/CDK4/RPS27A/NPM1/PKD1/ADAM17/EP300/BID/SOX4/INO80/MEPCE/PHB2/TCIM/CCND1/CDC25C/AURKA/PRKDC/NACC2/ANKRD17/RGCC/DCUN1D3/PLK3/CDKN1A/KMT2E/LSM10/CDK10/E2F1/KANK2/UBA52/PIDD1/E2F7/CASP2/PTEN/CDK2/TRIAP1/PAF1/CDC45/MDM4/ZNF385A/ANXA1/PRMT2/RPA2/ZNF655/CTDSPL/EIF4G1/PCB…	76	43	ENSG00000161970/ENSG00000100823/ENSG00000075218/ENSG00000094804/ENSG00000134057/ENSG00000123080/ENSG00000101447/ENSG00000118193/ENSG00000087088/ENSG00000137210/ENSG00000185088/ENSG00000198171/ENSG00000170312/ENSG00000135446/ENSG00000143947/ENSG00000181163/ENSG00000124766/ENSG00000146834/ENSG00000215021/ENSG00000158402/ENSG00000087586/ENSG00000253729/ENSG00000148411/ENSG00000181817/ENSG00000185324…	33	ENSG00000136826/ENSG00000140464/ENSG00000185499/ENSG00000150991/ENSG00000058668/ENSG00000146648/ENSG00000092010/ENSG00000175215/ENSG00000080802/ENSG00000125107/ENSG00000008710/ENSG00000151694/ENSG00000100393/ENSG00000015475/ENSG00000128908/ENSG00000176907/ENSG00000110092/ENSG00000132466/ENSG00000102760/ENSG00000188215/ENSG00000173846/ENSG00000124762/ENSG00000005483/ENSG00000106144/ENSG00000171862…
BP	GO:0019079	viral genome replication	57/4508	109/14696	1.9622e-06	0.000136269	ENSG00000271503/ENSG00000135114/ENSG00000134321/ENSG00000145901/ENSG00000124107/ENSG00000172183/ENSG00000130303/ENSG00000169429/ENSG00000175334/ENSG00000105939/ENSG00000142089/ENSG00000108691/ENSG00000185745/ENSG00000111335/ENSG00000196262/ENSG00000197110/ENSG00000187608/ENSG00000163565/ENSG00000089127/ENSG00000163874/ENSG00000232810/ENSG00000069275/ENSG00000131747/ENSG00000185201/ENSG00000134248…	CCL5/OASL/RSAD2/TNIP1/SLPI/ISG20/BST2/CXCL8/BANF1/ZC3HAV1/IFITM3/CCL2/IFIT1/OAS2/PPIA/IFNL3/ISG15/IFI16/OAS1/ZC3H12A/TNF/NUCKS1/TOP2A/IFITM2/LAMTOR5/DDB1/APOBEC3A/TARBP2/ILF3/NOTCH1/PCBP1/HACD3/APOBEC3G/ATG5/IFITM1/NR5A2/MX1/HSPA8/HTATSF1/CTBP2/STAU1/STOM/ADARB1/PPIH/MAVS/ADAR/PARP10/VAPA/ROCK2/TBC1D20/ATG16L1/PKN2/CCNK/OAS3/APOBEC3F/IFNB1/GRK2	57	14	ENSG00000175334/ENSG00000196262/ENSG00000069275/ENSG00000131747/ENSG00000134248/ENSG00000167986/ENSG00000139546/ENSG00000129351/ENSG00000169564/ENSG00000074696/ENSG00000109971/ENSG00000102241/ENSG00000171960/ENSG00000088888	43	ENSG00000271503/ENSG00000135114/ENSG00000134321/ENSG00000145901/ENSG00000124107/ENSG00000172183/ENSG00000130303/ENSG00000169429/ENSG00000105939/ENSG00000142089/ENSG00000108691/ENSG00000185745/ENSG00000111335/ENSG00000197110/ENSG00000187608/ENSG00000163565/ENSG00000089127/ENSG00000163874/ENSG00000232810/ENSG00000185201/ENSG00000128383/ENSG00000148400/ENSG00000239713/ENSG00000057663/ENSG00000185885…
BP	GO:2001236	regulation of extrinsic apoptotic signaling pathway	71/4508	144/14696	2.05037e-06	0.000140185	ENSG00000006210/ENSG00000118503/ENSG00000106366/ENSG00000121858/ENSG00000090339/ENSG00000056558/ENSG00000115008/ENSG00000116288/ENSG00000140464/ENSG00000196730/ENSG00000107731/ENSG00000141682/ENSG00000173039/ENSG00000164104/ENSG00000003402/ENSG00000171951/ENSG00000165731/ENSG00000092871/ENSG00000137801/ENSG00000131981/ENSG00000171564/ENSG00000162734/ENSG00000204389/ENSG00000067066/ENSG00000125538…	CX3CL1/TNFAIP3/SERPINE1/TNFSF10/ICAM1/TRAF1/IL1A/PARK7/PML/DAPK1/UNC5B/PMAIP1/RELA/HMGB2/CFLAR/SCG2/RET/RFFL/THBS1/LGALS3/FGB/PEA15/HSPA1A/SP100/IL1B/TMC8/CYLD/TNF/TMBIM1/MCL1/FAS/CAV1/BMP4/BAX/DAPK3/GSTP1/BCL10/AR/ATF3/HMOX1/BID/ITM2C/IFI6/RB1CC1/TNFRSF10B/IL7/MADD/TRADD/ARHGEF2/GPX1/INHBA/RBCK1/PIDD1/GCLM/PTEN/BIRC6/HYAL2/HGF/GCLC/ITGAV/PPP1CA/PPP2R1A/FGG/HTT/CSF2/RAF1/LMNA/GPER1/WWOX/TNFRSF10A…	71	28	ENSG00000116288/ENSG00000164104/ENSG00000171951/ENSG00000137801/ENSG00000131981/ENSG00000171564/ENSG00000162734/ENSG00000204389/ENSG00000105974/ENSG00000125378/ENSG00000087088/ENSG00000084207/ENSG00000169083/ENSG00000100292/ENSG00000135916/ENSG00000233276/ENSG00000177595/ENSG00000023909/ENSG00000068001/ENSG00000019991/ENSG00000001084/ENSG00000138448/ENSG00000172531/ENSG00000105568/ENSG00000171557…	43	ENSG00000006210/ENSG00000118503/ENSG00000106366/ENSG00000121858/ENSG00000090339/ENSG00000056558/ENSG00000115008/ENSG00000140464/ENSG00000196730/ENSG00000107731/ENSG00000141682/ENSG00000173039/ENSG00000003402/ENSG00000165731/ENSG00000092871/ENSG00000067066/ENSG00000125538/ENSG00000167895/ENSG00000083799/ENSG00000232810/ENSG00000135926/ENSG00000143384/ENSG00000026103/ENSG00000167657/ENSG00000142867…
BP	GO:0006612	protein targeting to membrane	85/4508	180/14696	2.0941e-06	0.000140185	ENSG00000116251/ENSG00000134419/ENSG00000161970/ENSG00000089009/ENSG00000100316/ENSG00000129824/ENSG00000122026/ENSG00000147604/ENSG00000142534/ENSG00000140988/ENSG00000148303/ENSG00000122406/ENSG00000136514/ENSG00000131469/ENSG00000168028/ENSG00000142676/ENSG00000118181/ENSG00000119185/ENSG00000137154/ENSG00000187446/ENSG00000142937/ENSG00000114391/ENSG00000116237/ENSG00000149273/ENSG00000182899…	RPL22/RPS15A/RPL26/RPL6/RPL3/RPS4Y1/RPL21/RPL7/RPS11/RPS2/RPL7A/RPL5/RTP4/RPL27/RPSA/RPL11/RPS25/ITGB1BP1/RPS6/CHP1/RPS8/RPL24/ICMT/RPS3/RPL35A/RPS14/RPS3A/RPL27A/RPL10A/CEMIP/RPL39/RPL9/RPS15/RPS12/RPS27L/RPS24/RPS27A/RPL17/RPL8/RAB8B/RPL37/RPL15/RPL12/RPS18/RPL41/CDK5/SRP9/GOLGA7B/RPL18/RPL14/RPL36/RPL18A/FIS1/RPL31/RPL23/ADORA1/RPLP0/ZDHHC14/STOM/PEX5/RPS13/RPL13/RPL34/RPL19/CHMP4B/RPL10/UBA52…	85	72	ENSG00000116251/ENSG00000134419/ENSG00000161970/ENSG00000089009/ENSG00000100316/ENSG00000129824/ENSG00000122026/ENSG00000147604/ENSG00000142534/ENSG00000140988/ENSG00000148303/ENSG00000122406/ENSG00000131469/ENSG00000168028/ENSG00000142676/ENSG00000118181/ENSG00000119185/ENSG00000137154/ENSG00000142937/ENSG00000114391/ENSG00000116237/ENSG00000149273/ENSG00000182899/ENSG00000164587/ENSG00000145425…	13	ENSG00000136514/ENSG00000187446/ENSG00000103888/ENSG00000115268/ENSG00000166128/ENSG00000155265/ENSG00000175048/ENSG00000148175/ENSG00000101421/ENSG00000101844/ENSG00000168958/ENSG00000127328/ENSG00000233927
BP	GO:0006123	mitochondrial electron transport, cytochrome c to oxygen	16/4508	19/14696	2.11358e-06	0.000140185	ENSG00000198938/ENSG00000111775/ENSG00000176340/ENSG00000172115/ENSG00000164919/ENSG00000126267/ENSG00000198712/ENSG00000178741/ENSG00000189043/ENSG00000127184/ENSG00000131143/ENSG00000115944/ENSG00000014919/ENSG00000198804/ENSG00000131174/ENSG00000135940	MT-CO3/COX6A1/COX8A/CYCS/COX6C/COX6B1/MT-CO2/COX5A/NDUFA4/COX7C/COX4I1/COX7A2L/COX15/MT-CO1/COX7B/COX5B	16	16	ENSG00000198938/ENSG00000111775/ENSG00000176340/ENSG00000172115/ENSG00000164919/ENSG00000126267/ENSG00000198712/ENSG00000178741/ENSG00000189043/ENSG00000127184/ENSG00000131143/ENSG00000115944/ENSG00000014919/ENSG00000198804/ENSG00000131174/ENSG00000135940	0
BP	GO:0019646	aerobic electron transport chain	16/4508	19/14696	2.11358e-06	0.000140185	ENSG00000198938/ENSG00000111775/ENSG00000176340/ENSG00000172115/ENSG00000164919/ENSG00000126267/ENSG00000198712/ENSG00000178741/ENSG00000189043/ENSG00000127184/ENSG00000131143/ENSG00000115944/ENSG00000014919/ENSG00000198804/ENSG00000131174/ENSG00000135940	MT-CO3/COX6A1/COX8A/CYCS/COX6C/COX6B1/MT-CO2/COX5A/NDUFA4/COX7C/COX4I1/COX7A2L/COX15/MT-CO1/COX7B/COX5B	16	16	ENSG00000198938/ENSG00000111775/ENSG00000176340/ENSG00000172115/ENSG00000164919/ENSG00000126267/ENSG00000198712/ENSG00000178741/ENSG00000189043/ENSG00000127184/ENSG00000131143/ENSG00000115944/ENSG00000014919/ENSG00000198804/ENSG00000131174/ENSG00000135940	0
BP	GO:2000045	regulation of G1/S transition of mitotic cell cycle	70/4508	142/14696	2.43484e-06	0.000159698	ENSG00000136826/ENSG00000161970/ENSG00000140464/ENSG00000100823/ENSG00000185499/ENSG00000150991/ENSG00000075218/ENSG00000094804/ENSG00000134057/ENSG00000146648/ENSG00000092010/ENSG00000123080/ENSG00000118193/ENSG00000087088/ENSG00000137210/ENSG00000185088/ENSG00000175215/ENSG00000080802/ENSG00000170312/ENSG00000125107/ENSG00000135446/ENSG00000143947/ENSG00000181163/ENSG00000008710/ENSG00000151694…	KLF4/RPL26/PML/APEX1/MUC1/UBC/GTSE1/CDC6/CCNB1/EGFR/PSME1/CDKN2C/KIF14/BAX/TMEM14B/RPS27L/CTDSP2/CNOT4/CDK1/CNOT1/CDK4/RPS27A/NPM1/PKD1/ADAM17/EP300/BID/SOX4/INO80/MEPCE/CCND1/CDC25C/AURKA/PRKDC/NACC2/ANKRD17/RGCC/DCUN1D3/PLK3/CDKN1A/KMT2E/LSM10/CDK10/E2F1/KANK2/UBA52/PIDD1/E2F7/CASP2/PTEN/CDK2/TRIAP1/CDC45/MDM4/ZNF385A/ANXA1/PRMT2/RPA2/ZNF655/CTDSPL/EIF4G1/PCBP4/SFN/E2F8/JADE1/CNOT10/FBXO31/PLAG…	70	39	ENSG00000161970/ENSG00000100823/ENSG00000075218/ENSG00000094804/ENSG00000134057/ENSG00000123080/ENSG00000118193/ENSG00000087088/ENSG00000137210/ENSG00000185088/ENSG00000170312/ENSG00000135446/ENSG00000143947/ENSG00000181163/ENSG00000124766/ENSG00000146834/ENSG00000158402/ENSG00000087586/ENSG00000253729/ENSG00000148411/ENSG00000181817/ENSG00000185324/ENSG00000101412/ENSG00000197256/ENSG00000221983…	31	ENSG00000136826/ENSG00000140464/ENSG00000185499/ENSG00000150991/ENSG00000146648/ENSG00000092010/ENSG00000175215/ENSG00000080802/ENSG00000125107/ENSG00000008710/ENSG00000151694/ENSG00000100393/ENSG00000015475/ENSG00000128908/ENSG00000110092/ENSG00000132466/ENSG00000102760/ENSG00000188215/ENSG00000173846/ENSG00000124762/ENSG00000005483/ENSG00000106144/ENSG00000171862/ENSG00000198625/ENSG00000161642…
BP	GO:0000082	G1/S transition of mitotic cell cycle	107/4508	239/14696	2.64959e-06	0.000171874	ENSG00000136826/ENSG00000161970/ENSG00000140464/ENSG00000100823/ENSG00000185499/ENSG00000150991/ENSG00000166337/ENSG00000076003/ENSG00000156273/ENSG00000172201/ENSG00000100297/ENSG00000187840/ENSG00000228716/ENSG00000075218/ENSG00000094804/ENSG00000104738/ENSG00000137154/ENSG00000134057/ENSG00000146648/ENSG00000106399/ENSG00000166508/ENSG00000176890/ENSG00000092010/ENSG00000150457/ENSG00000115350…	KLF4/RPL26/PML/APEX1/MUC1/UBC/TAF10/MCM6/BACH1/ID4/MCM5/EIF4EBP1/DHFR/GTSE1/CDC6/MCM4/RPS6/CCNB1/EGFR/RPA3/MCM7/TYMS/PSME1/LATS2/POLE4/CDKN2C/POLE3/KIF14/BAX/TMEM14B/RPS27L/RCC1/CTDSP2/CNOT4/RPA1/CDK1/RANBP1/CNOT1/CDK4/RPS27A/BRD4/NPM1/CDKN3/PKD1/ADAM17/EP300/MCM10/BID/SOX4/INO80/KLF11/MEPCE/PIAS1/RRM2/MAX/POLA1/CCND1/CDC25C/MCM2/CCNE1/MCM8/AURKA/PRKDC/NACC2/ANKRD17/RGCC/DCUN1D3/PLK3/CDKN1A/KMT2E…	107	66	ENSG00000161970/ENSG00000100823/ENSG00000166337/ENSG00000076003/ENSG00000100297/ENSG00000187840/ENSG00000228716/ENSG00000075218/ENSG00000094804/ENSG00000104738/ENSG00000137154/ENSG00000134057/ENSG00000106399/ENSG00000166508/ENSG00000176890/ENSG00000115350/ENSG00000123080/ENSG00000148229/ENSG00000118193/ENSG00000087088/ENSG00000137210/ENSG00000185088/ENSG00000180198/ENSG00000132383/ENSG00000170312…	41	ENSG00000136826/ENSG00000140464/ENSG00000185499/ENSG00000150991/ENSG00000156273/ENSG00000172201/ENSG00000146648/ENSG00000092010/ENSG00000150457/ENSG00000175215/ENSG00000080802/ENSG00000125107/ENSG00000141867/ENSG00000008710/ENSG00000151694/ENSG00000100393/ENSG00000015475/ENSG00000128908/ENSG00000172059/ENSG00000033800/ENSG00000125952/ENSG00000110092/ENSG00000132466/ENSG00000102760/ENSG00000188215…
BP	GO:0009060	aerobic respiration	45/4508	81/14696	2.77563e-06	0.000178093	ENSG00000198938/ENSG00000111775/ENSG00000176340/ENSG00000156467/ENSG00000172115/ENSG00000173660/ENSG00000164919/ENSG00000126267/ENSG00000172340/ENSG00000143252/ENSG00000131828/ENSG00000184076/ENSG00000101365/ENSG00000198712/ENSG00000073578/ENSG00000178741/ENSG00000121691/ENSG00000189043/ENSG00000091483/ENSG00000150768/ENSG00000127184/ENSG00000135441/ENSG00000204370/ENSG00000131143/ENSG00000062485…	MT-CO3/COX6A1/COX8A/UQCRB/CYCS/UQCRH/COX6C/COX6B1/SUCLG2/SDHC/PDHA1/UQCR10/IDH3B/MT-CO2/SDHA/COX5A/CAT/NDUFA4/FH/DLAT/COX7C/BLOC1S1/SDHD/COX4I1/CS/DHTKD1/COX7A2L/OXA1L/PDHB/COX15/SLC25A14/MT-CO1/COX7B/UQCRHL/ACO2/PMPCB/MDH2/CBFA2T3/DLST/NDUFS7/IDH2/MDH1B/COX5B/IDH1/MDH1	45	44	ENSG00000198938/ENSG00000111775/ENSG00000176340/ENSG00000156467/ENSG00000172115/ENSG00000173660/ENSG00000164919/ENSG00000126267/ENSG00000172340/ENSG00000143252/ENSG00000131828/ENSG00000184076/ENSG00000101365/ENSG00000198712/ENSG00000073578/ENSG00000178741/ENSG00000121691/ENSG00000189043/ENSG00000091483/ENSG00000150768/ENSG00000127184/ENSG00000135441/ENSG00000204370/ENSG00000131143/ENSG00000062485…	1	ENSG00000129993
BP	GO:0002221	pattern recognition receptor signaling pathway	79/4508	166/14696	3.26309e-06	0.000205418	ENSG00000118503/ENSG00000163131/ENSG00000134321/ENSG00000134070/ENSG00000023445/ENSG00000125347/ENSG00000145901/ENSG00000115267/ENSG00000100600/ENSG00000107201/ENSG00000189403/ENSG00000108771/ENSG00000131378/ENSG00000150991/ENSG00000263528/ENSG00000173039/ENSG00000254087/ENSG00000167207/ENSG00000132256/ENSG00000164342/ENSG00000104312/ENSG00000171564/ENSG00000204389/ENSG00000185507/ENSG00000144381…	TNFAIP3/CTSS/RSAD2/IRAK2/BIRC3/IRF1/TNIP1/IFIH1/LGMN/DDX58/HMGB1/DHX58/RFTN1/UBC/IKBKE/RELA/LYN/NOD2/TRIM5/TLR3/RIPK2/FGB/HSPA1A/IRF7/HSPD1/TAB2/CYLD/RIOK3/CAV1/PELI1/LBP/C1QBP/BIRC2/CTSB/TRAF6/PUM1/ARRB2/TLR2/MYD88/MAP3K1/RPS27A/BCL10/NFKBIA/MAP2K6/PIK3AP1/PGLYRP2/TAB3/DAB2IP/TLR1/TRIM15/UNC93B1/ANKRD17/PRKCE/NR1H3/OTUD4/TNIP3/TSPAN6/TBK1/TLR6/UBA52/CTSL/ITGB2/TANK/NR1D1/TRAF3/FLOT1/HSP90B1/NLRX…	79	17	ENSG00000189403/ENSG00000171564/ENSG00000204389/ENSG00000144381/ENSG00000105974/ENSG00000108561/ENSG00000141480/ENSG00000143947/ENSG00000108984/ENSG00000025434/ENSG00000000003/ENSG00000221983/ENSG00000137312/ENSG00000160703/ENSG00000092445/ENSG00000105298/ENSG00000171557	62	ENSG00000118503/ENSG00000163131/ENSG00000134321/ENSG00000134070/ENSG00000023445/ENSG00000125347/ENSG00000145901/ENSG00000115267/ENSG00000100600/ENSG00000107201/ENSG00000108771/ENSG00000131378/ENSG00000150991/ENSG00000263528/ENSG00000173039/ENSG00000254087/ENSG00000167207/ENSG00000132256/ENSG00000164342/ENSG00000104312/ENSG00000185507/ENSG00000055208/ENSG00000083799/ENSG00000101782/ENSG00000197329…
BP	GO:0046718	viral entry into host cell	54/4508	103/14696	3.2711e-06	0.000205418	ENSG00000204616/ENSG00000019582/ENSG00000196352/ENSG00000130164/ENSG00000090339/ENSG00000161638/ENSG00000141458/ENSG00000164171/ENSG00000168961/ENSG00000142089/ENSG00000171206/ENSG00000100097/ENSG00000132256/ENSG00000196262/ENSG00000112343/ENSG00000168028/ENSG00000197635/ENSG00000204389/ENSG00000146648/ENSG00000130202/ENSG00000142627/ENSG00000080561/ENSG00000121966/ENSG00000163347/ENSG00000185624…	TRIM31/CD74/CD55/LDLR/ICAM1/ITGA5/NPC1/ITGA2/LGALS9/IFITM3/TRIM8/LGALS1/TRIM5/PPIA/TRIM38/RPSA/DPP4/HSPA1A/EGFR/NECTIN2/EPHA2/MID2/CXCR4/CLDN1/P4HB/TNFRSF14/CAV1/SCARB2/CTSB/IFITM2/SCARB1/VPS18/CDK1/SERPINB3/TMPRSS2/CD46/IFITM1/TRIM59/NECTIN4/VAMP8/LAMP1/HAVCR1/HYAL2/SIVA1/CD81/TYRO3/ITGB1/ITGB5/ITGAV/NUP153/EPS15/NECTIN1/GRK2/TRIM21	54	15	ENSG00000100097/ENSG00000196262/ENSG00000168028/ENSG00000204389/ENSG00000105974/ENSG00000170312/ENSG00000213186/ENSG00000118640/ENSG00000068001/ENSG00000184990/ENSG00000092445/ENSG00000150093/ENSG00000082781/ENSG00000138448/ENSG00000110400	39	ENSG00000204616/ENSG00000019582/ENSG00000196352/ENSG00000130164/ENSG00000090339/ENSG00000161638/ENSG00000141458/ENSG00000164171/ENSG00000168961/ENSG00000142089/ENSG00000171206/ENSG00000132256/ENSG00000112343/ENSG00000197635/ENSG00000146648/ENSG00000130202/ENSG00000142627/ENSG00000080561/ENSG00000121966/ENSG00000163347/ENSG00000185624/ENSG00000157873/ENSG00000138760/ENSG00000164733/ENSG00000185201…
BP	GO:0090068	positive regulation of cell cycle process	109/4508	246/14696	3.8712e-06	0.000240544	ENSG00000161970/ENSG00000115008/ENSG00000140464/ENSG00000100823/ENSG00000185499/ENSG00000150991/ENSG00000120149/ENSG00000141448/ENSG00000124882/ENSG00000164109/ENSG00000178999/ENSG00000075218/ENSG00000101224/ENSG00000094804/ENSG00000134057/ENSG00000076382/ENSG00000175063/ENSG00000125538/ENSG00000101447/ENSG00000122966/ENSG00000118193/ENSG00000087088/ENSG00000168496/ENSG00000162552/ENSG00000198171…	RPL26/IL1A/PML/APEX1/MUC1/UBC/MSX2/GATA6/EREG/MAD2L1/AURKB/GTSE1/CDC25B/CDC6/CCNB1/SPAG5/UBE2C/IL1B/FAM83D/CIT/KIF14/BAX/FEN1/WNT4/DDRGK1/CNOT4/CDK1/CDCA5/DLGAP5/RANBP1/CNOT1/CDK4/RPS27A/BRD4/NPM1/RACGAP1/EP300/TGFA/SOX4/INO80/MEPCE/SIN3A/PHB2/DAB2IP/POC1A/CCND1/CDC25C/HNRNPU/SH2B1/NUDT16/PRKACA/RPL23/BTC/AURKA/ANKRD17/DYNC1H1/XRCC3/RGCC/PRKCE/TPR/PLK3/CDKN1A/KMT2E/CDC7/LSM10/CDK10/E2F1/UBA52/PID…	109	62	ENSG00000161970/ENSG00000100823/ENSG00000164109/ENSG00000178999/ENSG00000075218/ENSG00000094804/ENSG00000134057/ENSG00000076382/ENSG00000175063/ENSG00000101447/ENSG00000122966/ENSG00000118193/ENSG00000087088/ENSG00000168496/ENSG00000198171/ENSG00000170312/ENSG00000146670/ENSG00000126787/ENSG00000099901/ENSG00000135446/ENSG00000143947/ENSG00000181163/ENSG00000161800/ENSG00000124766/ENSG00000146834…	47	ENSG00000115008/ENSG00000140464/ENSG00000185499/ENSG00000150991/ENSG00000120149/ENSG00000141448/ENSG00000124882/ENSG00000101224/ENSG00000125538/ENSG00000162552/ENSG00000080802/ENSG00000125107/ENSG00000141867/ENSG00000100393/ENSG00000163235/ENSG00000128908/ENSG00000169375/ENSG00000136848/ENSG00000110092/ENSG00000174808/ENSG00000132466/ENSG00000197102/ENSG00000102760/ENSG00000171132/ENSG00000047410…
BP	GO:0010035	response to inorganic substance	185/4508	458/14696	4.70554e-06	0.000289342	ENSG00000118503/ENSG00000265972/ENSG00000137496/ENSG00000090339/ENSG00000166710/ENSG00000125148/ENSG00000136826/ENSG00000039068/ENSG00000112096/ENSG00000115008/ENSG00000141458/ENSG00000116288/ENSG00000136244/ENSG00000143878/ENSG00000100823/ENSG00000160182/ENSG00000073756/ENSG00000138668/ENSG00000160211/ENSG00000173039/ENSG00000106268/ENSG00000117450/ENSG00000131979/ENSG00000158615/ENSG00000003402…	TNFAIP3/TXNIP/IL18BP/ICAM1/B2M/MT2A/KLF4/CDH1/SOD2/IL1A/NPC1/PARK7/IL6/RHOB/APEX1/TFF1/PTGS2/HNRNPD/G6PD/RELA/NUDT1/PRDX1/GCH1/PPP1R15B/CFLAR/KLF2/SLC11A2/SOD1/FSTL3/HNRNPA1/VCAM1/CYP1B1/DHFR/AIFM1/NDRG1/NFE2L2/THBS1/NQO1/ATP2B4/FBLN5/ITPR3/FGB/PRDX3/CCNA2/CCNB1/EGFR/ZC3H12A/RPS3/PARP1/KCNK3/TXNRD2/PYCR1/CLDN1/DUSP1/TRPA1/FOXO1/BMP6/TNF/TIMELESS/CAV1/MT-CYB/EGLN1/PTGES/AQP3/AREG/CLIC4/ABL1/ETS1/C…	185	89	ENSG00000116288/ENSG00000100823/ENSG00000138668/ENSG00000160211/ENSG00000106268/ENSG00000117450/ENSG00000142168/ENSG00000135486/ENSG00000228716/ENSG00000156709/ENSG00000137801/ENSG00000181019/ENSG00000171564/ENSG00000165672/ENSG00000145386/ENSG00000134057/ENSG00000149273/ENSG00000143799/ENSG00000184470/ENSG00000183010/ENSG00000111602/ENSG00000105974/ENSG00000198727/ENSG00000168615/ENSG00000002330…	96	ENSG00000118503/ENSG00000265972/ENSG00000137496/ENSG00000090339/ENSG00000166710/ENSG00000125148/ENSG00000136826/ENSG00000039068/ENSG00000112096/ENSG00000115008/ENSG00000141458/ENSG00000136244/ENSG00000143878/ENSG00000160182/ENSG00000073756/ENSG00000173039/ENSG00000131979/ENSG00000158615/ENSG00000003402/ENSG00000127528/ENSG00000110911/ENSG00000070404/ENSG00000162692/ENSG00000138061/ENSG00000104419…
BP	GO:0048525	negative regulation of viral process	47/4508	87/14696	4.77673e-06	0.000290691	ENSG00000271503/ENSG00000204616/ENSG00000135114/ENSG00000134321/ENSG00000145901/ENSG00000140464/ENSG00000124107/ENSG00000172183/ENSG00000130303/ENSG00000175334/ENSG00000105939/ENSG00000142089/ENSG00000185745/ENSG00000171206/ENSG00000132256/ENSG00000111335/ENSG00000197110/ENSG00000187608/ENSG00000163565/ENSG00000089127/ENSG00000163874/ENSG00000080561/ENSG00000232810/ENSG00000115561/ENSG00000185201…	CCL5/TRIM31/OASL/RSAD2/TNIP1/PML/SLPI/ISG20/BST2/BANF1/ZC3HAV1/IFITM3/IFIT1/TRIM8/TRIM5/OAS2/IFNL3/ISG15/IFI16/OAS1/ZC3H12A/MID2/TNF/CHMP3/IFITM2/APOBEC3A/ILF3/JUN/APOBEC3G/IFITM1/TRIM15/MX1/TRIM59/TFAP4/TARDBP/MAVS/ADAR/HDAC1/PARP10/VAPA/CCL4/STAT1/CCNK/OAS3/APOBEC3F/IFNB1/TRIM21	47	8	ENSG00000175334/ENSG00000115561/ENSG00000129351/ENSG00000213186/ENSG00000090447/ENSG00000120948/ENSG00000088888/ENSG00000116478	39	ENSG00000271503/ENSG00000204616/ENSG00000135114/ENSG00000134321/ENSG00000145901/ENSG00000140464/ENSG00000124107/ENSG00000172183/ENSG00000130303/ENSG00000105939/ENSG00000142089/ENSG00000185745/ENSG00000171206/ENSG00000132256/ENSG00000111335/ENSG00000197110/ENSG00000187608/ENSG00000163565/ENSG00000089127/ENSG00000163874/ENSG00000080561/ENSG00000232810/ENSG00000185201/ENSG00000128383/ENSG00000177606…
BP	GO:0042542	response to hydrogen peroxide	62/4508	124/14696	4.99562e-06	0.000299944	ENSG00000118503/ENSG00000265972/ENSG00000137496/ENSG00000136826/ENSG00000116288/ENSG00000136244/ENSG00000143878/ENSG00000100823/ENSG00000173039/ENSG00000158615/ENSG00000127528/ENSG00000142168/ENSG00000138061/ENSG00000156709/ENSG00000116044/ENSG00000181019/ENSG00000165672/ENSG00000149273/ENSG00000183010/ENSG00000120129/ENSG00000104321/ENSG00000150907/ENSG00000109321/ENSG00000097007/ENSG00000134954…	TNFAIP3/TXNIP/IL18BP/KLF4/PARK7/IL6/RHOB/APEX1/RELA/PPP1R15B/KLF2/SOD1/CYP1B1/AIFM1/NFE2L2/NQO1/PRDX3/RPS3/PYCR1/DUSP1/TRPA1/FOXO1/AREG/ABL1/ETS1/CST3/ADAM9/BAD/CAT/CDK1/COL1A1/RACK1/JUN/MT-ND6/HMOX1/STK25/KDM6B/ZNF277/TRAP1/SETX/PPIF/HSF1/GPR37L1/PDCD10/MET/CBX8/GPX1/PPP5C/MT-ND5/MAP3K5/MB/ANXA1/HGF/PDE8A/PINK1/PSAP/PTK2B/STAT1/PDGFD/MDM2/FOXO3/SDC1	62	27	ENSG00000116288/ENSG00000100823/ENSG00000142168/ENSG00000156709/ENSG00000181019/ENSG00000165672/ENSG00000149273/ENSG00000183010/ENSG00000168615/ENSG00000002330/ENSG00000121691/ENSG00000170312/ENSG00000204628/ENSG00000198695/ENSG00000100292/ENSG00000115694/ENSG00000126602/ENSG00000141570/ENSG00000233276/ENSG00000011485/ENSG00000198786/ENSG00000198125/ENSG00000135046/ENSG00000019991/ENSG00000158828…	35	ENSG00000118503/ENSG00000265972/ENSG00000137496/ENSG00000136826/ENSG00000136244/ENSG00000143878/ENSG00000173039/ENSG00000158615/ENSG00000127528/ENSG00000138061/ENSG00000116044/ENSG00000120129/ENSG00000104321/ENSG00000150907/ENSG00000109321/ENSG00000097007/ENSG00000134954/ENSG00000101439/ENSG00000108821/ENSG00000177606/ENSG00000132510/ENSG00000198839/ENSG00000107290/ENSG00000108179/ENSG00000185122…
BP	GO:2001234	negative regulation of apoptotic signaling pathway	91/4508	199/14696	5.0304e-06	0.000299944	ENSG00000006210/ENSG00000118503/ENSG00000019582/ENSG00000106366/ENSG00000121858/ENSG00000090339/ENSG00000011422/ENSG00000140379/ENSG00000112096/ENSG00000115008/ENSG00000116288/ENSG00000185499/ENSG00000073756/ENSG00000196730/ENSG00000107731/ENSG00000173039/ENSG00000164104/ENSG00000168398/ENSG00000003402/ENSG00000005022/ENSG00000171951/ENSG00000116044/ENSG00000092871/ENSG00000100219/ENSG00000137801…	CX3CL1/TNFAIP3/CD74/SERPINE1/TNFSF10/ICAM1/PLAUR/BCL2A1/SOD2/IL1A/PARK7/MUC1/PTGS2/DAPK1/UNC5B/RELA/HMGB2/BDKRB2/CFLAR/SLC25A5/SCG2/NFE2L2/RFFL/XBP1/THBS1/LGALS3/FGB/PEA15/SYVN1/HSPA1A/PTTG1IP/IL1B/TNF/TMBIM1/QARS/PSEN1/MCL1/FAS/ACKR3/BMP4/BAX/ARRB2/WNT4/BCL2L12/GSTP1/AR/NR4A2/HMOX1/YBX3/BID/IFI6/TRAP1/VDAC2/PPIF/TPT1/RB1CC1/NONO/TNFRSF10B/IL7/TRADD/ARHGEF2/FZD9/VNN1/FIGNL1/NOC2L/GPX1/TMEM14A/GCL…	91	40	ENSG00000116288/ENSG00000164104/ENSG00000005022/ENSG00000171951/ENSG00000137801/ENSG00000131981/ENSG00000171564/ENSG00000162734/ENSG00000204389/ENSG00000172053/ENSG00000125378/ENSG00000087088/ENSG00000141480/ENSG00000126453/ENSG00000084207/ENSG00000169083/ENSG00000100292/ENSG00000126602/ENSG00000133112/ENSG00000147140/ENSG00000132436/ENSG00000188976/ENSG00000233276/ENSG00000096092/ENSG00000023909…	51	ENSG00000006210/ENSG00000118503/ENSG00000019582/ENSG00000106366/ENSG00000121858/ENSG00000090339/ENSG00000011422/ENSG00000140379/ENSG00000112096/ENSG00000115008/ENSG00000185499/ENSG00000073756/ENSG00000196730/ENSG00000107731/ENSG00000173039/ENSG00000168398/ENSG00000003402/ENSG00000116044/ENSG00000092871/ENSG00000100219/ENSG00000162298/ENSG00000183255/ENSG00000125538/ENSG00000232810/ENSG00000135926…
BP	GO:0051054	positive regulation of DNA metabolic process	94/4508	207/14696	5.08792e-06	0.00030034	ENSG00000101017/ENSG00000136826/ENSG00000189403/ENSG00000140464/ENSG00000076248/ENSG00000138668/ENSG00000122566/ENSG00000135624/ENSG00000135486/ENSG00000124882/ENSG00000105287/ENSG00000178999/ENSG00000041880/ENSG00000117650/ENSG00000109079/ENSG00000080824/ENSG00000130826/ENSG00000146648/ENSG00000150753/ENSG00000146731/ENSG00000149273/ENSG00000143799/ENSG00000153162/ENSG00000111602/ENSG00000163468…	CD40/KLF4/HMGB1/PML/UNG/HNRNPD/HNRNPA2B1/CCT7/HNRNPA1/EREG/PRKD2/AURKB/PARP3/NEK2/TNFAIP1/HSP90AA1/DKC1/EGFR/CCT5/CCT6A/RPS3/PARP1/BMP6/TIMELESS/CCT3/RFC5/BMP4/PRKCG/BAX/AREG/ARRB2/CST3/MLH1/CDK1/CCT4/NPAS2/FOXM1/JUN/CCT2/RAC1/PARM1/DTX3L/INO80/CTC1/XRCC5/TCP1/XRCC1/KCTD13/DHX9/NUDT16/SHC1/HSF1/CACYBP/NBN/PDGFA/MGMT/HSP90AB1/RGCC/CBX8/HRAS/DNA2/DSCC1/OTUD4/CDC7/NSD2/H2AFX/TNKS/UBE2B/E2F7/CCT8/CDK…	94	60	ENSG00000189403/ENSG00000076248/ENSG00000138668/ENSG00000122566/ENSG00000135624/ENSG00000135486/ENSG00000178999/ENSG00000117650/ENSG00000080824/ENSG00000130826/ENSG00000150753/ENSG00000146731/ENSG00000149273/ENSG00000143799/ENSG00000111602/ENSG00000163468/ENSG00000111445/ENSG00000125378/ENSG00000087088/ENSG00000141480/ENSG00000076242/ENSG00000170312/ENSG00000115484/ENSG00000111206/ENSG00000166226…	34	ENSG00000101017/ENSG00000136826/ENSG00000140464/ENSG00000124882/ENSG00000105287/ENSG00000041880/ENSG00000109079/ENSG00000146648/ENSG00000153162/ENSG00000126583/ENSG00000109321/ENSG00000101439/ENSG00000170485/ENSG00000177606/ENSG00000136238/ENSG00000169116/ENSG00000163840/ENSG00000128908/ENSG00000178971/ENSG00000174943/ENSG00000185122/ENSG00000104320/ENSG00000197461/ENSG00000102760/ENSG00000164164…
BP	GO:0060326	cell chemotaxis	98/4508	218/14696	5.53141e-06	0.000323287	ENSG00000271503/ENSG00000169245/ENSG00000006210/ENSG00000169248/ENSG00000019582/ENSG00000106366/ENSG00000115009/ENSG00000184371/ENSG00000102962/ENSG00000134339/ENSG00000189403/ENSG00000136244/ENSG00000151882/ENSG00000163734/ENSG00000168961/ENSG00000163739/ENSG00000169429/ENSG00000081041/ENSG00000164104/ENSG00000254087/ENSG00000163735/ENSG00000125735/ENSG00000128512/ENSG00000108691/ENSG00000103222…	CCL5/CXCL10/CX3CL1/CXCL11/CD74/SERPINE1/CCL20/CSF1/CCL22/SAA2/HMGB1/IL6/CCL28/CXCL3/LGALS9/CXCL1/CXCL8/CXCL2/HMGB2/LYN/CXCL5/TNFSF14/DOCK4/CCL2/ABCC1/SCG2/NR4A1/VCAM1/PRKD2/PDE4B/IL23A/P2RX4/VEGFC/THBS1/LGALS3/EPHA2/IL1B/CXCR4/ADGRE2/HBEGF/PADI2/TNFRSF11A/HRH1/LBP/C1QBP/GBF1/ARRB2/CCL17/HOXB9/GSTP1/RIPOR2/NOTCH1/SAA1/RAC1/RAB13/ADAM17/VAV3/SLC8B1/RHOG/AGTR1/HSD3B7/VEGFA/ELMO2/CXCL16/C5/CKLF/ADAM1…	98	20	ENSG00000189403/ENSG00000164104/ENSG00000171951/ENSG00000137801/ENSG00000131981/ENSG00000117115/ENSG00000108561/ENSG00000141480/ENSG00000084207/ENSG00000143545/ENSG00000134215/ENSG00000106804/ENSG00000217555/ENSG00000197702/ENSG00000135046/ENSG00000019991/ENSG00000170962/ENSG00000205542/ENSG00000146070/ENSG00000160712	78	ENSG00000271503/ENSG00000169245/ENSG00000006210/ENSG00000169248/ENSG00000019582/ENSG00000106366/ENSG00000115009/ENSG00000184371/ENSG00000102962/ENSG00000134339/ENSG00000136244/ENSG00000151882/ENSG00000163734/ENSG00000168961/ENSG00000163739/ENSG00000169429/ENSG00000081041/ENSG00000254087/ENSG00000163735/ENSG00000125735/ENSG00000128512/ENSG00000108691/ENSG00000103222/ENSG00000123358/ENSG00000162692…
BP	GO:0034470	ncRNA processing	169/4508	414/14696	5.81911e-06	0.000336767	ENSG00000116251/ENSG00000134419/ENSG00000161970/ENSG00000172183/ENSG00000089009/ENSG00000173113/ENSG00000122566/ENSG00000100316/ENSG00000129824/ENSG00000122026/ENSG00000145912/ENSG00000147604/ENSG00000142534/ENSG00000140988/ENSG00000148303/ENSG00000122406/ENSG00000170515/ENSG00000131469/ENSG00000168028/ENSG00000142676/ENSG00000118181/ENSG00000130826/ENSG00000137154/ENSG00000164346/ENSG00000142937…	RPL22/RPS15A/RPL26/ISG20/RPL6/TRMT112/HNRNPA2B1/RPL3/RPS4Y1/RPL21/NHP2/RPL7/RPS11/RPS2/RPL7A/RPL5/PA2G4/RPL27/RPSA/RPL11/RPS25/DKC1/RPS6/NSA2/RPS8/SMAD3/SEPHS1/RPL24/RPS3/RPL35A/LAS1L/RPS14/RPS3A/NOP56/RPL27A/DCAF13/RPL10A/RIOK3/FBL/RPL39/LAGE3/NSUN5/IMP4/RPL9/NOP10/EBNA1BP2/RPS15/HSD17B10/RPS12/RPS27L/RPS24/BOP1/TSR2/TARBP2/EIF6/RPS27A/LSM6/RPL17/MRM1/SART1/NOP14/EXOSC7/RPL8/SENP3/RPL37/EXOSC2/R…	169	147	ENSG00000116251/ENSG00000134419/ENSG00000161970/ENSG00000089009/ENSG00000173113/ENSG00000122566/ENSG00000100316/ENSG00000129824/ENSG00000122026/ENSG00000145912/ENSG00000147604/ENSG00000142534/ENSG00000140988/ENSG00000148303/ENSG00000122406/ENSG00000170515/ENSG00000131469/ENSG00000168028/ENSG00000142676/ENSG00000118181/ENSG00000130826/ENSG00000137154/ENSG00000164346/ENSG00000142937/ENSG00000086475…	22	ENSG00000172183/ENSG00000166949/ENSG00000101782/ENSG00000130305/ENSG00000115268/ENSG00000123908/ENSG00000164880/ENSG00000171824/ENSG00000143493/ENSG00000145996/ENSG00000141543/ENSG00000100601/ENSG00000160710/ENSG00000138785/ENSG00000108651/ENSG00000171316/ENSG00000117597/ENSG00000278053/ENSG00000160214/ENSG00000233927/ENSG00000102786/ENSG00000134744
BP	GO:0044783	G1 DNA damage checkpoint	40/4508	71/14696	6.17279e-06	0.000353133	ENSG00000161970/ENSG00000140464/ENSG00000185499/ENSG00000150991/ENSG00000075218/ENSG00000134057/ENSG00000087088/ENSG00000185088/ENSG00000080802/ENSG00000170312/ENSG00000125107/ENSG00000143947/ENSG00000181163/ENSG00000100393/ENSG00000124766/ENSG00000110092/ENSG00000158402/ENSG00000087586/ENSG00000253729/ENSG00000102760/ENSG00000173846/ENSG00000124762/ENSG00000101412/ENSG00000221983/ENSG00000177595…	RPL26/PML/MUC1/UBC/GTSE1/CCNB1/BAX/RPS27L/CNOT4/CDK1/CNOT1/RPS27A/NPM1/EP300/SOX4/CCND1/CDC25C/AURKA/PRKDC/RGCC/PLK3/CDKN1A/E2F1/UBA52/PIDD1/E2F7/CASP2/CDK2/TRIAP1/WAC/MDM4/ZNF385A/RPA2/PCBP4/SFN/E2F8/CNOT10/FBXO31/PLAGL1/MDM2	40	22	ENSG00000161970/ENSG00000075218/ENSG00000134057/ENSG00000087088/ENSG00000185088/ENSG00000170312/ENSG00000143947/ENSG00000181163/ENSG00000124766/ENSG00000158402/ENSG00000087586/ENSG00000253729/ENSG00000101412/ENSG00000221983/ENSG00000177595/ENSG00000165891/ENSG00000123374/ENSG00000170855/ENSG00000117748/ENSG00000090097/ENSG00000175793/ENSG00000129173	18	ENSG00000140464/ENSG00000185499/ENSG00000150991/ENSG00000080802/ENSG00000125107/ENSG00000100393/ENSG00000110092/ENSG00000102760/ENSG00000173846/ENSG00000124762/ENSG00000106144/ENSG00000095787/ENSG00000198625/ENSG00000161642/ENSG00000182973/ENSG00000103264/ENSG00000118495/ENSG00000135679
BP	GO:0051100	negative regulation of binding	70/4508	145/14696	6.22156e-06	0.000353133	ENSG00000119922/ENSG00000166710/ENSG00000116288/ENSG00000124107/ENSG00000107984/ENSG00000167034/ENSG00000120149/ENSG00000172201/ENSG00000185745/ENSG00000178999/ENSG00000117632/ENSG00000075218/ENSG00000117650/ENSG00000163565/ENSG00000119185/ENSG00000096968/ENSG00000183207/ENSG00000067066/ENSG00000167895/ENSG00000095713/ENSG00000080815/ENSG00000137642/ENSG00000105974/ENSG00000125968/ENSG00000087088…	IFIT2/B2M/PARK7/SLPI/DKK1/NKX3-1/MSX2/ID4/IFIT1/AURKB/STMN1/GTSE1/NEK2/IFI16/ITGB1BP1/JAK2/RUVBL2/SP100/TMC8/CRTAC1/PSEN1/SORL1/CAV1/ID1/BAX/ARRB2/SPAG9/RIPOR2/RSF1/NFKBIA/JUN/PIN1/HAND1/HMOX1/ADRB2/MEPCE/SIN3A/USP33/PPARA/AES/STUB1/AURKA/CTSZ/EIF4A3/SRI/P2RY1/MET/TFAP4/E2F1/TNKS/DNAJB2/MSX1/DDIT3/CARD16/DDX11/PCSK9/CPNE1/ERCC4/ZNF462/TTBK2/PPP1CA/TMSB4X/HABP4/NES/ZNF304/DAB2/GSK3B/CTNNBIP1/WAPL/…	70	32	ENSG00000116288/ENSG00000107984/ENSG00000178999/ENSG00000117632/ENSG00000075218/ENSG00000117650/ENSG00000119185/ENSG00000183207/ENSG00000137642/ENSG00000105974/ENSG00000087088/ENSG00000141480/ENSG00000127445/ENSG00000100292/ENSG00000146834/ENSG00000104964/ENSG00000103266/ENSG00000087586/ENSG00000101160/ENSG00000075142/ENSG00000169860/ENSG00000090447/ENSG00000101412/ENSG00000135924/ENSG00000013573…	38	ENSG00000119922/ENSG00000166710/ENSG00000124107/ENSG00000167034/ENSG00000120149/ENSG00000172201/ENSG00000185745/ENSG00000163565/ENSG00000096968/ENSG00000067066/ENSG00000167895/ENSG00000095713/ENSG00000080815/ENSG00000125968/ENSG00000008294/ENSG00000111913/ENSG00000048649/ENSG00000100906/ENSG00000177606/ENSG00000113196/ENSG00000169252/ENSG00000169375/ENSG00000077254/ENSG00000186951/ENSG00000141543…
BP	GO:1901990	regulation of mitotic cell cycle phase transition	156/4508	378/14696	6.42513e-06	0.000360052	ENSG00000136826/ENSG00000161970/ENSG00000140464/ENSG00000100823/ENSG00000185499/ENSG00000166851/ENSG00000150991/ENSG00000156970/ENSG00000164109/ENSG00000178999/ENSG00000075218/ENSG00000117650/ENSG00000094804/ENSG00000080824/ENSG00000185650/ENSG00000132612/ENSG00000134057/ENSG00000146648/ENSG00000175063/ENSG00000152518/ENSG00000092010/ENSG00000196230/ENSG00000120129/ENSG00000123080/ENSG00000147400…	KLF4/RPL26/PML/APEX1/MUC1/PLK1/UBC/BUB1B/MAD2L1/AURKB/GTSE1/NEK2/CDC6/HSP90AA1/ZFP36L1/VPS4A/CCNB1/EGFR/UBE2C/ZFP36L2/PSME1/TUBB/DUSP1/CDKN2C/CETN2/ODF2/ANAPC15/PSMC5/KIF14/OFD1/BAX/TMEM14B/CEP131/CEP78/TUBB4B/RPS27L/DDB1/DCTN1/CTDSP2/CNOT4/CDK1/CDCA5/DLGAP5/CNOT1/CENPF/PSMB5/CDK4/RPS27A/BRD4/TAOK3/NPM1/PKD1/YWHAE/PSMC1/ADAM17/AKAP9/EP300/BID/SOX4/TRIP13/INO80/CTC1/MEPCE/SIN3A/NEK6/PHB2/PSMA7/PSM…	156	108	ENSG00000161970/ENSG00000100823/ENSG00000166851/ENSG00000156970/ENSG00000164109/ENSG00000178999/ENSG00000075218/ENSG00000117650/ENSG00000094804/ENSG00000080824/ENSG00000132612/ENSG00000134057/ENSG00000175063/ENSG00000196230/ENSG00000123080/ENSG00000147400/ENSG00000136811/ENSG00000110200/ENSG00000087191/ENSG00000118193/ENSG00000087088/ENSG00000137210/ENSG00000141577/ENSG00000148019/ENSG00000188229…	48	ENSG00000136826/ENSG00000140464/ENSG00000185499/ENSG00000150991/ENSG00000185650/ENSG00000146648/ENSG00000152518/ENSG00000092010/ENSG00000120129/ENSG00000046651/ENSG00000175215/ENSG00000080802/ENSG00000125107/ENSG00000141867/ENSG00000135090/ENSG00000008710/ENSG00000151694/ENSG00000127914/ENSG00000100393/ENSG00000015475/ENSG00000128908/ENSG00000178971/ENSG00000169375/ENSG00000119408/ENSG00000110092…
BP	GO:2000278	regulation of DNA biosynthetic process	50/4508	95/14696	6.46544e-06	0.000360052	ENSG00000139567/ENSG00000136826/ENSG00000138668/ENSG00000122566/ENSG00000135624/ENSG00000135486/ENSG00000140451/ENSG00000105287/ENSG00000178999/ENSG00000117650/ENSG00000080824/ENSG00000130826/ENSG00000150753/ENSG00000146731/ENSG00000120129/ENSG00000163468/ENSG00000111445/ENSG00000092199/ENSG00000141480/ENSG00000115484/ENSG00000166226/ENSG00000114127/ENSG00000169116/ENSG00000178971/ENSG00000079246…	ACVRL1/KLF4/HNRNPD/HNRNPA2B1/CCT7/HNRNPA1/PIF1/PRKD2/AURKB/NEK2/HSP90AA1/DKC1/CCT5/CCT6A/DUSP1/CCT3/RFC5/HNRNPC/ARRB2/CCT4/CCT2/XRN1/PARM1/CTC1/XRCC5/TCP1/EXOSC10/HNRNPU/SH2B1/HSP90AB1/RGCC/DSCC1/CDKN1A/PINX1/TNKS/CCT8/NEK7/RFC4/ANKRD1/BMPR2/TNKS2/HGF/RFC3/PTK2B/TERF2/PNKP/WRAP53/DNAJC2/FBXO4/PARP4	50	31	ENSG00000138668/ENSG00000122566/ENSG00000135624/ENSG00000135486/ENSG00000140451/ENSG00000178999/ENSG00000117650/ENSG00000080824/ENSG00000130826/ENSG00000150753/ENSG00000146731/ENSG00000163468/ENSG00000111445/ENSG00000092199/ENSG00000141480/ENSG00000115484/ENSG00000166226/ENSG00000079246/ENSG00000120438/ENSG00000153187/ENSG00000178188/ENSG00000096384/ENSG00000136982/ENSG00000254093/ENSG00000156261…	19	ENSG00000139567/ENSG00000136826/ENSG00000105287/ENSG00000120129/ENSG00000114127/ENSG00000169116/ENSG00000178971/ENSG00000171824/ENSG00000102760/ENSG00000124762/ENSG00000173273/ENSG00000151414/ENSG00000148677/ENSG00000204217/ENSG00000107854/ENSG00000120899/ENSG00000132604/ENSG00000105821/ENSG00000102699
BP	GO:0045071	negative regulation of viral genome replication	32/4508	53/14696	7.24996e-06	0.000399967	ENSG00000271503/ENSG00000135114/ENSG00000134321/ENSG00000145901/ENSG00000124107/ENSG00000172183/ENSG00000130303/ENSG00000175334/ENSG00000105939/ENSG00000142089/ENSG00000185745/ENSG00000111335/ENSG00000197110/ENSG00000187608/ENSG00000163565/ENSG00000089127/ENSG00000163874/ENSG00000232810/ENSG00000185201/ENSG00000128383/ENSG00000129351/ENSG00000239713/ENSG00000185885/ENSG00000157601/ENSG00000088888…	CCL5/OASL/RSAD2/TNIP1/SLPI/ISG20/BST2/BANF1/ZC3HAV1/IFITM3/IFIT1/OAS2/IFNL3/ISG15/IFI16/OAS1/ZC3H12A/TNF/IFITM2/APOBEC3A/ILF3/APOBEC3G/IFITM1/MX1/MAVS/ADAR/PARP10/VAPA/CCNK/OAS3/APOBEC3F/IFNB1	32	3	ENSG00000175334/ENSG00000129351/ENSG00000088888	29	ENSG00000271503/ENSG00000135114/ENSG00000134321/ENSG00000145901/ENSG00000124107/ENSG00000172183/ENSG00000130303/ENSG00000105939/ENSG00000142089/ENSG00000185745/ENSG00000111335/ENSG00000197110/ENSG00000187608/ENSG00000163565/ENSG00000089127/ENSG00000163874/ENSG00000232810/ENSG00000185201/ENSG00000128383/ENSG00000239713/ENSG00000185885/ENSG00000157601/ENSG00000160710/ENSG00000178685/ENSG00000101558…
BP	GO:2001056	positive regulation of cysteine-type endopeptidase activity	67/4508	138/14696	7.66171e-06	0.000418769	ENSG00000121858/ENSG00000115541/ENSG00000158125/ENSG00000165949/ENSG00000189403/ENSG00000140464/ENSG00000167034/ENSG00000168961/ENSG00000196730/ENSG00000141682/ENSG00000169855/ENSG00000137752/ENSG00000166681/ENSG00000129521/ENSG00000003400/ENSG00000003402/ENSG00000172115/ENSG00000198363/ENSG00000117525/ENSG00000156709/ENSG00000104312/ENSG00000119632/ENSG00000163565/ENSG00000166949/ENSG00000096968…	TNFSF10/HSPE1/XDH/IFI27/HMGB1/PML/NKX3-1/LGALS9/DAPK1/PMAIP1/ROBO1/CASP1/BEX3/EGLN3/CASP10/CFLAR/CYCS/ASPH/F3/AIFM1/RIPK2/IFI27L2/IFI16/SMAD3/JAK2/MEFV/RPS3/HSPD1/TNF/FAS/CASP4/BAX/F2R/RPS27L/BAD/RACK1/BCL10/BID/WDR35/ANP32B/CYFIP2/TNFRSF10B/FIS1/HSF1/TRADD/PDCD2/FAM162A/ARRB1/CASP9/PPM1F/TFAP4/PIDD1/CASP2/MAP3K5/CTGF/APOPT1/NGFR/GRIN2B/TNFSF15/ARL6IP5/CARD8/PDCD5/GPER1/CASC2/EIF2AK3/BCL2L13/TNFR…	67	28	ENSG00000115541/ENSG00000189403/ENSG00000166681/ENSG00000172115/ENSG00000198363/ENSG00000156709/ENSG00000119632/ENSG00000149273/ENSG00000144381/ENSG00000087088/ENSG00000181104/ENSG00000185088/ENSG00000002330/ENSG00000204628/ENSG00000118965/ENSG00000136938/ENSG00000055163/ENSG00000214253/ENSG00000071994/ENSG00000137486/ENSG00000100034/ENSG00000090447/ENSG00000177595/ENSG00000256053/ENSG00000181634…	39	ENSG00000121858/ENSG00000158125/ENSG00000165949/ENSG00000140464/ENSG00000167034/ENSG00000168961/ENSG00000196730/ENSG00000141682/ENSG00000169855/ENSG00000137752/ENSG00000129521/ENSG00000003400/ENSG00000003402/ENSG00000117525/ENSG00000104312/ENSG00000163565/ENSG00000166949/ENSG00000096968/ENSG00000103313/ENSG00000232810/ENSG00000026103/ENSG00000196954/ENSG00000142867/ENSG00000015475/ENSG00000120889…
BP	GO:0008380	RNA splicing	168/4508	413/14696	7.8928e-06	0.000426318	ENSG00000168002/ENSG00000065978/ENSG00000178607/ENSG00000100836/ENSG00000138668/ENSG00000265241/ENSG00000122566/ENSG00000170144/ENSG00000146457/ENSG00000096746/ENSG00000135486/ENSG00000198258/ENSG00000126945/ENSG00000161981/ENSG00000157110/ENSG00000130332/ENSG00000169813/ENSG00000131981/ENSG00000165119/ENSG00000104824/ENSG00000099817/ENSG00000204389/ENSG00000100142/ENSG00000076650/ENSG00000125944…	POLR2G/YBX1/ERN1/PABPN1/HNRNPD/RBM8A/HNRNPA2B1/HNRNPA3/WTAP/HNRNPH3/HNRNPA1/UBL5/HNRNPH2/SNRNP25/RBPMS/LSM7/HNRNPF/LGALS3/HNRNPK/HNRNPL/POLR2E/HSPA1A/POLR2F/GPATCH1/HNRNPR/POLR2L/SNRPD2/ZMAT2/CSTF3/U2AF2/SNRNP70/SAP18/HNRNPUL1/PRPF31/HNRNPC/SNRPC/C1QBP/SNRPA/MAGOH/SNRPE/SRSF9/RBMXL1/SNRPF/THOC3/LSM6/POLR2B/SART1/LSM4/PCBP1/ZCCHC8/WDR62/LSM3/SNRNP35/MAGOHB/PQBP1/SF3B5/GEMIN6/ALYREF/SPEN/THOC2/SF3A…	168	140	ENSG00000168002/ENSG00000065978/ENSG00000100836/ENSG00000138668/ENSG00000265241/ENSG00000122566/ENSG00000170144/ENSG00000096746/ENSG00000135486/ENSG00000198258/ENSG00000126945/ENSG00000161981/ENSG00000130332/ENSG00000169813/ENSG00000131981/ENSG00000165119/ENSG00000104824/ENSG00000099817/ENSG00000204389/ENSG00000100142/ENSG00000125944/ENSG00000177700/ENSG00000125743/ENSG00000146007/ENSG00000176102…	28	ENSG00000178607/ENSG00000146457/ENSG00000157110/ENSG00000076650/ENSG00000213516/ENSG00000033030/ENSG00000065526/ENSG00000125676/ENSG00000107290/ENSG00000172062/ENSG00000167978/ENSG00000138433/ENSG00000159140/ENSG00000140830/ENSG00000112531/ENSG00000141543/ENSG00000067596/ENSG00000163156/ENSG00000167258/ENSG00000076924/ENSG00000125755/ENSG00000075292/ENSG00000003756/ENSG00000145388/ENSG00000139793…
BP	GO:0002444	myeloid leukocyte mediated immunity	194/4508	487/14696	7.94426e-06	0.000426318	ENSG00000028137/ENSG00000125730/ENSG00000196352/ENSG00000163131/ENSG00000169403/ENSG00000123610/ENSG00000173391/ENSG00000166710/ENSG00000162896/ENSG00000011422/ENSG00000079385/ENSG00000170542/ENSG00000145920/ENSG00000189403/ENSG00000124107/ENSG00000136244/ENSG00000168961/ENSG00000163739/ENSG00000130303/ENSG00000021355/ENSG00000184584/ENSG00000030582/ENSG00000254087/ENSG00000163735/ENSG00000164687…	TNFRSF1B/C3/CD55/CTSS/PTAFR/TNFAIP6/OLR1/B2M/PIGR/PLAUR/CEACAM1/SERPINB9/CPLX2/HMGB1/SLPI/IL6/LGALS9/CXCL1/BST2/SERPINB1/TMEM173/GRN/LYN/CXCL5/FABP5/LCN2/UBR4/B4GALT1/IMPDH2/PECAM1/PPIA/MLEC/CD47/PA2G4/CFD/LGALS3/CANT1/HSP90AA1/SLC27A2/ALOX5/AMPD3/NFKB1/HSPA1A/APRT/FTL/TUBB/NBEAL2/LTA4H/ADGRE2/EEF1A1/ADGRE5/ERP44/TMEM179B/PADI2/TMBIM1/PSEN1/NPC2/TMEM63A/CSNK2B/ILF2/CTSB/TUBB4B/XRCC6/CST3/APEH/HMO…	194	85	ENSG00000145920/ENSG00000189403/ENSG00000164687/ENSG00000178035/ENSG00000196262/ENSG00000110917/ENSG00000170515/ENSG00000131981/ENSG00000080824/ENSG00000204389/ENSG00000198931/ENSG00000087086/ENSG00000196230/ENSG00000111144/ENSG00000156508/ENSG00000117115/ENSG00000119655/ENSG00000204435/ENSG00000143621/ENSG00000188229/ENSG00000196419/ENSG00000164062/ENSG00000103415/ENSG00000114021/ENSG00000121691…	109	ENSG00000028137/ENSG00000125730/ENSG00000196352/ENSG00000163131/ENSG00000169403/ENSG00000123610/ENSG00000173391/ENSG00000166710/ENSG00000162896/ENSG00000011422/ENSG00000079385/ENSG00000170542/ENSG00000124107/ENSG00000136244/ENSG00000168961/ENSG00000163739/ENSG00000130303/ENSG00000021355/ENSG00000184584/ENSG00000030582/ENSG00000254087/ENSG00000163735/ENSG00000148346/ENSG00000127481/ENSG00000086062…
BP	GO:1903901	negative regulation of viral life cycle	41/4508	74/14696	8.32714e-06	0.000442839	ENSG00000271503/ENSG00000204616/ENSG00000135114/ENSG00000134321/ENSG00000145901/ENSG00000140464/ENSG00000124107/ENSG00000172183/ENSG00000130303/ENSG00000175334/ENSG00000105939/ENSG00000142089/ENSG00000185745/ENSG00000171206/ENSG00000132256/ENSG00000111335/ENSG00000197110/ENSG00000187608/ENSG00000163565/ENSG00000089127/ENSG00000163874/ENSG00000080561/ENSG00000232810/ENSG00000115561/ENSG00000185201…	CCL5/TRIM31/OASL/RSAD2/TNIP1/PML/SLPI/ISG20/BST2/BANF1/ZC3HAV1/IFITM3/IFIT1/TRIM8/TRIM5/OAS2/IFNL3/ISG15/IFI16/OAS1/ZC3H12A/MID2/TNF/CHMP3/IFITM2/APOBEC3A/ILF3/APOBEC3G/IFITM1/TRIM15/MX1/TRIM59/MAVS/ADAR/PARP10/VAPA/CCNK/OAS3/APOBEC3F/IFNB1/TRIM21	41	5	ENSG00000175334/ENSG00000115561/ENSG00000129351/ENSG00000213186/ENSG00000088888	36	ENSG00000271503/ENSG00000204616/ENSG00000135114/ENSG00000134321/ENSG00000145901/ENSG00000140464/ENSG00000124107/ENSG00000172183/ENSG00000130303/ENSG00000105939/ENSG00000142089/ENSG00000185745/ENSG00000171206/ENSG00000132256/ENSG00000111335/ENSG00000197110/ENSG00000187608/ENSG00000163565/ENSG00000089127/ENSG00000163874/ENSG00000080561/ENSG00000232810/ENSG00000185201/ENSG00000128383/ENSG00000239713…
BP	GO:0002181	cytoplasmic translation	46/4508	86/14696	8.54714e-06	0.00045048	ENSG00000116251/ENSG00000161970/ENSG00000063046/ENSG00000089009/ENSG00000106682/ENSG00000147604/ENSG00000187840/ENSG00000142676/ENSG00000114391/ENSG00000149273/ENSG00000182899/ENSG00000145425/ENSG00000166441/ENSG00000198755/ENSG00000198918/ENSG00000163682/ENSG00000112651/ENSG00000113742/ENSG00000265681/ENSG00000161016/ENSG00000060138/ENSG00000174748/ENSG00000229117/ENSG00000143486/ENSG00000063177…	RPL22/RPL26/EIF4B/RPL6/EIF4H/RPL7/EIF4EBP1/RPL11/RPL24/RPS3/RPL35A/RPS3A/RPL27A/RPL10A/RPL39/RPL9/MRPL2/CPEB4/RPL17/RPL8/YBX3/RPL15/RPL41/EIF2D/RPL18/DHX9/EIF3A/MRTO4/RPL36/RPL18A/RPL31/RPLP0/RPL26L1/RPL19/ZNF385A/RPL32/EIF4G1/RPL4/EIF2S3B/RPS26/HSPA14/METTL3/DPH1/DPH5/CPEB3/RPS28	46	39	ENSG00000116251/ENSG00000161970/ENSG00000063046/ENSG00000089009/ENSG00000106682/ENSG00000147604/ENSG00000187840/ENSG00000142676/ENSG00000114391/ENSG00000149273/ENSG00000182899/ENSG00000145425/ENSG00000166441/ENSG00000198755/ENSG00000198918/ENSG00000163682/ENSG00000112651/ENSG00000265681/ENSG00000161016/ENSG00000174748/ENSG00000229117/ENSG00000143486/ENSG00000063177/ENSG00000135829/ENSG00000107581…	7	ENSG00000113742/ENSG00000060138/ENSG00000161642/ENSG00000180574/ENSG00000108963/ENSG00000107864/ENSG00000233927
BP	GO:0097193	intrinsic apoptotic signaling pathway	119/4508	277/14696	8.84383e-06	0.000461992	ENSG00000028137/ENSG00000019582/ENSG00000011422/ENSG00000140379/ENSG00000161970/ENSG00000112096/ENSG00000116288/ENSG00000140464/ENSG00000178607/ENSG00000167034/ENSG00000185499/ENSG00000073756/ENSG00000263528/ENSG00000141682/ENSG00000168398/ENSG00000007952/ENSG00000197930/ENSG00000142168/ENSG00000172115/ENSG00000138061/ENSG00000156709/ENSG00000116044/ENSG00000101255/ENSG00000100219/ENSG00000163565…	TNFRSF1B/CD74/PLAUR/BCL2A1/RPL26/SOD2/PARK7/PML/ERN1/NKX3-1/MUC1/PTGS2/IKBKE/PMAIP1/BDKRB2/NOX1/ERO1A/SOD1/CYCS/CYP1B1/AIFM1/NFE2L2/TRIB3/XBP1/IFI16/HNRNPK/SYVN1/HSPA1A/JAK2/PTTG1IP/EPHA2/RPS3/PARP1/ERP29/CYLD/P4HB/TNF/GSDME/TP53BP2/MCL1/CAV1/ACKR3/CASP4/BAX/ABL1/MLH1/RPS27L/BAD/BCL2L12/RACK1/HMOX1/STK25/YBX3/EP300/BID/CD24/DDIT4/MELK/DAB2IP/TRAP1/VDAC2/PPIF/TPT1/NONO/TNFRSF10B/FIS1/CRIP1/CHAC1/A…	119	55	ENSG00000161970/ENSG00000116288/ENSG00000142168/ENSG00000172115/ENSG00000156709/ENSG00000165119/ENSG00000204389/ENSG00000149273/ENSG00000143799/ENSG00000089248/ENSG00000105974/ENSG00000087088/ENSG00000076242/ENSG00000185088/ENSG00000002330/ENSG00000126453/ENSG00000204628/ENSG00000100292/ENSG00000115694/ENSG00000272398/ENSG00000168209/ENSG00000165304/ENSG00000126602/ENSG00000133112/ENSG00000147140…	64	ENSG00000028137/ENSG00000019582/ENSG00000011422/ENSG00000140379/ENSG00000112096/ENSG00000140464/ENSG00000178607/ENSG00000167034/ENSG00000185499/ENSG00000073756/ENSG00000263528/ENSG00000141682/ENSG00000168398/ENSG00000007952/ENSG00000197930/ENSG00000138061/ENSG00000116044/ENSG00000101255/ENSG00000100219/ENSG00000163565/ENSG00000162298/ENSG00000096968/ENSG00000183255/ENSG00000142627/ENSG00000083799…
BP	GO:2000134	negative regulation of G1/S transition of mitotic cell cycle	50/4508	96/14696	9.49939e-06	0.000491885	ENSG00000136826/ENSG00000161970/ENSG00000140464/ENSG00000185499/ENSG00000150991/ENSG00000075218/ENSG00000134057/ENSG00000087088/ENSG00000185088/ENSG00000175215/ENSG00000080802/ENSG00000170312/ENSG00000125107/ENSG00000143947/ENSG00000181163/ENSG00000100393/ENSG00000124766/ENSG00000110092/ENSG00000158402/ENSG00000087586/ENSG00000253729/ENSG00000148411/ENSG00000102760/ENSG00000188215/ENSG00000173846…	KLF4/RPL26/PML/MUC1/UBC/GTSE1/CCNB1/BAX/RPS27L/CTDSP2/CNOT4/CDK1/CNOT1/RPS27A/NPM1/EP300/SOX4/CCND1/CDC25C/AURKA/PRKDC/NACC2/RGCC/DCUN1D3/PLK3/CDKN1A/E2F1/KANK2/UBA52/PIDD1/E2F7/CASP2/PTEN/CDK2/TRIAP1/MDM4/ZNF385A/PRMT2/RPA2/ZNF655/CTDSPL/PCBP4/SFN/E2F8/JADE1/CNOT10/FBXO31/PLAGL1/MDM2/SLFN11	50	27	ENSG00000161970/ENSG00000075218/ENSG00000134057/ENSG00000087088/ENSG00000185088/ENSG00000170312/ENSG00000143947/ENSG00000181163/ENSG00000124766/ENSG00000158402/ENSG00000087586/ENSG00000253729/ENSG00000148411/ENSG00000101412/ENSG00000197256/ENSG00000221983/ENSG00000177595/ENSG00000165891/ENSG00000123374/ENSG00000170855/ENSG00000160310/ENSG00000117748/ENSG00000144677/ENSG00000090097/ENSG00000175793…	23	ENSG00000136826/ENSG00000140464/ENSG00000185499/ENSG00000150991/ENSG00000175215/ENSG00000080802/ENSG00000125107/ENSG00000100393/ENSG00000110092/ENSG00000102760/ENSG00000188215/ENSG00000173846/ENSG00000124762/ENSG00000106144/ENSG00000171862/ENSG00000198625/ENSG00000161642/ENSG00000197343/ENSG00000182973/ENSG00000103264/ENSG00000118495/ENSG00000135679/ENSG00000172716
BP	GO:0071103	DNA conformation change	113/4508	261/14696	9.6436e-06	0.00049501	ENSG00000184678/ENSG00000189403/ENSG00000125398/ENSG00000029993/ENSG00000150991/ENSG00000122566/ENSG00000276180/ENSG00000164104/ENSG00000197903/ENSG00000076003/ENSG00000180596/ENSG00000175792/ENSG00000140451/ENSG00000101003/ENSG00000100297/ENSG00000156709/ENSG00000163041/ENSG00000104738/ENSG00000189060/ENSG00000131153/ENSG00000134057/ENSG00000128708/ENSG00000166508/ENSG00000115163/ENSG00000183207…	HIST2H2BE/HMGB1/SOX9/HMGB3/UBC/HNRNPA2B1/HIST1H4I/HMGB2/HIST1H2BK/MCM6/HIST1H2BC/RUVBL1/PIF1/GINS1/MCM5/AIFM1/H3F3A/MCM4/H1F0/GINS2/CCNB1/HAT1/MCM7/CENPA/RUVBL2/CHD3/PARP1/CETN2/NCAPG2/TOP2A/XRCC6/NCAPD2/DDB1/HIST1H2BD/TOP1MT/CDK1/CDCA5/HP1BP3/RPS27A/RSF1/NPM1/HIST1H2BJ/ASF1B/SMC4/INO80/CENPX/XRCC5/HJURP/GTF2H5/NCAPH/DDB2/RECQL4/HIST1H3E/DHX9/ANP32B/SETX/HIST2H2BF/SMARCAL1/GINS4/CHAF1B/FSBP/MCM2/…	113	76	ENSG00000189403/ENSG00000029993/ENSG00000122566/ENSG00000164104/ENSG00000076003/ENSG00000175792/ENSG00000140451/ENSG00000101003/ENSG00000100297/ENSG00000156709/ENSG00000163041/ENSG00000104738/ENSG00000131153/ENSG00000134057/ENSG00000128708/ENSG00000166508/ENSG00000115163/ENSG00000183207/ENSG00000170004/ENSG00000143799/ENSG00000147400/ENSG00000146918/ENSG00000131747/ENSG00000196419/ENSG00000010292…	37	ENSG00000184678/ENSG00000125398/ENSG00000150991/ENSG00000276180/ENSG00000197903/ENSG00000180596/ENSG00000189060/ENSG00000158373/ENSG00000048649/ENSG00000124635/ENSG00000128908/ENSG00000274750/ENSG00000107290/ENSG00000203814/ENSG00000138375/ENSG00000265817/ENSG00000116539/ENSG00000127311/ENSG00000187837/ENSG00000104320/ENSG00000155657/ENSG00000047410/ENSG00000183598/ENSG00000112941/ENSG00000274290…
BP	GO:0097191	extrinsic apoptotic signaling pathway	93/4508	207/14696	9.76908e-06	0.000497128	ENSG00000028137/ENSG00000006210/ENSG00000118503/ENSG00000106366/ENSG00000121858/ENSG00000090339/ENSG00000056558/ENSG00000140379/ENSG00000115008/ENSG00000116288/ENSG00000140464/ENSG00000196730/ENSG00000107731/ENSG00000141682/ENSG00000173039/ENSG00000164104/ENSG00000166681/ENSG00000003402/ENSG00000171951/ENSG00000165731/ENSG00000136156/ENSG00000164342/ENSG00000092871/ENSG00000137801/ENSG00000131981…	TNFRSF1B/CX3CL1/TNFAIP3/SERPINE1/TNFSF10/ICAM1/TRAF1/BCL2A1/IL1A/PARK7/PML/DAPK1/UNC5B/PMAIP1/RELA/HMGB2/BEX3/CFLAR/SCG2/RET/ITM2B/TLR3/RFFL/THBS1/LGALS3/FGB/PEA15/HSPA1A/SMAD3/JAK2/SP100/IL1B/TMC8/CYLD/TNF/TMBIM1/MCL1/FAS/CAV1/BMP4/BAX/BAD/DAPK3/GSTP1/BCL10/AR/ATF3/HMOX1/BID/ITM2C/SORT1/IFI6/DAB2IP/RB1CC1/TNFRSF10B/IL7/MADD/TRADD/ARHGEF2/FGFR3/CASP9/GPX1/INHBA/RBCK1/PIDD1/CASP2/GCLM/PTEN/BIRC6/D…	93	37	ENSG00000116288/ENSG00000164104/ENSG00000166681/ENSG00000171951/ENSG00000137801/ENSG00000131981/ENSG00000171564/ENSG00000162734/ENSG00000204389/ENSG00000105974/ENSG00000125378/ENSG00000087088/ENSG00000002330/ENSG00000084207/ENSG00000169083/ENSG00000100292/ENSG00000135916/ENSG00000134243/ENSG00000068078/ENSG00000233276/ENSG00000177595/ENSG00000023909/ENSG00000068001/ENSG00000184990/ENSG00000019991…	56	ENSG00000028137/ENSG00000006210/ENSG00000118503/ENSG00000106366/ENSG00000121858/ENSG00000090339/ENSG00000056558/ENSG00000140379/ENSG00000115008/ENSG00000140464/ENSG00000196730/ENSG00000107731/ENSG00000141682/ENSG00000173039/ENSG00000003402/ENSG00000165731/ENSG00000136156/ENSG00000164342/ENSG00000092871/ENSG00000166949/ENSG00000096968/ENSG00000067066/ENSG00000125538/ENSG00000167895/ENSG00000083799…
BP	GO:0032392	DNA geometric change	45/4508	84/14696	1.01168e-05	0.000510423	ENSG00000189403/ENSG00000029993/ENSG00000150991/ENSG00000122566/ENSG00000164104/ENSG00000076003/ENSG00000175792/ENSG00000140451/ENSG00000101003/ENSG00000100297/ENSG00000104738/ENSG00000131153/ENSG00000166508/ENSG00000183207/ENSG00000170004/ENSG00000143799/ENSG00000147400/ENSG00000131747/ENSG00000196419/ENSG00000167986/ENSG00000143947/ENSG00000128908/ENSG00000079246/ENSG00000272047/ENSG00000134574…	HMGB1/HMGB3/UBC/HNRNPA2B1/HMGB2/MCM6/RUVBL1/PIF1/GINS1/MCM5/MCM4/GINS2/MCM7/RUVBL2/CHD3/PARP1/CETN2/TOP2A/XRCC6/DDB1/RPS27A/INO80/XRCC5/GTF2H5/DDB2/RECQL4/DHX9/SETX/SMARCAL1/GINS4/FSBP/MCM2/HELB/CHD4/NBN/DNA2/HMGA1/UBA52/CHD2/CDC45/BLM/ANXA1/DDX11/CHD8/XPC	45	36	ENSG00000189403/ENSG00000029993/ENSG00000122566/ENSG00000164104/ENSG00000076003/ENSG00000175792/ENSG00000140451/ENSG00000101003/ENSG00000100297/ENSG00000104738/ENSG00000131153/ENSG00000166508/ENSG00000183207/ENSG00000170004/ENSG00000143799/ENSG00000147400/ENSG00000131747/ENSG00000196419/ENSG00000167986/ENSG00000143947/ENSG00000079246/ENSG00000272047/ENSG00000134574/ENSG00000160957/ENSG00000135829…	9	ENSG00000150991/ENSG00000128908/ENSG00000107290/ENSG00000138375/ENSG00000265817/ENSG00000127311/ENSG00000104320/ENSG00000173575/ENSG00000100888
BP	GO:0050727	regulation of inflammatory response	122/4508	286/14696	1.03111e-05	0.000515815	ENSG00000271503/ENSG00000131203/ENSG00000028137/ENSG00000006210/ENSG00000118503/ENSG00000106366/ENSG00000149131/ENSG00000125730/ENSG00000196352/ENSG00000182326/ENSG00000130164/ENSG00000123610/ENSG00000159403/ENSG00000023445/ENSG00000145901/ENSG00000244731/ENSG00000136826/ENSG00000140274/ENSG00000116288/ENSG00000154451/ENSG00000136244/ENSG00000145623/ENSG00000164171/ENSG00000198959/ENSG00000073756…	CCL5/IDO1/TNFRSF1B/CX3CL1/TNFAIP3/SERPINE1/SERPING1/C3/CD55/C1S/LDLR/TNFAIP6/C1R/BIRC3/TNIP1/C4A/KLF4/DUOXA2/PARK7/GBP5/IL6/OSMR/ITGA2/TGM2/PTGS2/VTN/RELA/CASP1/LYN/DUSP10/NOD2/RICTOR/PBK/SBNO2/IL23A/TLR3/SELE/CD47/GPRC5B/METRNL/C4B/NOS2/PROS1/NFKB1/SMAD3/EGFR/JAK2/GATA3/MEFV/ZC3H12A/IL1B/TNF/CREB3L3/TNFRSF11A/C4BPA/CASP4/LBP/C1QBP/BIRC2/ETS1/C2/TLR2/MYD88/GSTP1/USP18/CHID1/SAA1/BRD4/NFKBIA/CUEDC…	122	30	ENSG00000116288/ENSG00000168078/ENSG00000184500/ENSG00000108561/ENSG00000084207/ENSG00000177830/ENSG00000107874/ENSG00000135829/ENSG00000115718/ENSG00000106804/ENSG00000103037/ENSG00000163485/ENSG00000159377/ENSG00000025434/ENSG00000233276/ENSG00000118640/ENSG00000085063/ENSG00000068001/ENSG00000135046/ENSG00000019991/ENSG00000160703/ENSG00000092445/ENSG00000155111/ENSG00000179526/ENSG00000205542…	92	ENSG00000271503/ENSG00000131203/ENSG00000028137/ENSG00000006210/ENSG00000118503/ENSG00000106366/ENSG00000149131/ENSG00000125730/ENSG00000196352/ENSG00000182326/ENSG00000130164/ENSG00000123610/ENSG00000159403/ENSG00000023445/ENSG00000145901/ENSG00000244731/ENSG00000136826/ENSG00000140274/ENSG00000154451/ENSG00000136244/ENSG00000145623/ENSG00000164171/ENSG00000198959/ENSG00000073756/ENSG00000109072…
BP	GO:0032103	positive regulation of response to external stimulus	104/4508	237/14696	1.06931e-05	0.000530434	ENSG00000271503/ENSG00000131203/ENSG00000169245/ENSG00000006210/ENSG00000169248/ENSG00000019582/ENSG00000106366/ENSG00000125730/ENSG00000130164/ENSG00000184371/ENSG00000145901/ENSG00000116288/ENSG00000154451/ENSG00000189403/ENSG00000136244/ENSG00000145623/ENSG00000164171/ENSG00000198959/ENSG00000163734/ENSG00000108771/ENSG00000168961/ENSG00000073756/ENSG00000163739/ENSG00000169429/ENSG00000081041…	CCL5/IDO1/CXCL10/CX3CL1/CXCL11/CD74/SERPINE1/C3/LDLR/CSF1/TNIP1/PARK7/GBP5/HMGB1/IL6/OSMR/ITGA2/TGM2/CXCL3/DHX58/LGALS9/PTGS2/CXCL1/CXCL8/CXCL2/OPTN/CXCL5/TNFSF14/NOD2/THBD/SCG2/PRKD2/F3/IL23A/P2RX4/TLR3/VEGFC/THBS1/CD47/GPRC5B/RIPK2/SMAD3/EGFR/JAK2/NTRK3/IL1B/BMP6/TNF/PRKCA/CREB3L3/TNFRSF11A/LBP/C1QBP/TRAF6/ETS1/PUM1/TLR2/MYD88/RIPOR2/NFKBIA/RAC1/ADAM17/PTGER4/AGTR1/VEGFA/DHX9/TRIM15/PLA2G2A/APO…	104	22	ENSG00000116288/ENSG00000189403/ENSG00000171951/ENSG00000137801/ENSG00000140538/ENSG00000154229/ENSG00000108561/ENSG00000135829/ENSG00000091583/ENSG00000100034/ENSG00000118640/ENSG00000068001/ENSG00000105429/ENSG00000155111/ENSG00000170962/ENSG00000205542/ENSG00000067182/ENSG00000146070/ENSG00000131187/ENSG00000150593/ENSG00000160712/ENSG00000198722	82	ENSG00000271503/ENSG00000131203/ENSG00000169245/ENSG00000006210/ENSG00000169248/ENSG00000019582/ENSG00000106366/ENSG00000125730/ENSG00000130164/ENSG00000184371/ENSG00000145901/ENSG00000154451/ENSG00000136244/ENSG00000145623/ENSG00000164171/ENSG00000198959/ENSG00000163734/ENSG00000108771/ENSG00000168961/ENSG00000073756/ENSG00000163739/ENSG00000169429/ENSG00000081041/ENSG00000123240/ENSG00000163735…
BP	GO:0045785	positive regulation of cell adhesion	136/4508	325/14696	1.08117e-05	0.000531848	ENSG00000271503/ENSG00000006210/ENSG00000019582/ENSG00000196352/ENSG00000169403/ENSG00000184371/ENSG00000090339/ENSG00000161638/ENSG00000124145/ENSG00000120217/ENSG00000162407/ENSG00000189403/ENSG00000197747/ENSG00000136244/ENSG00000151882/ENSG00000164171/ENSG00000198959/ENSG00000115414/ENSG00000102524/ENSG00000168961/ENSG00000109072/ENSG00000090776/ENSG00000254087/ENSG00000107968/ENSG00000105246…	CCL5/CX3CL1/CD74/CD55/PTAFR/CSF1/ICAM1/ITGA5/SDC4/CD274/PLPP3/HMGB1/S100A10/IL6/CCL28/ITGA2/TGM2/FN1/TNFSF13B/LGALS9/VTN/EFNB1/LYN/MAP3K8/EBI3/TNFSF14/HLA-E/DUSP10/CCDC80/NOD2/FSTL3/CCL2/VCAM1/RET/PRKD2/IL23A/LGALS1/RREB1/VEGFC/XBP1/NPHS1/MYADM/CD47/RIPK2/NID1/ITGB1BP1/FGB/PDCD1LG2/DPP4/SMAD3/JAK2/ARL2/GATA3/IL1B/RPS3/HSPD1/CYLD/TNF/PRKCA/TNFRSF14/CD83/PODXL/CAV1/CITED2/C1QBP/DOCK5/TRAF6/ILK/ABL1…	136	37	ENSG00000189403/ENSG00000197747/ENSG00000091986/ENSG00000100097/ENSG00000119185/ENSG00000171564/ENSG00000213465/ENSG00000149273/ENSG00000144381/ENSG00000154229/ENSG00000105974/ENSG00000108561/ENSG00000166333/ENSG00000168615/ENSG00000002330/ENSG00000213853/ENSG00000175467/ENSG00000242574/ENSG00000134215/ENSG00000272398/ENSG00000169750/ENSG00000100034/ENSG00000153310/ENSG00000008256/ENSG00000148484…	99	ENSG00000271503/ENSG00000006210/ENSG00000019582/ENSG00000196352/ENSG00000169403/ENSG00000184371/ENSG00000090339/ENSG00000161638/ENSG00000124145/ENSG00000120217/ENSG00000162407/ENSG00000136244/ENSG00000151882/ENSG00000164171/ENSG00000198959/ENSG00000115414/ENSG00000102524/ENSG00000168961/ENSG00000109072/ENSG00000090776/ENSG00000254087/ENSG00000107968/ENSG00000105246/ENSG00000125735/ENSG00000204592…
BP	GO:0043902	positive regulation of multi-organism process	75/4508	160/14696	1.13088e-05	0.000547934	ENSG00000271503/ENSG00000019582/ENSG00000169403/ENSG00000168002/ENSG00000108771/ENSG00000172757/ENSG00000168961/ENSG00000123240/ENSG00000185745/ENSG00000100097/ENSG00000196262/ENSG00000104312/ENSG00000112343/ENSG00000007171/ENSG00000132612/ENSG00000099817/ENSG00000100142/ENSG00000177700/ENSG00000185624/ENSG00000153162/ENSG00000154229/ENSG00000069275/ENSG00000115561/ENSG00000131747/ENSG00000108561…	CCL5/CD74/PTAFR/POLR2G/DHX58/CFL1/LGALS9/OPTN/IFIT1/LGALS1/PPIA/RIPK2/TRIM38/NOS2/VPS4A/POLR2E/POLR2F/POLR2L/P4HB/BMP6/PRKCA/NUCKS1/CHMP3/TOP2A/C1QBP/TRAF6/PUM1/DDB1/BAD/TARBP2/RSF1/NOTCH1/MDFIC/POLR2B/JUN/HACD3/EP300/TMPRSS2/AGO2/SMURF2/DHX9/TRIM15/INHBB/LHFPL2/NR5A2/HPN/HSPA8/CHMP2A/PC/AURKA/POLR2I/ANKRD17/STAU1/STOM/TMEM250/P2RY1/POLR2J/ADARB1/TFAP4/PPIH/INHBA/TBK1/CHMP4B/ADAR/VAPA/NELFCD/TBC1…	75	34	ENSG00000168002/ENSG00000172757/ENSG00000100097/ENSG00000196262/ENSG00000132612/ENSG00000099817/ENSG00000100142/ENSG00000177700/ENSG00000154229/ENSG00000069275/ENSG00000115561/ENSG00000131747/ENSG00000108561/ENSG00000167986/ENSG00000002330/ENSG00000139546/ENSG00000135272/ENSG00000047315/ENSG00000074696/ENSG00000135829/ENSG00000163083/ENSG00000109971/ENSG00000130724/ENSG00000087586/ENSG00000105258…	41	ENSG00000271503/ENSG00000019582/ENSG00000169403/ENSG00000108771/ENSG00000168961/ENSG00000123240/ENSG00000185745/ENSG00000104312/ENSG00000112343/ENSG00000007171/ENSG00000185624/ENSG00000153162/ENSG00000175104/ENSG00000134644/ENSG00000048649/ENSG00000148400/ENSG00000177606/ENSG00000100393/ENSG00000184012/ENSG00000123908/ENSG00000108854/ENSG00000204610/ENSG00000145685/ENSG00000116833/ENSG00000105707…
BP	GO:1904874	positive regulation of telomerase RNA localization to Cajal body	13/4508	15/14696	1.13244e-05	0.000547934	ENSG00000135624/ENSG00000145912/ENSG00000175792/ENSG00000130826/ENSG00000183207/ENSG00000150753/ENSG00000146731/ENSG00000163468/ENSG00000182117/ENSG00000115484/ENSG00000166226/ENSG00000120438/ENSG00000156261	CCT7/NHP2/RUVBL1/DKC1/RUVBL2/CCT5/CCT6A/CCT3/NOP10/CCT4/CCT2/TCP1/CCT8	13	13	ENSG00000135624/ENSG00000145912/ENSG00000175792/ENSG00000130826/ENSG00000183207/ENSG00000150753/ENSG00000146731/ENSG00000163468/ENSG00000182117/ENSG00000115484/ENSG00000166226/ENSG00000120438/ENSG00000156261	0
BP	GO:0031571	mitotic G1 DNA damage checkpoint	39/4508	70/14696	1.15144e-05	0.000548143	ENSG00000161970/ENSG00000140464/ENSG00000185499/ENSG00000150991/ENSG00000075218/ENSG00000134057/ENSG00000087088/ENSG00000185088/ENSG00000080802/ENSG00000170312/ENSG00000125107/ENSG00000143947/ENSG00000181163/ENSG00000100393/ENSG00000124766/ENSG00000110092/ENSG00000158402/ENSG00000087586/ENSG00000253729/ENSG00000102760/ENSG00000173846/ENSG00000124762/ENSG00000101412/ENSG00000221983/ENSG00000177595…	RPL26/PML/MUC1/UBC/GTSE1/CCNB1/BAX/RPS27L/CNOT4/CDK1/CNOT1/RPS27A/NPM1/EP300/SOX4/CCND1/CDC25C/AURKA/PRKDC/RGCC/PLK3/CDKN1A/E2F1/UBA52/PIDD1/E2F7/CASP2/CDK2/TRIAP1/MDM4/ZNF385A/RPA2/PCBP4/SFN/E2F8/CNOT10/FBXO31/PLAGL1/MDM2	39	22	ENSG00000161970/ENSG00000075218/ENSG00000134057/ENSG00000087088/ENSG00000185088/ENSG00000170312/ENSG00000143947/ENSG00000181163/ENSG00000124766/ENSG00000158402/ENSG00000087586/ENSG00000253729/ENSG00000101412/ENSG00000221983/ENSG00000177595/ENSG00000165891/ENSG00000123374/ENSG00000170855/ENSG00000117748/ENSG00000090097/ENSG00000175793/ENSG00000129173	17	ENSG00000140464/ENSG00000185499/ENSG00000150991/ENSG00000080802/ENSG00000125107/ENSG00000100393/ENSG00000110092/ENSG00000102760/ENSG00000173846/ENSG00000124762/ENSG00000106144/ENSG00000198625/ENSG00000161642/ENSG00000182973/ENSG00000103264/ENSG00000118495/ENSG00000135679
BP	GO:0044819	mitotic G1/S transition checkpoint	39/4508	70/14696	1.15144e-05	0.000548143	ENSG00000161970/ENSG00000140464/ENSG00000185499/ENSG00000150991/ENSG00000075218/ENSG00000134057/ENSG00000087088/ENSG00000185088/ENSG00000080802/ENSG00000170312/ENSG00000125107/ENSG00000143947/ENSG00000181163/ENSG00000100393/ENSG00000124766/ENSG00000110092/ENSG00000158402/ENSG00000087586/ENSG00000253729/ENSG00000102760/ENSG00000173846/ENSG00000124762/ENSG00000101412/ENSG00000221983/ENSG00000177595…	RPL26/PML/MUC1/UBC/GTSE1/CCNB1/BAX/RPS27L/CNOT4/CDK1/CNOT1/RPS27A/NPM1/EP300/SOX4/CCND1/CDC25C/AURKA/PRKDC/RGCC/PLK3/CDKN1A/E2F1/UBA52/PIDD1/E2F7/CASP2/CDK2/TRIAP1/MDM4/ZNF385A/RPA2/PCBP4/SFN/E2F8/CNOT10/FBXO31/PLAGL1/MDM2	39	22	ENSG00000161970/ENSG00000075218/ENSG00000134057/ENSG00000087088/ENSG00000185088/ENSG00000170312/ENSG00000143947/ENSG00000181163/ENSG00000124766/ENSG00000158402/ENSG00000087586/ENSG00000253729/ENSG00000101412/ENSG00000221983/ENSG00000177595/ENSG00000165891/ENSG00000123374/ENSG00000170855/ENSG00000117748/ENSG00000090097/ENSG00000175793/ENSG00000129173	17	ENSG00000140464/ENSG00000185499/ENSG00000150991/ENSG00000080802/ENSG00000125107/ENSG00000100393/ENSG00000110092/ENSG00000102760/ENSG00000173846/ENSG00000124762/ENSG00000106144/ENSG00000198625/ENSG00000161642/ENSG00000182973/ENSG00000103264/ENSG00000118495/ENSG00000135679
BP	GO:0048524	positive regulation of viral process	51/4508	99/14696	1.162e-05	0.000548744	ENSG00000271503/ENSG00000019582/ENSG00000168002/ENSG00000172757/ENSG00000168961/ENSG00000185745/ENSG00000100097/ENSG00000196262/ENSG00000112343/ENSG00000132612/ENSG00000099817/ENSG00000100142/ENSG00000177700/ENSG00000185624/ENSG00000069275/ENSG00000115561/ENSG00000131747/ENSG00000167986/ENSG00000139546/ENSG00000048649/ENSG00000148400/ENSG00000135272/ENSG00000047315/ENSG00000177606/ENSG00000074696…	CCL5/CD74/POLR2G/CFL1/LGALS9/IFIT1/LGALS1/PPIA/TRIM38/VPS4A/POLR2E/POLR2F/POLR2L/P4HB/NUCKS1/CHMP3/TOP2A/DDB1/TARBP2/RSF1/NOTCH1/MDFIC/POLR2B/JUN/HACD3/EP300/TMPRSS2/DHX9/NR5A2/HPN/HSPA8/CHMP2A/PC/POLR2I/STAU1/STOM/TMEM250/POLR2J/ADARB1/TFAP4/PPIH/CHMP4B/ADAR/VAPA/NELFCD/TBC1D20/PKN2/POLR2H/MVB12A/CHMP2B/TRIM21	51	27	ENSG00000168002/ENSG00000172757/ENSG00000100097/ENSG00000196262/ENSG00000132612/ENSG00000099817/ENSG00000100142/ENSG00000177700/ENSG00000069275/ENSG00000115561/ENSG00000131747/ENSG00000167986/ENSG00000139546/ENSG00000135272/ENSG00000047315/ENSG00000074696/ENSG00000135829/ENSG00000109971/ENSG00000130724/ENSG00000105258/ENSG00000238227/ENSG00000005075/ENSG00000090447/ENSG00000171960/ENSG00000101158…	24	ENSG00000271503/ENSG00000019582/ENSG00000168961/ENSG00000185745/ENSG00000112343/ENSG00000185624/ENSG00000048649/ENSG00000148400/ENSG00000177606/ENSG00000100393/ENSG00000184012/ENSG00000116833/ENSG00000105707/ENSG00000173599/ENSG00000124214/ENSG00000148175/ENSG00000197381/ENSG00000101421/ENSG00000160710/ENSG00000101558/ENSG00000125875/ENSG00000065243/ENSG00000083937/ENSG00000132109
BP	GO:0002275	myeloid cell activation involved in immune response	191/4508	481/14696	1.17359e-05	0.000549816	ENSG00000028137/ENSG00000125730/ENSG00000196352/ENSG00000163131/ENSG00000169403/ENSG00000123610/ENSG00000173391/ENSG00000166710/ENSG00000162896/ENSG00000011422/ENSG00000079385/ENSG00000145920/ENSG00000189403/ENSG00000124107/ENSG00000168961/ENSG00000163739/ENSG00000130303/ENSG00000021355/ENSG00000184584/ENSG00000030582/ENSG00000254087/ENSG00000164687/ENSG00000148346/ENSG00000127481/ENSG00000086062…	TNFRSF1B/C3/CD55/CTSS/PTAFR/TNFAIP6/OLR1/B2M/PIGR/PLAUR/CEACAM1/CPLX2/HMGB1/SLPI/LGALS9/CXCL1/BST2/SERPINB1/TMEM173/GRN/LYN/FABP5/LCN2/UBR4/B4GALT1/SBNO2/IMPDH2/PECAM1/PPIA/MLEC/CD47/PA2G4/CFD/LGALS3/CANT1/HSP90AA1/SLC27A2/ALOX5/AMPD3/NFKB1/HSPA1A/APRT/FTL/TUBB/NBEAL2/LTA4H/ADGRE2/EEF1A1/ADGRE5/ERP44/TMEM179B/PADI2/TMBIM1/PSEN1/NPC2/TMEM63A/LBP/CSNK2B/ILF2/CTSB/TUBB4B/XRCC6/CST3/APEH/HMOX2/TLR2/N…	191	85	ENSG00000145920/ENSG00000189403/ENSG00000164687/ENSG00000178035/ENSG00000196262/ENSG00000110917/ENSG00000170515/ENSG00000131981/ENSG00000080824/ENSG00000204389/ENSG00000198931/ENSG00000087086/ENSG00000196230/ENSG00000111144/ENSG00000156508/ENSG00000117115/ENSG00000119655/ENSG00000204435/ENSG00000143621/ENSG00000188229/ENSG00000196419/ENSG00000164062/ENSG00000103415/ENSG00000114021/ENSG00000121691…	106	ENSG00000028137/ENSG00000125730/ENSG00000196352/ENSG00000163131/ENSG00000169403/ENSG00000123610/ENSG00000173391/ENSG00000166710/ENSG00000162896/ENSG00000011422/ENSG00000079385/ENSG00000124107/ENSG00000168961/ENSG00000163739/ENSG00000130303/ENSG00000021355/ENSG00000184584/ENSG00000030582/ENSG00000254087/ENSG00000148346/ENSG00000127481/ENSG00000086062/ENSG00000064932/ENSG00000261371/ENSG00000196776…
BP	GO:0009161	ribonucleoside monophosphate metabolic process	134/4508	320/14696	1.20087e-05	0.000558169	ENSG00000198938/ENSG00000159399/ENSG00000111775/ENSG00000159199/ENSG00000116288/ENSG00000198899/ENSG00000125356/ENSG00000119013/ENSG00000176340/ENSG00000156467/ENSG00000143153/ENSG00000094914/ENSG00000172115/ENSG00000173660/ENSG00000198840/ENSG00000178035/ENSG00000154518/ENSG00000165264/ENSG00000164919/ENSG00000126267/ENSG00000135390/ENSG00000241468/ENSG00000116459/ENSG00000133805/ENSG00000134057…	MT-CO3/HK2/COX6A1/ATP5MC1/PARK7/MT-ATP6/NDUFA1/NDUFB3/COX8A/UQCRB/ATP1B1/AAAS/CYCS/UQCRH/MT-ND3/IMPDH2/ATP5MC3/NDUFB6/COX6C/COX6B1/ATP5MC2/ATP5MF/ATP5PB/AMPD3/CCNB1/HSPA1A/CAD/APRT/SDHC/PFKFB3/PARP1/NDUFV1/UQCC3/ATP5PD/AK5/NDUFA2/MT-CYB/NUP37/UQCR10/MT-ND2/CYC1/STAT3/MT-CO2/BAD/SDHA/COX5A/CDK1/TPI1/EIF6/NDUFB10/NDUFC1/NDUFA4/CHCHD10/NDUFB8/MT-ND6/BPGM/BID/NDUFS6/NDUFB9/PFAS/COX7C/DDIT4/UCK2/ATP5M…	134	110	ENSG00000198938/ENSG00000111775/ENSG00000159199/ENSG00000116288/ENSG00000198899/ENSG00000125356/ENSG00000119013/ENSG00000176340/ENSG00000156467/ENSG00000094914/ENSG00000172115/ENSG00000173660/ENSG00000198840/ENSG00000178035/ENSG00000154518/ENSG00000165264/ENSG00000164919/ENSG00000126267/ENSG00000135390/ENSG00000241468/ENSG00000116459/ENSG00000134057/ENSG00000204389/ENSG00000084774/ENSG00000198931…	24	ENSG00000159399/ENSG00000143153/ENSG00000133805/ENSG00000168610/ENSG00000172331/ENSG00000015475/ENSG00000186951/ENSG00000108179/ENSG00000178127/ENSG00000084734/ENSG00000008130/ENSG00000147162/ENSG00000047410/ENSG00000114268/ENSG00000154803/ENSG00000141027/ENSG00000124789/ENSG00000129993/ENSG00000171105/ENSG00000155085/ENSG00000159322/ENSG00000135318/ENSG00000110719/ENSG00000143774
BP	GO:0051052	regulation of DNA metabolic process	150/4508	365/14696	1.25691e-05	0.000575479	ENSG00000139567/ENSG00000101017/ENSG00000136826/ENSG00000189403/ENSG00000140464/ENSG00000076248/ENSG00000138668/ENSG00000122566/ENSG00000135624/ENSG00000135486/ENSG00000140451/ENSG00000124882/ENSG00000105287/ENSG00000156709/ENSG00000178999/ENSG00000041880/ENSG00000117650/ENSG00000109079/ENSG00000094804/ENSG00000080824/ENSG00000130826/ENSG00000146648/ENSG00000276043/ENSG00000107485/ENSG00000150753…	ACVRL1/CD40/KLF4/HMGB1/PML/UNG/HNRNPD/HNRNPA2B1/CCT7/HNRNPA1/PIF1/EREG/PRKD2/AIFM1/AURKB/PARP3/NEK2/TNFAIP1/CDC6/HSP90AA1/DKC1/EGFR/UHRF1/GATA3/CCT5/CCT6A/RPS3/PARP1/DUSP1/DFFA/BMP6/TIMELESS/CCT3/NUCKS1/RFC5/BMP4/PRKCG/SMC1A/HNRNPC/BAX/AREG/ARRB2/CST3/MLH1/KPNA2/MBD3/SMG1/CDK1/CCT4/NPAS2/RNF169/FOXM1/RBBP6/JUN/CCT2/RAC1/XRN1/NPM1/TIPIN/PARM1/DTX3L/INO80/CTC1/XRCC5/TCP1/ALYREF/PARPBP/XRCC1/KCTD13/…	150	86	ENSG00000189403/ENSG00000076248/ENSG00000138668/ENSG00000122566/ENSG00000135624/ENSG00000135486/ENSG00000140451/ENSG00000156709/ENSG00000178999/ENSG00000117650/ENSG00000094804/ENSG00000080824/ENSG00000130826/ENSG00000276043/ENSG00000150753/ENSG00000146731/ENSG00000149273/ENSG00000143799/ENSG00000160049/ENSG00000111602/ENSG00000163468/ENSG00000069275/ENSG00000111445/ENSG00000125378/ENSG00000072501…	64	ENSG00000139567/ENSG00000101017/ENSG00000136826/ENSG00000140464/ENSG00000124882/ENSG00000105287/ENSG00000041880/ENSG00000109079/ENSG00000146648/ENSG00000107485/ENSG00000120129/ENSG00000153162/ENSG00000126583/ENSG00000109321/ENSG00000101439/ENSG00000157106/ENSG00000170485/ENSG00000166439/ENSG00000122257/ENSG00000177606/ENSG00000136238/ENSG00000114127/ENSG00000169116/ENSG00000163840/ENSG00000128908…
BP	GO:1902041	regulation of extrinsic apoptotic signaling pathway via death domain receptors	32/4508	54/14696	1.25761e-05	0.000575479	ENSG00000118503/ENSG00000106366/ENSG00000121858/ENSG00000090339/ENSG00000116288/ENSG00000196730/ENSG00000141682/ENSG00000164104/ENSG00000003402/ENSG00000092871/ENSG00000137801/ENSG00000131981/ENSG00000171564/ENSG00000162734/ENSG00000067066/ENSG00000167895/ENSG00000135926/ENSG00000026103/ENSG00000162772/ENSG00000100292/ENSG00000120889/ENSG00000110514/ENSG00000102871/ENSG00000116584/ENSG00000233276…	TNFAIP3/SERPINE1/TNFSF10/ICAM1/PARK7/DAPK1/PMAIP1/HMGB2/CFLAR/RFFL/THBS1/LGALS3/FGB/PEA15/SP100/TMC8/TMBIM1/FAS/ATF3/HMOX1/TNFRSF10B/MADD/TRADD/ARHGEF2/GPX1/PIDD1/PTEN/HGF/FGG/RAF1/TNFRSF10A/BMPR1B	32	12	ENSG00000116288/ENSG00000164104/ENSG00000137801/ENSG00000131981/ENSG00000171564/ENSG00000162734/ENSG00000100292/ENSG00000233276/ENSG00000177595/ENSG00000019991/ENSG00000171557/ENSG00000138696	20	ENSG00000118503/ENSG00000106366/ENSG00000121858/ENSG00000090339/ENSG00000196730/ENSG00000141682/ENSG00000003402/ENSG00000092871/ENSG00000067066/ENSG00000167895/ENSG00000135926/ENSG00000026103/ENSG00000162772/ENSG00000120889/ENSG00000110514/ENSG00000102871/ENSG00000116584/ENSG00000171862/ENSG00000132155/ENSG00000104689
BP	GO:0043312	neutrophil degranulation	175/4508	436/14696	1.30855e-05	0.00059192	ENSG00000028137/ENSG00000125730/ENSG00000196352/ENSG00000163131/ENSG00000169403/ENSG00000123610/ENSG00000173391/ENSG00000166710/ENSG00000162896/ENSG00000011422/ENSG00000079385/ENSG00000189403/ENSG00000124107/ENSG00000163739/ENSG00000130303/ENSG00000021355/ENSG00000184584/ENSG00000030582/ENSG00000164687/ENSG00000148346/ENSG00000127481/ENSG00000086062/ENSG00000178035/ENSG00000261371/ENSG00000196262…	TNFRSF1B/C3/CD55/CTSS/PTAFR/TNFAIP6/OLR1/B2M/PIGR/PLAUR/CEACAM1/HMGB1/SLPI/CXCL1/BST2/SERPINB1/TMEM173/GRN/FABP5/LCN2/UBR4/B4GALT1/IMPDH2/PECAM1/PPIA/MLEC/CD47/PA2G4/CFD/LGALS3/CANT1/HSP90AA1/SLC27A2/ALOX5/AMPD3/NFKB1/HSPA1A/APRT/FTL/TUBB/NBEAL2/LTA4H/EEF1A1/ADGRE5/ERP44/TMEM179B/PADI2/TMBIM1/PSEN1/NPC2/TMEM63A/CSNK2B/ILF2/CTSB/TUBB4B/XRCC6/CST3/APEH/HMOX2/TLR2/NIT2/CAT/GSTP1/COTL1/TOM1/LPCAT1/DP…	175	80	ENSG00000189403/ENSG00000164687/ENSG00000178035/ENSG00000196262/ENSG00000110917/ENSG00000170515/ENSG00000131981/ENSG00000080824/ENSG00000204389/ENSG00000198931/ENSG00000087086/ENSG00000196230/ENSG00000111144/ENSG00000156508/ENSG00000117115/ENSG00000119655/ENSG00000204435/ENSG00000143621/ENSG00000188229/ENSG00000196419/ENSG00000164062/ENSG00000103415/ENSG00000114021/ENSG00000121691/ENSG00000084207…	95	ENSG00000028137/ENSG00000125730/ENSG00000196352/ENSG00000163131/ENSG00000169403/ENSG00000123610/ENSG00000173391/ENSG00000166710/ENSG00000162896/ENSG00000011422/ENSG00000079385/ENSG00000124107/ENSG00000163739/ENSG00000130303/ENSG00000021355/ENSG00000184584/ENSG00000030582/ENSG00000148346/ENSG00000127481/ENSG00000086062/ENSG00000261371/ENSG00000196776/ENSG00000197766/ENSG00000171302/ENSG00000140284…
BP	GO:0006163	purine nucleotide metabolic process	197/4508	499/14696	1.31697e-05	0.00059192	ENSG00000169245/ENSG00000169248/ENSG00000198938/ENSG00000159399/ENSG00000111775/ENSG00000158125/ENSG00000159199/ENSG00000116288/ENSG00000198899/ENSG00000125356/ENSG00000119013/ENSG00000176340/ENSG00000106268/ENSG00000156467/ENSG00000143153/ENSG00000100226/ENSG00000094914/ENSG00000172115/ENSG00000173660/ENSG00000198840/ENSG00000239672/ENSG00000075239/ENSG00000178035/ENSG00000125458/ENSG00000154518…	CXCL10/CXCL11/MT-CO3/HK2/COX6A1/XDH/ATP5MC1/PARK7/MT-ATP6/NDUFA1/NDUFB3/COX8A/NUDT1/UQCRB/ATP1B1/GTPBP1/AAAS/CYCS/UQCRH/MT-ND3/NME1/ACAT1/IMPDH2/NT5C/ATP5MC3/PDE4B/NME4/NDUFB6/COX6C/COX6B1/ATP5MC2/ADM/NOS1/THBS1/ATP5MF/ATP5PB/NOS2/SLC26A2/AMPD3/CCNB1/HSPA1A/APRT/SDHC/EPHA2/PFKFB3/PARP1/NDUFV1/MTHFD1/UQCC3/ATP5PD/AK5/NDUFA2/MT-CYB/EGLN1/NPR1/NUP37/MRAP2/PAPSS1/UQCR10/MT-ND2/CYC1/GPR176/STAT3/MT-CO…	197	141	ENSG00000198938/ENSG00000111775/ENSG00000159199/ENSG00000116288/ENSG00000198899/ENSG00000125356/ENSG00000119013/ENSG00000176340/ENSG00000106268/ENSG00000156467/ENSG00000094914/ENSG00000172115/ENSG00000173660/ENSG00000198840/ENSG00000239672/ENSG00000075239/ENSG00000178035/ENSG00000125458/ENSG00000154518/ENSG00000103202/ENSG00000165264/ENSG00000164919/ENSG00000126267/ENSG00000135390/ENSG00000137801…	56	ENSG00000169245/ENSG00000169248/ENSG00000159399/ENSG00000158125/ENSG00000143153/ENSG00000100226/ENSG00000184588/ENSG00000148926/ENSG00000089250/ENSG00000007171/ENSG00000133805/ENSG00000142627/ENSG00000135766/ENSG00000169418/ENSG00000166073/ENSG00000168610/ENSG00000112541/ENSG00000172331/ENSG00000127914/ENSG00000015475/ENSG00000160191/ENSG00000112715/ENSG00000186951/ENSG00000137198/ENSG00000108179…
BP	GO:0000377	RNA splicing, via transesterification reactions with bulged adenosine as nucleophile	132/4508	315/14696	1.33365e-05	0.00059192	ENSG00000168002/ENSG00000065978/ENSG00000100836/ENSG00000138668/ENSG00000265241/ENSG00000122566/ENSG00000170144/ENSG00000146457/ENSG00000096746/ENSG00000135486/ENSG00000198258/ENSG00000126945/ENSG00000161981/ENSG00000157110/ENSG00000130332/ENSG00000169813/ENSG00000165119/ENSG00000104824/ENSG00000099817/ENSG00000100142/ENSG00000076650/ENSG00000125944/ENSG00000177700/ENSG00000125743/ENSG00000146007…	POLR2G/YBX1/PABPN1/HNRNPD/RBM8A/HNRNPA2B1/HNRNPA3/WTAP/HNRNPH3/HNRNPA1/UBL5/HNRNPH2/SNRNP25/RBPMS/LSM7/HNRNPF/HNRNPK/HNRNPL/POLR2E/POLR2F/GPATCH1/HNRNPR/POLR2L/SNRPD2/ZMAT2/CSTF3/U2AF2/SNRNP70/SAP18/HNRNPUL1/PRPF31/HNRNPC/SNRPC/C1QBP/SNRPA/MAGOH/SNRPE/SRSF9/SNRPF/LSM6/POLR2B/SART1/LSM4/PCBP1/ZCCHC8/LSM3/SNRNP35/MAGOHB/PQBP1/SF3B5/GEMIN6/ALYREF/SPEN/SF3A2/SRRT/SNRPG/DHX9/CD2BP2/SETX/SMN1/PRPF8/NON…	132	113	ENSG00000168002/ENSG00000065978/ENSG00000100836/ENSG00000138668/ENSG00000265241/ENSG00000122566/ENSG00000170144/ENSG00000096746/ENSG00000135486/ENSG00000198258/ENSG00000126945/ENSG00000161981/ENSG00000130332/ENSG00000169813/ENSG00000165119/ENSG00000104824/ENSG00000099817/ENSG00000100142/ENSG00000125944/ENSG00000177700/ENSG00000125743/ENSG00000146007/ENSG00000176102/ENSG00000063244/ENSG00000104852…	19	ENSG00000146457/ENSG00000157110/ENSG00000076650/ENSG00000033030/ENSG00000065526/ENSG00000107290/ENSG00000172062/ENSG00000167978/ENSG00000159140/ENSG00000140830/ENSG00000141543/ENSG00000067596/ENSG00000076924/ENSG00000125755/ENSG00000003756/ENSG00000145388/ENSG00000139793/ENSG00000163510/ENSG00000164609
BP	GO:0000398	mRNA splicing, via spliceosome	132/4508	315/14696	1.33365e-05	0.00059192	ENSG00000168002/ENSG00000065978/ENSG00000100836/ENSG00000138668/ENSG00000265241/ENSG00000122566/ENSG00000170144/ENSG00000146457/ENSG00000096746/ENSG00000135486/ENSG00000198258/ENSG00000126945/ENSG00000161981/ENSG00000157110/ENSG00000130332/ENSG00000169813/ENSG00000165119/ENSG00000104824/ENSG00000099817/ENSG00000100142/ENSG00000076650/ENSG00000125944/ENSG00000177700/ENSG00000125743/ENSG00000146007…	POLR2G/YBX1/PABPN1/HNRNPD/RBM8A/HNRNPA2B1/HNRNPA3/WTAP/HNRNPH3/HNRNPA1/UBL5/HNRNPH2/SNRNP25/RBPMS/LSM7/HNRNPF/HNRNPK/HNRNPL/POLR2E/POLR2F/GPATCH1/HNRNPR/POLR2L/SNRPD2/ZMAT2/CSTF3/U2AF2/SNRNP70/SAP18/HNRNPUL1/PRPF31/HNRNPC/SNRPC/C1QBP/SNRPA/MAGOH/SNRPE/SRSF9/SNRPF/LSM6/POLR2B/SART1/LSM4/PCBP1/ZCCHC8/LSM3/SNRNP35/MAGOHB/PQBP1/SF3B5/GEMIN6/ALYREF/SPEN/SF3A2/SRRT/SNRPG/DHX9/CD2BP2/SETX/SMN1/PRPF8/NON…	132	113	ENSG00000168002/ENSG00000065978/ENSG00000100836/ENSG00000138668/ENSG00000265241/ENSG00000122566/ENSG00000170144/ENSG00000096746/ENSG00000135486/ENSG00000198258/ENSG00000126945/ENSG00000161981/ENSG00000130332/ENSG00000169813/ENSG00000165119/ENSG00000104824/ENSG00000099817/ENSG00000100142/ENSG00000125944/ENSG00000177700/ENSG00000125743/ENSG00000146007/ENSG00000176102/ENSG00000063244/ENSG00000104852…	19	ENSG00000146457/ENSG00000157110/ENSG00000076650/ENSG00000033030/ENSG00000065526/ENSG00000107290/ENSG00000172062/ENSG00000167978/ENSG00000159140/ENSG00000140830/ENSG00000141543/ENSG00000067596/ENSG00000076924/ENSG00000125755/ENSG00000003756/ENSG00000145388/ENSG00000139793/ENSG00000163510/ENSG00000164609
BP	GO:0009617	response to bacterium	170/4508	422/14696	1.35619e-05	0.000597433	ENSG00000271503/ENSG00000131203/ENSG00000169245/ENSG00000028137/ENSG00000169248/ENSG00000118503/ENSG00000106366/ENSG00000196352/ENSG00000137496/ENSG00000115009/ENSG00000169403/ENSG00000134070/ENSG00000090339/ENSG00000166710/ENSG00000170542/ENSG00000184678/ENSG00000120217/ENSG00000145901/ENSG00000108342/ENSG00000101017/ENSG00000124107/ENSG00000136244/ENSG00000163734/ENSG00000173334/ENSG00000077150…	CCL5/IDO1/CXCL10/TNFRSF1B/CXCL11/TNFAIP3/SERPINE1/CD55/IL18BP/CCL20/PTAFR/IRAK2/ICAM1/B2M/SERPINB9/HIST2H2BE/CD274/TNIP1/CSF3/CD40/SLPI/IL6/CXCL3/TRIB1/NFKB2/PABPN1/LGALS9/PTGS2/CXCL1/CMPK2/CXCL8/RELA/CXCL2/HMGB2/HIST1H2BK/OPTN/GCH1/CASP1/LYN/CXCL5/TNFRSF9/HIST1H2BC/HLA-E/DUSP10/NOD2/THBD/CCL2/VCAM1/SBNO2/PDE4B/IL23A/TRIM5/TLR3/SELE/ADM/PLCG2/NOS1/XBP1/CD47/RIPK2/ISG15/PRDM1/C4B/FGB/CLEC4E/PRDX3/…	170	34	ENSG00000100836/ENSG00000164104/ENSG00000171564/ENSG00000165672/ENSG00000154229/ENSG00000105974/ENSG00000198918/ENSG00000157150/ENSG00000181104/ENSG00000168615/ENSG00000084207/ENSG00000135446/ENSG00000272398/ENSG00000118965/ENSG00000125995/ENSG00000172380/ENSG00000174231/ENSG00000160691/ENSG00000185187/ENSG00000025434/ENSG00000177733/ENSG00000233276/ENSG00000088888/ENSG00000116478/ENSG00000006712…	136	ENSG00000271503/ENSG00000131203/ENSG00000169245/ENSG00000028137/ENSG00000169248/ENSG00000118503/ENSG00000106366/ENSG00000196352/ENSG00000137496/ENSG00000115009/ENSG00000169403/ENSG00000134070/ENSG00000090339/ENSG00000166710/ENSG00000170542/ENSG00000184678/ENSG00000120217/ENSG00000145901/ENSG00000108342/ENSG00000101017/ENSG00000124107/ENSG00000136244/ENSG00000163734/ENSG00000173334/ENSG00000077150…
BP	GO:0000375	RNA splicing, via transesterification reactions	133/4508	318/14696	1.38894e-05	0.000607325	ENSG00000168002/ENSG00000065978/ENSG00000100836/ENSG00000138668/ENSG00000265241/ENSG00000122566/ENSG00000170144/ENSG00000146457/ENSG00000096746/ENSG00000135486/ENSG00000198258/ENSG00000126945/ENSG00000161981/ENSG00000157110/ENSG00000130332/ENSG00000169813/ENSG00000165119/ENSG00000104824/ENSG00000099817/ENSG00000100142/ENSG00000076650/ENSG00000125944/ENSG00000177700/ENSG00000125743/ENSG00000146007…	POLR2G/YBX1/PABPN1/HNRNPD/RBM8A/HNRNPA2B1/HNRNPA3/WTAP/HNRNPH3/HNRNPA1/UBL5/HNRNPH2/SNRNP25/RBPMS/LSM7/HNRNPF/HNRNPK/HNRNPL/POLR2E/POLR2F/GPATCH1/HNRNPR/POLR2L/SNRPD2/ZMAT2/CSTF3/U2AF2/SNRNP70/SAP18/HNRNPUL1/PRPF31/HNRNPC/SNRPC/C1QBP/SNRPA/MAGOH/SNRPE/SRSF9/SNRPF/LSM6/POLR2B/SART1/LSM4/PCBP1/ZCCHC8/LSM3/SNRNP35/MAGOHB/PQBP1/SF3B5/GEMIN6/ALYREF/SPEN/SF3A2/SRRT/SNRPG/DHX9/CD2BP2/SETX/SMN1/PRPF8/NON…	133	114	ENSG00000168002/ENSG00000065978/ENSG00000100836/ENSG00000138668/ENSG00000265241/ENSG00000122566/ENSG00000170144/ENSG00000096746/ENSG00000135486/ENSG00000198258/ENSG00000126945/ENSG00000161981/ENSG00000130332/ENSG00000169813/ENSG00000165119/ENSG00000104824/ENSG00000099817/ENSG00000100142/ENSG00000125944/ENSG00000177700/ENSG00000125743/ENSG00000146007/ENSG00000176102/ENSG00000063244/ENSG00000104852…	19	ENSG00000146457/ENSG00000157110/ENSG00000076650/ENSG00000033030/ENSG00000065526/ENSG00000107290/ENSG00000172062/ENSG00000167978/ENSG00000159140/ENSG00000140830/ENSG00000141543/ENSG00000067596/ENSG00000076924/ENSG00000125755/ENSG00000003756/ENSG00000145388/ENSG00000139793/ENSG00000163510/ENSG00000164609
BP	GO:0002446	neutrophil mediated immunity	180/4508	451/14696	1.46681e-05	0.00063666	ENSG00000028137/ENSG00000125730/ENSG00000196352/ENSG00000163131/ENSG00000169403/ENSG00000123610/ENSG00000173391/ENSG00000166710/ENSG00000162896/ENSG00000011422/ENSG00000079385/ENSG00000189403/ENSG00000124107/ENSG00000136244/ENSG00000163739/ENSG00000130303/ENSG00000021355/ENSG00000184584/ENSG00000030582/ENSG00000163735/ENSG00000164687/ENSG00000148346/ENSG00000127481/ENSG00000086062/ENSG00000178035…	TNFRSF1B/C3/CD55/CTSS/PTAFR/TNFAIP6/OLR1/B2M/PIGR/PLAUR/CEACAM1/HMGB1/SLPI/IL6/CXCL1/BST2/SERPINB1/TMEM173/GRN/CXCL5/FABP5/LCN2/UBR4/B4GALT1/IMPDH2/PECAM1/PPIA/MLEC/CD47/PA2G4/CFD/LGALS3/CANT1/HSP90AA1/SLC27A2/ALOX5/AMPD3/NFKB1/HSPA1A/APRT/FTL/TUBB/NBEAL2/LTA4H/EEF1A1/ADGRE5/ERP44/TMEM179B/PADI2/TMBIM1/PSEN1/NPC2/TMEM63A/CSNK2B/ILF2/CTSB/TUBB4B/XRCC6/CST3/APEH/HMOX2/TLR2/NIT2/CAT/GSTP1/COTL1/TOM1…	180	80	ENSG00000189403/ENSG00000164687/ENSG00000178035/ENSG00000196262/ENSG00000110917/ENSG00000170515/ENSG00000131981/ENSG00000080824/ENSG00000204389/ENSG00000198931/ENSG00000087086/ENSG00000196230/ENSG00000111144/ENSG00000156508/ENSG00000117115/ENSG00000119655/ENSG00000204435/ENSG00000143621/ENSG00000188229/ENSG00000196419/ENSG00000164062/ENSG00000103415/ENSG00000114021/ENSG00000121691/ENSG00000084207…	100	ENSG00000028137/ENSG00000125730/ENSG00000196352/ENSG00000163131/ENSG00000169403/ENSG00000123610/ENSG00000173391/ENSG00000166710/ENSG00000162896/ENSG00000011422/ENSG00000079385/ENSG00000124107/ENSG00000136244/ENSG00000163739/ENSG00000130303/ENSG00000021355/ENSG00000184584/ENSG00000030582/ENSG00000163735/ENSG00000148346/ENSG00000127481/ENSG00000086062/ENSG00000261371/ENSG00000196776/ENSG00000197766…
BP	GO:0043280	positive regulation of cysteine-type endopeptidase activity involved in apoptotic process	61/4508	125/14696	1.57412e-05	0.00067825	ENSG00000121858/ENSG00000115541/ENSG00000158125/ENSG00000165949/ENSG00000189403/ENSG00000140464/ENSG00000167034/ENSG00000168961/ENSG00000196730/ENSG00000141682/ENSG00000169855/ENSG00000137752/ENSG00000166681/ENSG00000129521/ENSG00000003400/ENSG00000003402/ENSG00000172115/ENSG00000117525/ENSG00000156709/ENSG00000119632/ENSG00000166949/ENSG00000096968/ENSG00000149273/ENSG00000144381/ENSG00000232810…	TNFSF10/HSPE1/XDH/IFI27/HMGB1/PML/NKX3-1/LGALS9/DAPK1/PMAIP1/ROBO1/CASP1/BEX3/EGLN3/CASP10/CFLAR/CYCS/F3/AIFM1/IFI27L2/SMAD3/JAK2/RPS3/HSPD1/TNF/FAS/CASP4/BAX/F2R/RPS27L/BAD/RACK1/BCL10/BID/WDR35/ANP32B/TNFRSF10B/FIS1/HSF1/TRADD/PDCD2/FAM162A/ARRB1/CASP9/PPM1F/TFAP4/PIDD1/CASP2/MAP3K5/CTGF/APOPT1/NGFR/TNFSF15/ARL6IP5/CARD8/PDCD5/GPER1/CASC2/EIF2AK3/BCL2L13/TNFRSF10A	61	26	ENSG00000115541/ENSG00000189403/ENSG00000166681/ENSG00000172115/ENSG00000156709/ENSG00000119632/ENSG00000149273/ENSG00000144381/ENSG00000087088/ENSG00000181104/ENSG00000185088/ENSG00000002330/ENSG00000204628/ENSG00000118965/ENSG00000136938/ENSG00000214253/ENSG00000071994/ENSG00000137486/ENSG00000100034/ENSG00000090447/ENSG00000177595/ENSG00000256053/ENSG00000181634/ENSG00000144746/ENSG00000105185…	35	ENSG00000121858/ENSG00000158125/ENSG00000165949/ENSG00000140464/ENSG00000167034/ENSG00000168961/ENSG00000196730/ENSG00000141682/ENSG00000169855/ENSG00000137752/ENSG00000129521/ENSG00000003400/ENSG00000003402/ENSG00000117525/ENSG00000166949/ENSG00000096968/ENSG00000232810/ENSG00000026103/ENSG00000196954/ENSG00000142867/ENSG00000015475/ENSG00000120889/ENSG00000185122/ENSG00000102871/ENSG00000114023…
BP	GO:0042119	neutrophil activation	178/4508	446/14696	1.63619e-05	0.000699886	ENSG00000271503/ENSG00000028137/ENSG00000125730/ENSG00000196352/ENSG00000163131/ENSG00000169403/ENSG00000123610/ENSG00000173391/ENSG00000166710/ENSG00000162896/ENSG00000011422/ENSG00000079385/ENSG00000189403/ENSG00000124107/ENSG00000163739/ENSG00000130303/ENSG00000021355/ENSG00000169429/ENSG00000184584/ENSG00000030582/ENSG00000164687/ENSG00000148346/ENSG00000127481/ENSG00000086062/ENSG00000178035…	CCL5/TNFRSF1B/C3/CD55/CTSS/PTAFR/TNFAIP6/OLR1/B2M/PIGR/PLAUR/CEACAM1/HMGB1/SLPI/CXCL1/BST2/SERPINB1/CXCL8/TMEM173/GRN/FABP5/LCN2/UBR4/B4GALT1/IMPDH2/PECAM1/PPIA/MLEC/CD47/PA2G4/CFD/LGALS3/CANT1/HSP90AA1/SLC27A2/ALOX5/AMPD3/NFKB1/HSPA1A/APRT/FTL/TUBB/NBEAL2/LTA4H/EEF1A1/ADGRE5/ERP44/TMEM179B/PADI2/TMBIM1/PSEN1/NPC2/TMEM63A/CSNK2B/ILF2/CTSB/TUBB4B/XRCC6/CST3/APEH/HMOX2/TLR2/NIT2/CAT/GSTP1/COTL1/TOM…	178	80	ENSG00000189403/ENSG00000164687/ENSG00000178035/ENSG00000196262/ENSG00000110917/ENSG00000170515/ENSG00000131981/ENSG00000080824/ENSG00000204389/ENSG00000198931/ENSG00000087086/ENSG00000196230/ENSG00000111144/ENSG00000156508/ENSG00000117115/ENSG00000119655/ENSG00000204435/ENSG00000143621/ENSG00000188229/ENSG00000196419/ENSG00000164062/ENSG00000103415/ENSG00000114021/ENSG00000121691/ENSG00000084207…	98	ENSG00000271503/ENSG00000028137/ENSG00000125730/ENSG00000196352/ENSG00000163131/ENSG00000169403/ENSG00000123610/ENSG00000173391/ENSG00000166710/ENSG00000162896/ENSG00000011422/ENSG00000079385/ENSG00000124107/ENSG00000163739/ENSG00000130303/ENSG00000021355/ENSG00000169429/ENSG00000184584/ENSG00000030582/ENSG00000148346/ENSG00000127481/ENSG00000086062/ENSG00000261371/ENSG00000196776/ENSG00000197766…
BP	GO:0009126	purine nucleoside monophosphate metabolic process	129/4508	308/14696	1.71355e-05	0.000722505	ENSG00000198938/ENSG00000159399/ENSG00000111775/ENSG00000159199/ENSG00000116288/ENSG00000198899/ENSG00000125356/ENSG00000119013/ENSG00000176340/ENSG00000156467/ENSG00000143153/ENSG00000094914/ENSG00000172115/ENSG00000173660/ENSG00000198840/ENSG00000178035/ENSG00000154518/ENSG00000165264/ENSG00000164919/ENSG00000126267/ENSG00000135390/ENSG00000241468/ENSG00000116459/ENSG00000133805/ENSG00000134057…	MT-CO3/HK2/COX6A1/ATP5MC1/PARK7/MT-ATP6/NDUFA1/NDUFB3/COX8A/UQCRB/ATP1B1/AAAS/CYCS/UQCRH/MT-ND3/IMPDH2/ATP5MC3/NDUFB6/COX6C/COX6B1/ATP5MC2/ATP5MF/ATP5PB/AMPD3/CCNB1/HSPA1A/APRT/SDHC/PFKFB3/PARP1/NDUFV1/UQCC3/ATP5PD/AK5/NDUFA2/MT-CYB/NUP37/UQCR10/MT-ND2/CYC1/STAT3/MT-CO2/BAD/SDHA/COX5A/CDK1/TPI1/EIF6/NDUFB10/NDUFC1/NDUFA4/CHCHD10/NDUFB8/MT-ND6/BPGM/BID/NDUFS6/NDUFB9/PFAS/COX7C/DDIT4/ATP5MG/PPARA/A…	129	105	ENSG00000198938/ENSG00000111775/ENSG00000159199/ENSG00000116288/ENSG00000198899/ENSG00000125356/ENSG00000119013/ENSG00000176340/ENSG00000156467/ENSG00000094914/ENSG00000172115/ENSG00000173660/ENSG00000198840/ENSG00000178035/ENSG00000154518/ENSG00000165264/ENSG00000164919/ENSG00000126267/ENSG00000135390/ENSG00000241468/ENSG00000116459/ENSG00000134057/ENSG00000204389/ENSG00000198931/ENSG00000143252…	24	ENSG00000159399/ENSG00000143153/ENSG00000133805/ENSG00000168610/ENSG00000172331/ENSG00000015475/ENSG00000186951/ENSG00000108179/ENSG00000178127/ENSG00000084734/ENSG00000008130/ENSG00000147162/ENSG00000047410/ENSG00000114268/ENSG00000154803/ENSG00000141027/ENSG00000124789/ENSG00000129993/ENSG00000171105/ENSG00000155085/ENSG00000159322/ENSG00000135318/ENSG00000110719/ENSG00000143774
BP	GO:0009167	purine ribonucleoside monophosphate metabolic process	129/4508	308/14696	1.71355e-05	0.000722505	ENSG00000198938/ENSG00000159399/ENSG00000111775/ENSG00000159199/ENSG00000116288/ENSG00000198899/ENSG00000125356/ENSG00000119013/ENSG00000176340/ENSG00000156467/ENSG00000143153/ENSG00000094914/ENSG00000172115/ENSG00000173660/ENSG00000198840/ENSG00000178035/ENSG00000154518/ENSG00000165264/ENSG00000164919/ENSG00000126267/ENSG00000135390/ENSG00000241468/ENSG00000116459/ENSG00000133805/ENSG00000134057…	MT-CO3/HK2/COX6A1/ATP5MC1/PARK7/MT-ATP6/NDUFA1/NDUFB3/COX8A/UQCRB/ATP1B1/AAAS/CYCS/UQCRH/MT-ND3/IMPDH2/ATP5MC3/NDUFB6/COX6C/COX6B1/ATP5MC2/ATP5MF/ATP5PB/AMPD3/CCNB1/HSPA1A/APRT/SDHC/PFKFB3/PARP1/NDUFV1/UQCC3/ATP5PD/AK5/NDUFA2/MT-CYB/NUP37/UQCR10/MT-ND2/CYC1/STAT3/MT-CO2/BAD/SDHA/COX5A/CDK1/TPI1/EIF6/NDUFB10/NDUFC1/NDUFA4/CHCHD10/NDUFB8/MT-ND6/BPGM/BID/NDUFS6/NDUFB9/PFAS/COX7C/DDIT4/ATP5MG/PPARA/A…	129	105	ENSG00000198938/ENSG00000111775/ENSG00000159199/ENSG00000116288/ENSG00000198899/ENSG00000125356/ENSG00000119013/ENSG00000176340/ENSG00000156467/ENSG00000094914/ENSG00000172115/ENSG00000173660/ENSG00000198840/ENSG00000178035/ENSG00000154518/ENSG00000165264/ENSG00000164919/ENSG00000126267/ENSG00000135390/ENSG00000241468/ENSG00000116459/ENSG00000134057/ENSG00000204389/ENSG00000198931/ENSG00000143252…	24	ENSG00000159399/ENSG00000143153/ENSG00000133805/ENSG00000168610/ENSG00000172331/ENSG00000015475/ENSG00000186951/ENSG00000108179/ENSG00000178127/ENSG00000084734/ENSG00000008130/ENSG00000147162/ENSG00000047410/ENSG00000114268/ENSG00000154803/ENSG00000141027/ENSG00000124789/ENSG00000129993/ENSG00000171105/ENSG00000155085/ENSG00000159322/ENSG00000135318/ENSG00000110719/ENSG00000143774
BP	GO:0043299	leukocyte degranulation	188/4508	475/14696	1.72798e-05	0.000723422	ENSG00000028137/ENSG00000125730/ENSG00000196352/ENSG00000163131/ENSG00000169403/ENSG00000123610/ENSG00000173391/ENSG00000166710/ENSG00000162896/ENSG00000011422/ENSG00000079385/ENSG00000145920/ENSG00000189403/ENSG00000124107/ENSG00000168961/ENSG00000163739/ENSG00000130303/ENSG00000021355/ENSG00000184584/ENSG00000030582/ENSG00000254087/ENSG00000164687/ENSG00000148346/ENSG00000127481/ENSG00000086062…	TNFRSF1B/C3/CD55/CTSS/PTAFR/TNFAIP6/OLR1/B2M/PIGR/PLAUR/CEACAM1/CPLX2/HMGB1/SLPI/LGALS9/CXCL1/BST2/SERPINB1/TMEM173/GRN/LYN/FABP5/LCN2/UBR4/B4GALT1/IMPDH2/PECAM1/PPIA/MLEC/CD47/PA2G4/CFD/LGALS3/CANT1/HSP90AA1/SLC27A2/ALOX5/AMPD3/NFKB1/HSPA1A/APRT/FTL/TUBB/NBEAL2/LTA4H/ADGRE2/EEF1A1/ADGRE5/ERP44/TMEM179B/PADI2/TMBIM1/PSEN1/NPC2/TMEM63A/CSNK2B/ILF2/CTSB/TUBB4B/XRCC6/CST3/APEH/HMOX2/TLR2/NIT2/CAT/GS…	188	85	ENSG00000145920/ENSG00000189403/ENSG00000164687/ENSG00000178035/ENSG00000196262/ENSG00000110917/ENSG00000170515/ENSG00000131981/ENSG00000080824/ENSG00000204389/ENSG00000198931/ENSG00000087086/ENSG00000196230/ENSG00000111144/ENSG00000156508/ENSG00000117115/ENSG00000119655/ENSG00000204435/ENSG00000143621/ENSG00000188229/ENSG00000196419/ENSG00000164062/ENSG00000103415/ENSG00000114021/ENSG00000121691…	103	ENSG00000028137/ENSG00000125730/ENSG00000196352/ENSG00000163131/ENSG00000169403/ENSG00000123610/ENSG00000173391/ENSG00000166710/ENSG00000162896/ENSG00000011422/ENSG00000079385/ENSG00000124107/ENSG00000168961/ENSG00000163739/ENSG00000130303/ENSG00000021355/ENSG00000184584/ENSG00000030582/ENSG00000254087/ENSG00000148346/ENSG00000127481/ENSG00000086062/ENSG00000261371/ENSG00000196776/ENSG00000197766…
BP	GO:0002283	neutrophil activation involved in immune response	175/4508	438/14696	1.78522e-05	0.000742122	ENSG00000028137/ENSG00000125730/ENSG00000196352/ENSG00000163131/ENSG00000169403/ENSG00000123610/ENSG00000173391/ENSG00000166710/ENSG00000162896/ENSG00000011422/ENSG00000079385/ENSG00000189403/ENSG00000124107/ENSG00000163739/ENSG00000130303/ENSG00000021355/ENSG00000184584/ENSG00000030582/ENSG00000164687/ENSG00000148346/ENSG00000127481/ENSG00000086062/ENSG00000178035/ENSG00000261371/ENSG00000196262…	TNFRSF1B/C3/CD55/CTSS/PTAFR/TNFAIP6/OLR1/B2M/PIGR/PLAUR/CEACAM1/HMGB1/SLPI/CXCL1/BST2/SERPINB1/TMEM173/GRN/FABP5/LCN2/UBR4/B4GALT1/IMPDH2/PECAM1/PPIA/MLEC/CD47/PA2G4/CFD/LGALS3/CANT1/HSP90AA1/SLC27A2/ALOX5/AMPD3/NFKB1/HSPA1A/APRT/FTL/TUBB/NBEAL2/LTA4H/EEF1A1/ADGRE5/ERP44/TMEM179B/PADI2/TMBIM1/PSEN1/NPC2/TMEM63A/CSNK2B/ILF2/CTSB/TUBB4B/XRCC6/CST3/APEH/HMOX2/TLR2/NIT2/CAT/GSTP1/COTL1/TOM1/LPCAT1/DP…	175	80	ENSG00000189403/ENSG00000164687/ENSG00000178035/ENSG00000196262/ENSG00000110917/ENSG00000170515/ENSG00000131981/ENSG00000080824/ENSG00000204389/ENSG00000198931/ENSG00000087086/ENSG00000196230/ENSG00000111144/ENSG00000156508/ENSG00000117115/ENSG00000119655/ENSG00000204435/ENSG00000143621/ENSG00000188229/ENSG00000196419/ENSG00000164062/ENSG00000103415/ENSG00000114021/ENSG00000121691/ENSG00000084207…	95	ENSG00000028137/ENSG00000125730/ENSG00000196352/ENSG00000163131/ENSG00000169403/ENSG00000123610/ENSG00000173391/ENSG00000166710/ENSG00000162896/ENSG00000011422/ENSG00000079385/ENSG00000124107/ENSG00000163739/ENSG00000130303/ENSG00000021355/ENSG00000184584/ENSG00000030582/ENSG00000148346/ENSG00000127481/ENSG00000086062/ENSG00000261371/ENSG00000196776/ENSG00000197766/ENSG00000171302/ENSG00000140284…
BP	GO:0000819	sister chromatid segregation	102/4508	234/14696	1.8206e-05	0.00075154	ENSG00000122952/ENSG00000089685/ENSG00000166851/ENSG00000117399/ENSG00000156970/ENSG00000164109/ENSG00000178999/ENSG00000117650/ENSG00000237649/ENSG00000094804/ENSG00000168802/ENSG00000164611/ENSG00000186185/ENSG00000090273/ENSG00000132612/ENSG00000134057/ENSG00000115163/ENSG00000076382/ENSG00000175063/ENSG00000090889/ENSG00000120129/ENSG00000110200/ENSG00000118193/ENSG00000072501/ENSG00000131747…	ZWINT/BIRC5/PLK1/CDC20/BUB1B/MAD2L1/AURKB/NEK2/KIFC1/CDC6/CHTF8/PTTG1/KIF18B/NUDC/VPS4A/CCNB1/CENPA/SPAG5/UBE2C/KIF4A/DUSP1/ANAPC15/KIF14/SMC1A/TOP2A/NUP37/SPC25/TACC3/FEN1/SPC24/RPS27L/NCAPD2/CDCA8/CDCA5/DLGAP5/CENPF/PSRC1/ERCC6L/RACGAP1/SMC4/TRIP13/INCENP/INO80/NCAPH/NEK6/PHB2/AXIN2/RAN/BUB1/SEC13/HNRNPU/KIF22/CHMP2A/TUBG1/KIF2C/CENPI/NAA10/CLIP1/KNSTRN/CLASP1/DYNC1H1/NAA50/XRCC3/NCAPG/CENPS/TT…	102	82	ENSG00000122952/ENSG00000089685/ENSG00000166851/ENSG00000117399/ENSG00000156970/ENSG00000164109/ENSG00000178999/ENSG00000117650/ENSG00000237649/ENSG00000094804/ENSG00000168802/ENSG00000164611/ENSG00000186185/ENSG00000090273/ENSG00000132612/ENSG00000134057/ENSG00000115163/ENSG00000076382/ENSG00000175063/ENSG00000090889/ENSG00000110200/ENSG00000118193/ENSG00000072501/ENSG00000131747/ENSG00000075188…	20	ENSG00000120129/ENSG00000128908/ENSG00000119408/ENSG00000130779/ENSG00000074054/ENSG00000197102/ENSG00000155657/ENSG00000047410/ENSG00000141446/ENSG00000068796/ENSG00000101421/ENSG00000173273/ENSG00000112941/ENSG00000164190/ENSG00000212916/ENSG00000160551/ENSG00000083535/ENSG00000086065/ENSG00000062650/ENSG00000083937
BP	GO:1901987	regulation of cell cycle phase transition	164/4508	407/14696	1.88089e-05	0.000771036	ENSG00000136826/ENSG00000161970/ENSG00000140464/ENSG00000100823/ENSG00000185499/ENSG00000166851/ENSG00000150991/ENSG00000156970/ENSG00000164109/ENSG00000178999/ENSG00000075218/ENSG00000117650/ENSG00000101224/ENSG00000094804/ENSG00000058668/ENSG00000080824/ENSG00000185650/ENSG00000132612/ENSG00000134057/ENSG00000146648/ENSG00000175063/ENSG00000152518/ENSG00000092010/ENSG00000196230/ENSG00000120129…	KLF4/RPL26/PML/APEX1/MUC1/PLK1/UBC/BUB1B/MAD2L1/AURKB/GTSE1/NEK2/CDC25B/CDC6/ATP2B4/HSP90AA1/ZFP36L1/VPS4A/CCNB1/EGFR/UBE2C/ZFP36L2/PSME1/TUBB/DUSP1/CDKN2C/CETN2/ODF2/FAM83D/ANAPC15/PSMC5/KIF14/OFD1/BAX/TMEM14B/CEP131/CEP78/TUBB4B/RPS27L/DDB1/DCTN1/CTDSP2/DDRGK1/CNOT4/CDK1/CDCA5/DLGAP5/CNOT1/CENPF/PSMB5/CDK4/RPS27A/BRD4/TAOK3/NPM1/PKD1/YWHAE/PSMC1/ADAM17/AKAP9/EP300/BID/SOX4/TRIP13/INO80/CTC1/MEP…	164	111	ENSG00000161970/ENSG00000100823/ENSG00000166851/ENSG00000156970/ENSG00000164109/ENSG00000178999/ENSG00000075218/ENSG00000117650/ENSG00000094804/ENSG00000080824/ENSG00000132612/ENSG00000134057/ENSG00000175063/ENSG00000196230/ENSG00000123080/ENSG00000147400/ENSG00000136811/ENSG00000101447/ENSG00000110200/ENSG00000087191/ENSG00000118193/ENSG00000087088/ENSG00000137210/ENSG00000141577/ENSG00000148019…	53	ENSG00000136826/ENSG00000140464/ENSG00000185499/ENSG00000150991/ENSG00000101224/ENSG00000058668/ENSG00000185650/ENSG00000146648/ENSG00000152518/ENSG00000092010/ENSG00000120129/ENSG00000046651/ENSG00000175215/ENSG00000080802/ENSG00000125107/ENSG00000141867/ENSG00000135090/ENSG00000008710/ENSG00000151694/ENSG00000127914/ENSG00000100393/ENSG00000015475/ENSG00000128908/ENSG00000178971/ENSG00000169375…
BP	GO:0090670	RNA localization to Cajal body	15/4508	19/14696	1.98305e-05	0.000790941	ENSG00000135624/ENSG00000145912/ENSG00000175792/ENSG00000130826/ENSG00000183207/ENSG00000150753/ENSG00000146731/ENSG00000163468/ENSG00000182117/ENSG00000115484/ENSG00000166226/ENSG00000120438/ENSG00000171824/ENSG00000156261/ENSG00000141499	CCT7/NHP2/RUVBL1/DKC1/RUVBL2/CCT5/CCT6A/CCT3/NOP10/CCT4/CCT2/TCP1/EXOSC10/CCT8/WRAP53	15	14	ENSG00000135624/ENSG00000145912/ENSG00000175792/ENSG00000130826/ENSG00000183207/ENSG00000150753/ENSG00000146731/ENSG00000163468/ENSG00000182117/ENSG00000115484/ENSG00000166226/ENSG00000120438/ENSG00000156261/ENSG00000141499	1	ENSG00000171824
BP	GO:0090671	telomerase RNA localization to Cajal body	15/4508	19/14696	1.98305e-05	0.000790941	ENSG00000135624/ENSG00000145912/ENSG00000175792/ENSG00000130826/ENSG00000183207/ENSG00000150753/ENSG00000146731/ENSG00000163468/ENSG00000182117/ENSG00000115484/ENSG00000166226/ENSG00000120438/ENSG00000171824/ENSG00000156261/ENSG00000141499	CCT7/NHP2/RUVBL1/DKC1/RUVBL2/CCT5/CCT6A/CCT3/NOP10/CCT4/CCT2/TCP1/EXOSC10/CCT8/WRAP53	15	14	ENSG00000135624/ENSG00000145912/ENSG00000175792/ENSG00000130826/ENSG00000183207/ENSG00000150753/ENSG00000146731/ENSG00000163468/ENSG00000182117/ENSG00000115484/ENSG00000166226/ENSG00000120438/ENSG00000156261/ENSG00000141499	1	ENSG00000171824
BP	GO:0090672	telomerase RNA localization	15/4508	19/14696	1.98305e-05	0.000790941	ENSG00000135624/ENSG00000145912/ENSG00000175792/ENSG00000130826/ENSG00000183207/ENSG00000150753/ENSG00000146731/ENSG00000163468/ENSG00000182117/ENSG00000115484/ENSG00000166226/ENSG00000120438/ENSG00000171824/ENSG00000156261/ENSG00000141499	CCT7/NHP2/RUVBL1/DKC1/RUVBL2/CCT5/CCT6A/CCT3/NOP10/CCT4/CCT2/TCP1/EXOSC10/CCT8/WRAP53	15	14	ENSG00000135624/ENSG00000145912/ENSG00000175792/ENSG00000130826/ENSG00000183207/ENSG00000150753/ENSG00000146731/ENSG00000163468/ENSG00000182117/ENSG00000115484/ENSG00000166226/ENSG00000120438/ENSG00000156261/ENSG00000141499	1	ENSG00000171824
BP	GO:0090685	RNA localization to nucleus	15/4508	19/14696	1.98305e-05	0.000790941	ENSG00000135624/ENSG00000145912/ENSG00000175792/ENSG00000130826/ENSG00000183207/ENSG00000150753/ENSG00000146731/ENSG00000163468/ENSG00000182117/ENSG00000115484/ENSG00000166226/ENSG00000120438/ENSG00000171824/ENSG00000156261/ENSG00000141499	CCT7/NHP2/RUVBL1/DKC1/RUVBL2/CCT5/CCT6A/CCT3/NOP10/CCT4/CCT2/TCP1/EXOSC10/CCT8/WRAP53	15	14	ENSG00000135624/ENSG00000145912/ENSG00000175792/ENSG00000130826/ENSG00000183207/ENSG00000150753/ENSG00000146731/ENSG00000163468/ENSG00000182117/ENSG00000115484/ENSG00000166226/ENSG00000120438/ENSG00000156261/ENSG00000141499	1	ENSG00000171824
BP	GO:1903902	positive regulation of viral life cycle	32/4508	55/14696	2.12583e-05	0.0008422	ENSG00000271503/ENSG00000019582/ENSG00000168961/ENSG00000185745/ENSG00000100097/ENSG00000196262/ENSG00000112343/ENSG00000132612/ENSG00000185624/ENSG00000069275/ENSG00000115561/ENSG00000131747/ENSG00000167986/ENSG00000139546/ENSG00000148400/ENSG00000074696/ENSG00000184012/ENSG00000116833/ENSG00000109971/ENSG00000130724/ENSG00000173599/ENSG00000124214/ENSG00000148175/ENSG00000197381/ENSG00000171960…	CCL5/CD74/LGALS9/IFIT1/LGALS1/PPIA/TRIM38/VPS4A/P4HB/NUCKS1/CHMP3/TOP2A/DDB1/TARBP2/NOTCH1/HACD3/TMPRSS2/NR5A2/HSPA8/CHMP2A/PC/STAU1/STOM/ADARB1/PPIH/CHMP4B/ADAR/VAPA/TBC1D20/PKN2/CHMP2B/TRIM21	32	12	ENSG00000100097/ENSG00000196262/ENSG00000132612/ENSG00000069275/ENSG00000115561/ENSG00000131747/ENSG00000167986/ENSG00000139546/ENSG00000074696/ENSG00000109971/ENSG00000130724/ENSG00000171960	20	ENSG00000271503/ENSG00000019582/ENSG00000168961/ENSG00000185745/ENSG00000112343/ENSG00000185624/ENSG00000148400/ENSG00000184012/ENSG00000116833/ENSG00000173599/ENSG00000124214/ENSG00000148175/ENSG00000197381/ENSG00000101421/ENSG00000160710/ENSG00000101558/ENSG00000125875/ENSG00000065243/ENSG00000083937/ENSG00000132109
BP	GO:0072431	signal transduction involved in mitotic G1 DNA damage checkpoint	35/4508	62/14696	2.18628e-05	0.000850817	ENSG00000161970/ENSG00000140464/ENSG00000185499/ENSG00000150991/ENSG00000075218/ENSG00000134057/ENSG00000087088/ENSG00000080802/ENSG00000170312/ENSG00000125107/ENSG00000143947/ENSG00000181163/ENSG00000100393/ENSG00000124766/ENSG00000158402/ENSG00000087586/ENSG00000253729/ENSG00000102760/ENSG00000173846/ENSG00000124762/ENSG00000101412/ENSG00000221983/ENSG00000177595/ENSG00000165891/ENSG00000106144…	RPL26/PML/MUC1/UBC/GTSE1/CCNB1/BAX/CNOT4/CDK1/CNOT1/RPS27A/NPM1/EP300/SOX4/CDC25C/AURKA/PRKDC/RGCC/PLK3/CDKN1A/E2F1/UBA52/PIDD1/E2F7/CASP2/CDK2/TRIAP1/MDM4/ZNF385A/PCBP4/SFN/E2F8/CNOT10/PLAGL1/MDM2	35	20	ENSG00000161970/ENSG00000075218/ENSG00000134057/ENSG00000087088/ENSG00000170312/ENSG00000143947/ENSG00000181163/ENSG00000124766/ENSG00000158402/ENSG00000087586/ENSG00000253729/ENSG00000101412/ENSG00000221983/ENSG00000177595/ENSG00000165891/ENSG00000123374/ENSG00000170855/ENSG00000090097/ENSG00000175793/ENSG00000129173	15	ENSG00000140464/ENSG00000185499/ENSG00000150991/ENSG00000080802/ENSG00000125107/ENSG00000100393/ENSG00000102760/ENSG00000173846/ENSG00000124762/ENSG00000106144/ENSG00000198625/ENSG00000161642/ENSG00000182973/ENSG00000118495/ENSG00000135679
BP	GO:1902400	intracellular signal transduction involved in G1 DNA damage checkpoint	35/4508	62/14696	2.18628e-05	0.000850817	ENSG00000161970/ENSG00000140464/ENSG00000185499/ENSG00000150991/ENSG00000075218/ENSG00000134057/ENSG00000087088/ENSG00000080802/ENSG00000170312/ENSG00000125107/ENSG00000143947/ENSG00000181163/ENSG00000100393/ENSG00000124766/ENSG00000158402/ENSG00000087586/ENSG00000253729/ENSG00000102760/ENSG00000173846/ENSG00000124762/ENSG00000101412/ENSG00000221983/ENSG00000177595/ENSG00000165891/ENSG00000106144…	RPL26/PML/MUC1/UBC/GTSE1/CCNB1/BAX/CNOT4/CDK1/CNOT1/RPS27A/NPM1/EP300/SOX4/CDC25C/AURKA/PRKDC/RGCC/PLK3/CDKN1A/E2F1/UBA52/PIDD1/E2F7/CASP2/CDK2/TRIAP1/MDM4/ZNF385A/PCBP4/SFN/E2F8/CNOT10/PLAGL1/MDM2	35	20	ENSG00000161970/ENSG00000075218/ENSG00000134057/ENSG00000087088/ENSG00000170312/ENSG00000143947/ENSG00000181163/ENSG00000124766/ENSG00000158402/ENSG00000087586/ENSG00000253729/ENSG00000101412/ENSG00000221983/ENSG00000177595/ENSG00000165891/ENSG00000123374/ENSG00000170855/ENSG00000090097/ENSG00000175793/ENSG00000129173	15	ENSG00000140464/ENSG00000185499/ENSG00000150991/ENSG00000080802/ENSG00000125107/ENSG00000100393/ENSG00000102760/ENSG00000173846/ENSG00000124762/ENSG00000106144/ENSG00000198625/ENSG00000161642/ENSG00000182973/ENSG00000118495/ENSG00000135679
BP	GO:0002758	innate immune response-activating signal transduction	109/4508	254/14696	2.19082e-05	0.000850817	ENSG00000181143/ENSG00000118503/ENSG00000163131/ENSG00000134321/ENSG00000134070/ENSG00000023445/ENSG00000125347/ENSG00000145901/ENSG00000115267/ENSG00000100600/ENSG00000107201/ENSG00000198788/ENSG00000189403/ENSG00000108771/ENSG00000131378/ENSG00000185499/ENSG00000150991/ENSG00000263528/ENSG00000173039/ENSG00000254087/ENSG00000173702/ENSG00000167207/ENSG00000132256/ENSG00000164342/ENSG00000197943…	MUC16/TNFAIP3/CTSS/RSAD2/IRAK2/BIRC3/IRF1/TNIP1/IFIH1/LGMN/DDX58/MUC2/HMGB1/DHX58/RFTN1/MUC1/UBC/IKBKE/RELA/LYN/MUC13/NOD2/TRIM5/TLR3/PLCG2/RIPK2/MUC5AC/FGB/CLEC4E/NFKB1/HSPA1A/PSME1/IRF7/HSPD1/TAB2/CYLD/RIOK3/CAV1/PELI1/LBP/PSMC5/C1QBP/BIRC2/CTSB/TRAF6/PUM1/ARRB2/TLR2/MUC17/MYD88/MAP3K1/MALT1/PSMB5/RPS27A/BCL10/NFKBIA/RELB/MAP2K6/PSMC1/CREBBP/EP300/PIK3AP1/PGLYRP2/TAB3/DAB2IP/PSMA7/PSMD2/TLR1/TR…	109	30	ENSG00000189403/ENSG00000171564/ENSG00000204389/ENSG00000144381/ENSG00000105974/ENSG00000087191/ENSG00000108561/ENSG00000141480/ENSG00000100804/ENSG00000143947/ENSG00000108984/ENSG00000100764/ENSG00000101182/ENSG00000175166/ENSG00000072062/ENSG00000165916/ENSG00000159377/ENSG00000025434/ENSG00000174775/ENSG00000000003/ENSG00000205220/ENSG00000142875/ENSG00000221983/ENSG00000137312/ENSG00000160703…	79	ENSG00000181143/ENSG00000118503/ENSG00000163131/ENSG00000134321/ENSG00000134070/ENSG00000023445/ENSG00000125347/ENSG00000145901/ENSG00000115267/ENSG00000100600/ENSG00000107201/ENSG00000198788/ENSG00000108771/ENSG00000131378/ENSG00000185499/ENSG00000150991/ENSG00000263528/ENSG00000173039/ENSG00000254087/ENSG00000173702/ENSG00000167207/ENSG00000132256/ENSG00000164342/ENSG00000197943/ENSG00000104312…
BP	GO:0036230	granulocyte activation	179/4508	451/14696	2.26101e-05	0.000872336	ENSG00000271503/ENSG00000028137/ENSG00000125730/ENSG00000196352/ENSG00000163131/ENSG00000169403/ENSG00000123610/ENSG00000173391/ENSG00000166710/ENSG00000162896/ENSG00000011422/ENSG00000079385/ENSG00000189403/ENSG00000124107/ENSG00000163739/ENSG00000130303/ENSG00000021355/ENSG00000169429/ENSG00000184584/ENSG00000030582/ENSG00000164687/ENSG00000148346/ENSG00000127481/ENSG00000086062/ENSG00000178035…	CCL5/TNFRSF1B/C3/CD55/CTSS/PTAFR/TNFAIP6/OLR1/B2M/PIGR/PLAUR/CEACAM1/HMGB1/SLPI/CXCL1/BST2/SERPINB1/CXCL8/TMEM173/GRN/FABP5/LCN2/UBR4/B4GALT1/IMPDH2/PECAM1/PPIA/MLEC/CD47/PA2G4/CFD/LGALS3/CANT1/HSP90AA1/SLC27A2/ALOX5/AMPD3/NFKB1/HSPA1A/APRT/FTL/TUBB/NBEAL2/LTA4H/EEF1A1/ADGRE5/ERP44/TMEM179B/PADI2/TMBIM1/PSEN1/NPC2/TMEM63A/CSNK2B/ILF2/CTSB/TUBB4B/XRCC6/CST3/APEH/HMOX2/TLR2/NIT2/CAT/GSTP1/COTL1/TOM…	179	81	ENSG00000189403/ENSG00000164687/ENSG00000178035/ENSG00000196262/ENSG00000110917/ENSG00000170515/ENSG00000131981/ENSG00000080824/ENSG00000204389/ENSG00000198931/ENSG00000087086/ENSG00000196230/ENSG00000111144/ENSG00000156508/ENSG00000117115/ENSG00000119655/ENSG00000204435/ENSG00000143621/ENSG00000188229/ENSG00000196419/ENSG00000164062/ENSG00000103415/ENSG00000114021/ENSG00000121691/ENSG00000084207…	98	ENSG00000271503/ENSG00000028137/ENSG00000125730/ENSG00000196352/ENSG00000163131/ENSG00000169403/ENSG00000123610/ENSG00000173391/ENSG00000166710/ENSG00000162896/ENSG00000011422/ENSG00000079385/ENSG00000124107/ENSG00000163739/ENSG00000130303/ENSG00000021355/ENSG00000169429/ENSG00000184584/ENSG00000030582/ENSG00000148346/ENSG00000127481/ENSG00000086062/ENSG00000261371/ENSG00000196776/ENSG00000197766…
BP	GO:0032508	DNA duplex unwinding	40/4508	74/14696	2.34639e-05	0.000899398	ENSG00000150991/ENSG00000076003/ENSG00000175792/ENSG00000140451/ENSG00000101003/ENSG00000100297/ENSG00000104738/ENSG00000131153/ENSG00000166508/ENSG00000183207/ENSG00000170004/ENSG00000143799/ENSG00000147400/ENSG00000131747/ENSG00000196419/ENSG00000167986/ENSG00000143947/ENSG00000128908/ENSG00000079246/ENSG00000272047/ENSG00000134574/ENSG00000160957/ENSG00000135829/ENSG00000107290/ENSG00000147536…	UBC/MCM6/RUVBL1/PIF1/GINS1/MCM5/MCM4/GINS2/MCM7/RUVBL2/CHD3/PARP1/CETN2/TOP2A/XRCC6/DDB1/RPS27A/INO80/XRCC5/GTF2H5/DDB2/RECQL4/DHX9/SETX/GINS4/FSBP/MCM2/HELB/CHD4/NBN/DNA2/HMGA1/UBA52/CHD2/CDC45/BLM/ANXA1/DDX11/CHD8/XPC	40	32	ENSG00000076003/ENSG00000175792/ENSG00000140451/ENSG00000101003/ENSG00000100297/ENSG00000104738/ENSG00000131153/ENSG00000166508/ENSG00000183207/ENSG00000170004/ENSG00000143799/ENSG00000147400/ENSG00000131747/ENSG00000196419/ENSG00000167986/ENSG00000143947/ENSG00000079246/ENSG00000272047/ENSG00000134574/ENSG00000160957/ENSG00000135829/ENSG00000147536/ENSG00000073111/ENSG00000111642/ENSG00000138346…	8	ENSG00000150991/ENSG00000128908/ENSG00000107290/ENSG00000265817/ENSG00000127311/ENSG00000104320/ENSG00000173575/ENSG00000100888
BP	GO:0071219	cellular response to molecule of bacterial origin	72/4508	155/14696	2.45954e-05	0.00093515	ENSG00000271503/ENSG00000169245/ENSG00000028137/ENSG00000118503/ENSG00000106366/ENSG00000196352/ENSG00000115009/ENSG00000169403/ENSG00000134070/ENSG00000090339/ENSG00000120217/ENSG00000145901/ENSG00000108342/ENSG00000101017/ENSG00000136244/ENSG00000173334/ENSG00000100836/ENSG00000134326/ENSG00000169429/ENSG00000173039/ENSG00000164104/ENSG00000137752/ENSG00000254087/ENSG00000167207/ENSG00000108691…	CCL5/CXCL10/TNFRSF1B/TNFAIP3/SERPINE1/CD55/CCL20/PTAFR/IRAK2/ICAM1/CD274/TNIP1/CSF3/CD40/IL6/TRIB1/PABPN1/CMPK2/CXCL8/RELA/HMGB2/CASP1/LYN/NOD2/CCL2/SBNO2/PDE4B/TRIM5/XBP1/RIPK2/PRDM1/NOS2/PDCD1LG2/NFKB1/ZC3H12A/IL1B/BMP6/TNF/PRKCA/LBP/SCARB2/SCARB1/TRAF6/ABL1/TLR2/ADAM9/GSTP1/CDK4/NFKBIA/VDR/DAB2IP/TLR1/PRPF8/SIGIRR/HSF1/PRKCE/NR1H3/TNIP3/TLR6/ABCA1/PPARD/NR1D1/PAF1/ANKRD1/CARD16/CACTIN/CDK19/PD…	72	13	ENSG00000100836/ENSG00000164104/ENSG00000154229/ENSG00000168615/ENSG00000084207/ENSG00000135446/ENSG00000174231/ENSG00000185187/ENSG00000025434/ENSG00000006712/ENSG00000105298/ENSG00000155111/ENSG00000150593	59	ENSG00000271503/ENSG00000169245/ENSG00000028137/ENSG00000118503/ENSG00000106366/ENSG00000196352/ENSG00000115009/ENSG00000169403/ENSG00000134070/ENSG00000090339/ENSG00000120217/ENSG00000145901/ENSG00000108342/ENSG00000101017/ENSG00000136244/ENSG00000173334/ENSG00000134326/ENSG00000169429/ENSG00000173039/ENSG00000137752/ENSG00000254087/ENSG00000167207/ENSG00000108691/ENSG00000064932/ENSG00000184588…
BP	GO:0051272	positive regulation of cellular component movement	176/4508	443/14696	2.47134e-05	0.00093515	ENSG00000271503/ENSG00000169245/ENSG00000169248/ENSG00000019582/ENSG00000106366/ENSG00000115009/ENSG00000169403/ENSG00000184371/ENSG00000090339/ENSG00000123610/ENSG00000161638/ENSG00000120217/ENSG00000162407/ENSG00000101017/ENSG00000126561/ENSG00000112096/ENSG00000115008/ENSG00000189403/ENSG00000136244/ENSG00000164171/ENSG00000125398/ENSG00000163734/ENSG00000115414/ENSG00000143878/ENSG00000168961…	CCL5/CXCL10/CXCL11/CD74/SERPINE1/CCL20/PTAFR/CSF1/ICAM1/TNFAIP6/ITGA5/CD274/PLPP3/CD40/STAT5A/SOD2/IL1A/HMGB1/IL6/ITGA2/SOX9/CXCL3/FN1/RHOB/LGALS9/PTGS2/CXCL1/SEMA4B/VTN/CXCL8/BMP2/CXCL2/LYN/CXCL5/TNFSF14/DOCK4/RET/SPHK1/PFN1/PRKD2/F3/IL23A/P2RX4/RREB1/STMN1/NFE2L2/JCAD/GTSE1/VEGFC/XBP1/MYADM/THBS1/LGALS3/SEMA3B/ITGB1BP1/MYLK/SMAD3/EGFR/JAK2/SSH1/GATA3/LAMC2/ZC3H12A/NTRK3/IL1B/NRP2/HBEGF/TNF/PRKC…	176	44	ENSG00000189403/ENSG00000108518/ENSG00000117632/ENSG00000075218/ENSG00000137801/ENSG00000131981/ENSG00000119185/ENSG00000065534/ENSG00000140538/ENSG00000154229/ENSG00000125378/ENSG00000108561/ENSG00000166333/ENSG00000054148/ENSG00000181104/ENSG00000168615/ENSG00000198171/ENSG00000204628/ENSG00000177469/ENSG00000100292/ENSG00000183779/ENSG00000110955/ENSG00000127837/ENSG00000141741/ENSG00000152234…	132	ENSG00000271503/ENSG00000169245/ENSG00000169248/ENSG00000019582/ENSG00000106366/ENSG00000115009/ENSG00000169403/ENSG00000184371/ENSG00000090339/ENSG00000123610/ENSG00000161638/ENSG00000120217/ENSG00000162407/ENSG00000101017/ENSG00000126561/ENSG00000112096/ENSG00000115008/ENSG00000136244/ENSG00000164171/ENSG00000125398/ENSG00000163734/ENSG00000115414/ENSG00000143878/ENSG00000168961/ENSG00000073756…
BP	GO:0098542	defense response to other organism	145/4508	355/14696	2.52356e-05	0.000948825	ENSG00000169245/ENSG00000135114/ENSG00000118503/ENSG00000106366/ENSG00000119922/ENSG00000117228/ENSG00000115009/ENSG00000134321/ENSG00000119917/ENSG00000140853/ENSG00000023445/ENSG00000132274/ENSG00000184678/ENSG00000125347/ENSG00000101017/ENSG00000115267/ENSG00000117226/ENSG00000107201/ENSG00000140464/ENSG00000124107/ENSG00000136244/ENSG00000108771/ENSG00000168062/ENSG00000172183/ENSG00000130303…	CXCL10/OASL/TNFAIP3/SERPINE1/IFIT2/GBP1/CCL20/RSAD2/IFIT3/NLRC5/BIRC3/TRIM22/HIST2H2BE/IRF1/CD40/IFIH1/GBP3/DDX58/PML/SLPI/IL6/DHX58/BATF2/ISG20/BST2/PMAIP1/RELA/TMEM173/HMGB2/HIST1H2BK/OPTN/IFNL1/HIST1H2BC/ZC3HAV1/HLA-E/HERC5/NOD2/IFITM3/NT5C3A/IFIT1/IL23A/STAT2/TRIM5/TLR3/IFI44L/OAS2/IFNL3/RTP4/RIPK2/ISG15/IFI16/IFNL2/FGB/CLEC4E/NOS2/OAS1/IRF2/ZC3H12A/IL1B/IRF7/TNF/MX2/RIOK3/LBP/LGALS8/RPL39/MI…	145	28	ENSG00000164104/ENSG00000171564/ENSG00000198918/ENSG00000108561/ENSG00000084693/ENSG00000139546/ENSG00000103187/ENSG00000129351/ENSG00000125995/ENSG00000102103/ENSG00000168209/ENSG00000135829/ENSG00000160691/ENSG00000161980/ENSG00000174775/ENSG00000000003/ENSG00000088888/ENSG00000179750/ENSG00000068001/ENSG00000183258/ENSG00000160703/ENSG00000077348/ENSG00000100413/ENSG00000067182/ENSG00000178896…	117	ENSG00000169245/ENSG00000135114/ENSG00000118503/ENSG00000106366/ENSG00000119922/ENSG00000117228/ENSG00000115009/ENSG00000134321/ENSG00000119917/ENSG00000140853/ENSG00000023445/ENSG00000132274/ENSG00000184678/ENSG00000125347/ENSG00000101017/ENSG00000115267/ENSG00000117226/ENSG00000107201/ENSG00000140464/ENSG00000124107/ENSG00000136244/ENSG00000108771/ENSG00000168062/ENSG00000172183/ENSG00000130303…
BP	GO:0070482	response to oxygen levels	145/4508	356/14696	2.985e-05	0.00111522	ENSG00000004468/ENSG00000090339/ENSG00000139567/ENSG00000104368/ENSG00000167772/ENSG00000198899/ENSG00000140464/ENSG00000164171/ENSG00000167034/ENSG00000073756/ENSG00000150991/ENSG00000141682/ENSG00000125845/ENSG00000141448/ENSG00000156273/ENSG00000137752/ENSG00000136888/ENSG00000143153/ENSG00000129521/ENSG00000007952/ENSG00000197930/ENSG00000003402/ENSG00000162692/ENSG00000159167/ENSG00000156709…	CD38/ICAM1/ACVRL1/PLAT/ANGPTL4/MT-ATP6/PML/ITGA2/NKX3-1/PTGS2/UBC/PMAIP1/BMP2/GATA6/BACH1/CASP1/ATP6V1G1/ATP1B1/EGLN3/NOX1/ERO1A/CFLAR/VCAM1/STC1/AIFM1/NDRG1/NFE2L2/ADM/VEGFC/NOS1/STC2/THBS1/NOS2/DPP4/ZFP36L1/CCNA2/CCNB1/SMAD3/PSME1/CXCR4/KCNK3/FOXO1/CD34/P4HB/CAPN2/FAS/CAV1/MT-CYB/AHCY/CITED2/PSMC5/EGLN1/BIRC2/AQP3/ETS1/CST3/HMOX2/TLR2/CPEB4/BAD/CAT/HP1BP3/COL1A1/KCNMA1/PSMB5/CDK4/RPS27A/NOTCH1/…	145	56	ENSG00000198899/ENSG00000136888/ENSG00000156709/ENSG00000137801/ENSG00000145386/ENSG00000134057/ENSG00000162909/ENSG00000105974/ENSG00000198727/ENSG00000101444/ENSG00000087191/ENSG00000103415/ENSG00000002330/ENSG00000121691/ENSG00000127483/ENSG00000156113/ENSG00000100804/ENSG00000135446/ENSG00000143947/ENSG00000175567/ENSG00000136710/ENSG00000269858/ENSG00000100764/ENSG00000135245/ENSG00000100292…	89	ENSG00000004468/ENSG00000090339/ENSG00000139567/ENSG00000104368/ENSG00000167772/ENSG00000140464/ENSG00000164171/ENSG00000167034/ENSG00000073756/ENSG00000150991/ENSG00000141682/ENSG00000125845/ENSG00000141448/ENSG00000156273/ENSG00000137752/ENSG00000143153/ENSG00000129521/ENSG00000007952/ENSG00000197930/ENSG00000003402/ENSG00000162692/ENSG00000159167/ENSG00000104419/ENSG00000116044/ENSG00000148926…
BP	GO:0001889	liver development	64/4508	135/14696	3.12726e-05	0.00116102	ENSG00000118503/ENSG00000079385/ENSG00000164171/ENSG00000125398/ENSG00000138668/ENSG00000128918/ENSG00000109072/ENSG00000173039/ENSG00000166337/ENSG00000141448/ENSG00000003402/ENSG00000075239/ENSG00000150347/ENSG00000100219/ENSG00000084774/ENSG00000166949/ENSG00000146648/ENSG00000176890/ENSG00000163347/ENSG00000077092/ENSG00000128951/ENSG00000164442/ENSG00000008083/ENSG00000204435/ENSG00000162552…	TNFAIP3/CEACAM1/ITGA2/SOX9/HNRNPD/ALDH1A2/VTN/RELA/TAF10/GATA6/CFLAR/ACAT1/ARID5B/XBP1/CAD/SMAD3/EGFR/TYMS/CLDN1/RARB/DUT/CITED2/JARID2/CSNK2B/WNT4/NOTCH1/UCP2/NFKBIA/JUN/PKD1/UGT1A1/HMOX1/WDR35/CEBPA/SULF2/RPGRIP1L/HES1/PROC/NKX2-8/CCND1/RB1CC1/LSR/HPN/AURKA/MET/MAN2A1/HNF1B/E2F7/DBP/HMGCS1/QDPR/GFER/BAAT/ANXA1/HGF/PCSK9/E2F8/ACO2/PTCH1/IGF2R/CSNK2A1/PIK3CA/TGFBR3/SRSF1	64	27	ENSG00000138668/ENSG00000166337/ENSG00000075239/ENSG00000084774/ENSG00000176890/ENSG00000128951/ENSG00000204435/ENSG00000175567/ENSG00000100292/ENSG00000118965/ENSG00000245848/ENSG00000196562/ENSG00000103494/ENSG00000115718/ENSG00000087586/ENSG00000112893/ENSG00000165891/ENSG00000105516/ENSG00000151552/ENSG00000127554/ENSG00000136881/ENSG00000135046/ENSG00000019991/ENSG00000129173/ENSG00000100412…	37	ENSG00000118503/ENSG00000079385/ENSG00000164171/ENSG00000125398/ENSG00000128918/ENSG00000109072/ENSG00000173039/ENSG00000141448/ENSG00000003402/ENSG00000150347/ENSG00000100219/ENSG00000166949/ENSG00000146648/ENSG00000163347/ENSG00000077092/ENSG00000164442/ENSG00000008083/ENSG00000162552/ENSG00000148400/ENSG00000100906/ENSG00000177606/ENSG00000008710/ENSG00000241635/ENSG00000114315/ENSG00000136327…
BP	GO:0009263	deoxyribonucleotide biosynthetic process	12/4508	14/14696	3.22049e-05	0.00118078	ENSG00000134326/ENSG00000176974/ENSG00000176890/ENSG00000154027/ENSG00000128951/ENSG00000167325/ENSG00000111906/ENSG00000168393/ENSG00000171848/ENSG00000129187/ENSG00000156110/ENSG00000143774	CMPK2/SHMT1/TYMS/AK5/DUT/RRM1/HDDC2/DTYMK/RRM2/DCTD/ADK/GUK1	12	10	ENSG00000176974/ENSG00000176890/ENSG00000154027/ENSG00000128951/ENSG00000167325/ENSG00000111906/ENSG00000168393/ENSG00000171848/ENSG00000129187/ENSG00000156110	2	ENSG00000134326/ENSG00000143774
BP	GO:0071360	cellular response to exogenous dsRNA	12/4508	14/14696	3.22049e-05	0.00118078	ENSG00000115267/ENSG00000107201/ENSG00000184584/ENSG00000185745/ENSG00000164342/ENSG00000105974/ENSG00000164430/ENSG00000102103/ENSG00000135829/ENSG00000088888/ENSG00000137312/ENSG00000171855	IFIH1/DDX58/TMEM173/IFIT1/TLR3/CAV1/CGAS/PQBP1/DHX9/MAVS/FLOT1/IFNB1	12	5	ENSG00000105974/ENSG00000102103/ENSG00000135829/ENSG00000088888/ENSG00000137312	7	ENSG00000115267/ENSG00000107201/ENSG00000184584/ENSG00000185745/ENSG00000164342/ENSG00000164430/ENSG00000171855
BP	GO:1990823	response to leukemia inhibitory factor	47/4508	92/14696	3.33565e-05	0.001208	ENSG00000131459/ENSG00000159399/ENSG00000090339/ENSG00000136826/ENSG00000140464/ENSG00000102554/ENSG00000005022/ENSG00000064932/ENSG00000115548/ENSG00000150630/ENSG00000176974/ENSG00000150347/ENSG00000100219/ENSG00000151491/ENSG00000148798/ENSG00000117139/ENSG00000115053/ENSG00000117115/ENSG00000008083/ENSG00000165195/ENSG00000105552/ENSG00000168906/ENSG00000178860/ENSG00000170340/ENSG00000118965…	GFPT2/HK2/ICAM1/KLF4/PML/KLF5/SLC25A5/SBNO2/KDM3A/VEGFC/SHMT1/ARID5B/XBP1/EPS8/INA/KDM5B/NCL/PADI2/JARID2/PIGA/BCAT2/MAT2A/MSC/B3GNT2/WDR35/GLDC/XRCC5/MYBL2/FZD4/NR5A2/PCOLCE2/HNRNPU/MTF2/SRSF3/SOCS3/CTBP2/CACYBP/PDCD10/SRSF7/TLE4/GCLM/RNMT/LAPTM5/RFX2/SMAD7/PMM1/ADAM23	47	19	ENSG00000005022/ENSG00000176974/ENSG00000115053/ENSG00000117115/ENSG00000105552/ENSG00000168906/ENSG00000118965/ENSG00000178445/ENSG00000079246/ENSG00000101057/ENSG00000163710/ENSG00000153187/ENSG00000112081/ENSG00000116161/ENSG00000115875/ENSG00000023909/ENSG00000101665/ENSG00000100417/ENSG00000114948	28	ENSG00000131459/ENSG00000159399/ENSG00000090339/ENSG00000136826/ENSG00000140464/ENSG00000102554/ENSG00000064932/ENSG00000115548/ENSG00000150630/ENSG00000150347/ENSG00000100219/ENSG00000151491/ENSG00000148798/ENSG00000117139/ENSG00000008083/ENSG00000165195/ENSG00000178860/ENSG00000170340/ENSG00000174804/ENSG00000116833/ENSG00000143033/ENSG00000184557/ENSG00000175029/ENSG00000114209/ENSG00000106829…
BP	GO:1990830	cellular response to leukemia inhibitory factor	47/4508	92/14696	3.33565e-05	0.001208	ENSG00000131459/ENSG00000159399/ENSG00000090339/ENSG00000136826/ENSG00000140464/ENSG00000102554/ENSG00000005022/ENSG00000064932/ENSG00000115548/ENSG00000150630/ENSG00000176974/ENSG00000150347/ENSG00000100219/ENSG00000151491/ENSG00000148798/ENSG00000117139/ENSG00000115053/ENSG00000117115/ENSG00000008083/ENSG00000165195/ENSG00000105552/ENSG00000168906/ENSG00000178860/ENSG00000170340/ENSG00000118965…	GFPT2/HK2/ICAM1/KLF4/PML/KLF5/SLC25A5/SBNO2/KDM3A/VEGFC/SHMT1/ARID5B/XBP1/EPS8/INA/KDM5B/NCL/PADI2/JARID2/PIGA/BCAT2/MAT2A/MSC/B3GNT2/WDR35/GLDC/XRCC5/MYBL2/FZD4/NR5A2/PCOLCE2/HNRNPU/MTF2/SRSF3/SOCS3/CTBP2/CACYBP/PDCD10/SRSF7/TLE4/GCLM/RNMT/LAPTM5/RFX2/SMAD7/PMM1/ADAM23	47	19	ENSG00000005022/ENSG00000176974/ENSG00000115053/ENSG00000117115/ENSG00000105552/ENSG00000168906/ENSG00000118965/ENSG00000178445/ENSG00000079246/ENSG00000101057/ENSG00000163710/ENSG00000153187/ENSG00000112081/ENSG00000116161/ENSG00000115875/ENSG00000023909/ENSG00000101665/ENSG00000100417/ENSG00000114948	28	ENSG00000131459/ENSG00000159399/ENSG00000090339/ENSG00000136826/ENSG00000140464/ENSG00000102554/ENSG00000064932/ENSG00000115548/ENSG00000150630/ENSG00000150347/ENSG00000100219/ENSG00000151491/ENSG00000148798/ENSG00000117139/ENSG00000008083/ENSG00000165195/ENSG00000178860/ENSG00000170340/ENSG00000174804/ENSG00000116833/ENSG00000143033/ENSG00000184557/ENSG00000175029/ENSG00000114209/ENSG00000106829…
BP	GO:0072413	signal transduction involved in mitotic cell cycle checkpoint	35/4508	63/14696	3.47504e-05	0.00123573	ENSG00000161970/ENSG00000140464/ENSG00000185499/ENSG00000150991/ENSG00000075218/ENSG00000134057/ENSG00000087088/ENSG00000080802/ENSG00000170312/ENSG00000125107/ENSG00000143947/ENSG00000181163/ENSG00000100393/ENSG00000124766/ENSG00000158402/ENSG00000087586/ENSG00000253729/ENSG00000102760/ENSG00000173846/ENSG00000124762/ENSG00000101412/ENSG00000221983/ENSG00000177595/ENSG00000165891/ENSG00000106144…	RPL26/PML/MUC1/UBC/GTSE1/CCNB1/BAX/CNOT4/CDK1/CNOT1/RPS27A/NPM1/EP300/SOX4/CDC25C/AURKA/PRKDC/RGCC/PLK3/CDKN1A/E2F1/UBA52/PIDD1/E2F7/CASP2/CDK2/TRIAP1/MDM4/ZNF385A/PCBP4/SFN/E2F8/CNOT10/PLAGL1/MDM2	35	20	ENSG00000161970/ENSG00000075218/ENSG00000134057/ENSG00000087088/ENSG00000170312/ENSG00000143947/ENSG00000181163/ENSG00000124766/ENSG00000158402/ENSG00000087586/ENSG00000253729/ENSG00000101412/ENSG00000221983/ENSG00000177595/ENSG00000165891/ENSG00000123374/ENSG00000170855/ENSG00000090097/ENSG00000175793/ENSG00000129173	15	ENSG00000140464/ENSG00000185499/ENSG00000150991/ENSG00000080802/ENSG00000125107/ENSG00000100393/ENSG00000102760/ENSG00000173846/ENSG00000124762/ENSG00000106144/ENSG00000198625/ENSG00000161642/ENSG00000182973/ENSG00000118495/ENSG00000135679
BP	GO:1902402	signal transduction involved in mitotic DNA damage checkpoint	35/4508	63/14696	3.47504e-05	0.00123573	ENSG00000161970/ENSG00000140464/ENSG00000185499/ENSG00000150991/ENSG00000075218/ENSG00000134057/ENSG00000087088/ENSG00000080802/ENSG00000170312/ENSG00000125107/ENSG00000143947/ENSG00000181163/ENSG00000100393/ENSG00000124766/ENSG00000158402/ENSG00000087586/ENSG00000253729/ENSG00000102760/ENSG00000173846/ENSG00000124762/ENSG00000101412/ENSG00000221983/ENSG00000177595/ENSG00000165891/ENSG00000106144…	RPL26/PML/MUC1/UBC/GTSE1/CCNB1/BAX/CNOT4/CDK1/CNOT1/RPS27A/NPM1/EP300/SOX4/CDC25C/AURKA/PRKDC/RGCC/PLK3/CDKN1A/E2F1/UBA52/PIDD1/E2F7/CASP2/CDK2/TRIAP1/MDM4/ZNF385A/PCBP4/SFN/E2F8/CNOT10/PLAGL1/MDM2	35	20	ENSG00000161970/ENSG00000075218/ENSG00000134057/ENSG00000087088/ENSG00000170312/ENSG00000143947/ENSG00000181163/ENSG00000124766/ENSG00000158402/ENSG00000087586/ENSG00000253729/ENSG00000101412/ENSG00000221983/ENSG00000177595/ENSG00000165891/ENSG00000123374/ENSG00000170855/ENSG00000090097/ENSG00000175793/ENSG00000129173	15	ENSG00000140464/ENSG00000185499/ENSG00000150991/ENSG00000080802/ENSG00000125107/ENSG00000100393/ENSG00000102760/ENSG00000173846/ENSG00000124762/ENSG00000106144/ENSG00000198625/ENSG00000161642/ENSG00000182973/ENSG00000118495/ENSG00000135679
BP	GO:1902403	signal transduction involved in mitotic DNA integrity checkpoint	35/4508	63/14696	3.47504e-05	0.00123573	ENSG00000161970/ENSG00000140464/ENSG00000185499/ENSG00000150991/ENSG00000075218/ENSG00000134057/ENSG00000087088/ENSG00000080802/ENSG00000170312/ENSG00000125107/ENSG00000143947/ENSG00000181163/ENSG00000100393/ENSG00000124766/ENSG00000158402/ENSG00000087586/ENSG00000253729/ENSG00000102760/ENSG00000173846/ENSG00000124762/ENSG00000101412/ENSG00000221983/ENSG00000177595/ENSG00000165891/ENSG00000106144…	RPL26/PML/MUC1/UBC/GTSE1/CCNB1/BAX/CNOT4/CDK1/CNOT1/RPS27A/NPM1/EP300/SOX4/CDC25C/AURKA/PRKDC/RGCC/PLK3/CDKN1A/E2F1/UBA52/PIDD1/E2F7/CASP2/CDK2/TRIAP1/MDM4/ZNF385A/PCBP4/SFN/E2F8/CNOT10/PLAGL1/MDM2	35	20	ENSG00000161970/ENSG00000075218/ENSG00000134057/ENSG00000087088/ENSG00000170312/ENSG00000143947/ENSG00000181163/ENSG00000124766/ENSG00000158402/ENSG00000087586/ENSG00000253729/ENSG00000101412/ENSG00000221983/ENSG00000177595/ENSG00000165891/ENSG00000123374/ENSG00000170855/ENSG00000090097/ENSG00000175793/ENSG00000129173	15	ENSG00000140464/ENSG00000185499/ENSG00000150991/ENSG00000080802/ENSG00000125107/ENSG00000100393/ENSG00000102760/ENSG00000173846/ENSG00000124762/ENSG00000106144/ENSG00000198625/ENSG00000161642/ENSG00000182973/ENSG00000118495/ENSG00000135679
BP	GO:0061008	hepaticobiliary system development	65/4508	138/14696	3.50666e-05	0.00123951	ENSG00000118503/ENSG00000079385/ENSG00000164171/ENSG00000125398/ENSG00000138668/ENSG00000128918/ENSG00000109072/ENSG00000173039/ENSG00000166337/ENSG00000141448/ENSG00000003402/ENSG00000075239/ENSG00000150347/ENSG00000100219/ENSG00000084774/ENSG00000166949/ENSG00000146648/ENSG00000176890/ENSG00000163347/ENSG00000077092/ENSG00000128951/ENSG00000164442/ENSG00000008083/ENSG00000204435/ENSG00000162552…	TNFAIP3/CEACAM1/ITGA2/SOX9/HNRNPD/ALDH1A2/VTN/RELA/TAF10/GATA6/CFLAR/ACAT1/ARID5B/XBP1/CAD/SMAD3/EGFR/TYMS/CLDN1/RARB/DUT/CITED2/JARID2/CSNK2B/WNT4/NOTCH1/UCP2/NFKBIA/JUN/PKD1/UGT1A1/HMOX1/WDR35/CEBPA/SULF2/RPGRIP1L/HES1/PROC/NKX2-8/CCND1/RB1CC1/LSR/HPN/AURKA/MET/MAN2A1/HNF1B/E2F7/DBP/HMGCS1/QDPR/GFER/BAAT/ANXA1/HGF/NIPBL/PCSK9/E2F8/ACO2/PTCH1/IGF2R/CSNK2A1/PIK3CA/TGFBR3/SRSF1	65	27	ENSG00000138668/ENSG00000166337/ENSG00000075239/ENSG00000084774/ENSG00000176890/ENSG00000128951/ENSG00000204435/ENSG00000175567/ENSG00000100292/ENSG00000118965/ENSG00000245848/ENSG00000196562/ENSG00000103494/ENSG00000115718/ENSG00000087586/ENSG00000112893/ENSG00000165891/ENSG00000105516/ENSG00000151552/ENSG00000127554/ENSG00000136881/ENSG00000135046/ENSG00000019991/ENSG00000129173/ENSG00000100412…	38	ENSG00000118503/ENSG00000079385/ENSG00000164171/ENSG00000125398/ENSG00000128918/ENSG00000109072/ENSG00000173039/ENSG00000141448/ENSG00000003402/ENSG00000150347/ENSG00000100219/ENSG00000166949/ENSG00000146648/ENSG00000163347/ENSG00000077092/ENSG00000164442/ENSG00000008083/ENSG00000162552/ENSG00000148400/ENSG00000100906/ENSG00000177606/ENSG00000008710/ENSG00000241635/ENSG00000114315/ENSG00000136327…
BP	GO:2001235	positive regulation of apoptotic signaling pathway	76/4508	167/14696	3.58302e-05	0.00125896	ENSG00000121858/ENSG00000011422/ENSG00000161970/ENSG00000116288/ENSG00000140464/ENSG00000167034/ENSG00000168961/ENSG00000141682/ENSG00000007952/ENSG00000142168/ENSG00000179222/ENSG00000165731/ENSG00000137801/ENSG00000162734/ENSG00000100290/ENSG00000166949/ENSG00000096968/ENSG00000149273/ENSG00000083799/ENSG00000105928/ENSG00000143514/ENSG00000143384/ENSG00000134308/ENSG00000111907/ENSG00000026103…	TNFSF10/PLAUR/RPL26/PARK7/PML/NKX3-1/LGALS9/PMAIP1/NOX1/SOD1/MAGED1/RET/THBS1/PEA15/BIK/SMAD3/JAK2/RPS3/CYLD/GSDME/TP53BP2/MCL1/YWHAQ/TPD52L1/FAS/CAV1/BAX/BAD/DAPK3/RACK1/BCL10/ATF3/YWHAE/BID/ITM2C/WDR35/DAB2IP/INHBB/PPIF/TNFRSF10B/FIS1/CTSC/TRADD/FAM162A/PPP3CC/NACC2/TFAP4/INHBA/RBCK1/E2F1/PIDD1/CASP2/PTEN/MSX1/SFPQ/DDIT3/APOPT1/HYAL2/PTPN2/PLAGL2/PINK1/SFN/GSK3A/PPP1CA/PPP2R1A/DYNLL2/DYNLL1/MFF…	76	35	ENSG00000161970/ENSG00000116288/ENSG00000142168/ENSG00000179222/ENSG00000137801/ENSG00000162734/ENSG00000149273/ENSG00000134308/ENSG00000111907/ENSG00000105974/ENSG00000087088/ENSG00000002330/ENSG00000204628/ENSG00000108953/ENSG00000135916/ENSG00000118965/ENSG00000163083/ENSG00000214253/ENSG00000148411/ENSG00000090447/ENSG00000101412/ENSG00000177595/ENSG00000116560/ENSG00000256053/ENSG00000068001…	41	ENSG00000121858/ENSG00000011422/ENSG00000140464/ENSG00000167034/ENSG00000168961/ENSG00000141682/ENSG00000007952/ENSG00000165731/ENSG00000100290/ENSG00000166949/ENSG00000096968/ENSG00000083799/ENSG00000105928/ENSG00000143514/ENSG00000143384/ENSG00000026103/ENSG00000167657/ENSG00000142867/ENSG00000162772/ENSG00000015475/ENSG00000136848/ENSG00000108179/ENSG00000120889/ENSG00000109861/ENSG00000102871…
BP	GO:0000723	telomere maintenance	71/4508	154/14696	3.79274e-05	0.00132477	ENSG00000140464/ENSG00000100823/ENSG00000138668/ENSG00000122566/ENSG00000276180/ENSG00000135624/ENSG00000145912/ENSG00000135486/ENSG00000140451/ENSG00000178999/ENSG00000041880/ENSG00000117650/ENSG00000106628/ENSG00000080824/ENSG00000130826/ENSG00000106399/ENSG00000150753/ENSG00000067066/ENSG00000146731/ENSG00000143799/ENSG00000115350/ENSG00000163468/ENSG00000148229/ENSG00000111445/ENSG00000092199…	PML/APEX1/HNRNPD/HNRNPA2B1/HIST1H4I/CCT7/NHP2/HNRNPA1/PIF1/AURKB/PARP3/NEK2/POLD2/HSP90AA1/DKC1/RPA3/CCT5/SP100/CCT6A/PARP1/POLE4/CCT3/POLE3/RFC5/HNRNPC/NOP10/FEN1/XRCC6/RPA1/SMG1/CCT4/CCT2/XRN1/CTC1/XRCC5/TCP1/RECQL4/XRCC1/EXOSC10/POLA1/SMARCAL1/HNRNPU/CCNE1/PRKDC/NBN/SMG7/HSP90AB1/XRCC3/DNA2/PINX1/GAR1/TNKS/HIST2H4A/CCT8/NEK7/RFC4/HIST1H4H/TNKS2/RAD51C/BLM/RPA2/RFC3/ERCC1/TERF2/ERCC4/NABP2/PRIM…	71	53	ENSG00000100823/ENSG00000138668/ENSG00000122566/ENSG00000135624/ENSG00000145912/ENSG00000135486/ENSG00000140451/ENSG00000178999/ENSG00000117650/ENSG00000106628/ENSG00000080824/ENSG00000130826/ENSG00000106399/ENSG00000150753/ENSG00000146731/ENSG00000143799/ENSG00000115350/ENSG00000163468/ENSG00000148229/ENSG00000111445/ENSG00000092199/ENSG00000182117/ENSG00000168496/ENSG00000196419/ENSG00000132383…	18	ENSG00000140464/ENSG00000276180/ENSG00000041880/ENSG00000067066/ENSG00000157106/ENSG00000114127/ENSG00000178971/ENSG00000171824/ENSG00000138375/ENSG00000104320/ENSG00000116698/ENSG00000173273/ENSG00000270882/ENSG00000151414/ENSG00000158406/ENSG00000107854/ENSG00000132604/ENSG00000175595
BP	GO:0071156	regulation of cell cycle arrest	52/4508	105/14696	3.92402e-05	0.00136256	ENSG00000161970/ENSG00000140464/ENSG00000185499/ENSG00000150991/ENSG00000141448/ENSG00000075218/ENSG00000134057/ENSG00000087088/ENSG00000080802/ENSG00000170312/ENSG00000125107/ENSG00000135446/ENSG00000143947/ENSG00000111206/ENSG00000181163/ENSG00000100393/ENSG00000124766/ENSG00000164885/ENSG00000136848/ENSG00000110092/ENSG00000158402/ENSG00000072062/ENSG00000125691/ENSG00000188763/ENSG00000087586…	RPL26/PML/MUC1/UBC/GATA6/GTSE1/CCNB1/BAX/CNOT4/CDK1/CNOT1/CDK4/RPS27A/FOXM1/NPM1/EP300/SOX4/CDK5/DAB2IP/CCND1/CDC25C/PRKACA/RPL23/FZD9/AURKA/HSP90AB1/RGCC/PLK3/CDKN1A/TFAP4/E2F1/UBA52/PIDD1/E2F7/CASP2/CDK2/TRIAP1/MDM4/ZNF385A/PCBP4/SFN/E2F8/CCNK/CNOT10/CALR/PLAGL1/BIN1/MDM2/GPER1/AKT2/RRP8/FAP	52	29	ENSG00000161970/ENSG00000075218/ENSG00000134057/ENSG00000087088/ENSG00000170312/ENSG00000135446/ENSG00000143947/ENSG00000111206/ENSG00000181163/ENSG00000124766/ENSG00000164885/ENSG00000158402/ENSG00000072062/ENSG00000125691/ENSG00000087586/ENSG00000096384/ENSG00000090447/ENSG00000101412/ENSG00000221983/ENSG00000177595/ENSG00000165891/ENSG00000123374/ENSG00000170855/ENSG00000090097/ENSG00000175793…	23	ENSG00000140464/ENSG00000185499/ENSG00000150991/ENSG00000141448/ENSG00000080802/ENSG00000125107/ENSG00000100393/ENSG00000136848/ENSG00000110092/ENSG00000188763/ENSG00000102760/ENSG00000173846/ENSG00000124762/ENSG00000106144/ENSG00000198625/ENSG00000161642/ENSG00000090061/ENSG00000182973/ENSG00000179218/ENSG00000118495/ENSG00000135679/ENSG00000164850/ENSG00000078098
BP	GO:1902807	negative regulation of cell cycle G1/S phase transition	50/4508	100/14696	3.97874e-05	0.00136729	ENSG00000136826/ENSG00000161970/ENSG00000140464/ENSG00000185499/ENSG00000150991/ENSG00000075218/ENSG00000134057/ENSG00000087088/ENSG00000185088/ENSG00000175215/ENSG00000080802/ENSG00000170312/ENSG00000125107/ENSG00000143947/ENSG00000181163/ENSG00000100393/ENSG00000124766/ENSG00000110092/ENSG00000158402/ENSG00000087586/ENSG00000253729/ENSG00000148411/ENSG00000102760/ENSG00000188215/ENSG00000173846…	KLF4/RPL26/PML/MUC1/UBC/GTSE1/CCNB1/BAX/RPS27L/CTDSP2/CNOT4/CDK1/CNOT1/RPS27A/NPM1/EP300/SOX4/CCND1/CDC25C/AURKA/PRKDC/NACC2/RGCC/DCUN1D3/PLK3/CDKN1A/E2F1/KANK2/UBA52/PIDD1/E2F7/CASP2/PTEN/CDK2/TRIAP1/MDM4/ZNF385A/PRMT2/RPA2/ZNF655/CTDSPL/PCBP4/SFN/E2F8/JADE1/CNOT10/FBXO31/PLAGL1/MDM2/SLFN11	50	27	ENSG00000161970/ENSG00000075218/ENSG00000134057/ENSG00000087088/ENSG00000185088/ENSG00000170312/ENSG00000143947/ENSG00000181163/ENSG00000124766/ENSG00000158402/ENSG00000087586/ENSG00000253729/ENSG00000148411/ENSG00000101412/ENSG00000197256/ENSG00000221983/ENSG00000177595/ENSG00000165891/ENSG00000123374/ENSG00000170855/ENSG00000160310/ENSG00000117748/ENSG00000144677/ENSG00000090097/ENSG00000175793…	23	ENSG00000136826/ENSG00000140464/ENSG00000185499/ENSG00000150991/ENSG00000175215/ENSG00000080802/ENSG00000125107/ENSG00000100393/ENSG00000110092/ENSG00000102760/ENSG00000188215/ENSG00000173846/ENSG00000124762/ENSG00000106144/ENSG00000171862/ENSG00000198625/ENSG00000161642/ENSG00000197343/ENSG00000182973/ENSG00000103264/ENSG00000118495/ENSG00000135679/ENSG00000172716
BP	GO:0000302	response to reactive oxygen species	90/4508	205/14696	3.98398e-05	0.00136729	ENSG00000118503/ENSG00000265972/ENSG00000137496/ENSG00000136826/ENSG00000112096/ENSG00000116288/ENSG00000136244/ENSG00000143878/ENSG00000100823/ENSG00000138668/ENSG00000173039/ENSG00000117450/ENSG00000131979/ENSG00000158615/ENSG00000003402/ENSG00000127528/ENSG00000142168/ENSG00000138061/ENSG00000228716/ENSG00000156709/ENSG00000116044/ENSG00000181019/ENSG00000140092/ENSG00000165672/ENSG00000145386…	TNFAIP3/TXNIP/IL18BP/KLF4/SOD2/PARK7/IL6/RHOB/APEX1/HNRNPD/RELA/PRDX1/GCH1/PPP1R15B/CFLAR/KLF2/SOD1/CYP1B1/DHFR/AIFM1/NFE2L2/NQO1/FBLN5/PRDX3/CCNA2/EGFR/RPS3/TXNRD2/PYCR1/DUSP1/TRPA1/FOXO1/TNF/EGLN1/AREG/ABL1/ETS1/CST3/ADAM9/BAD/CAT/CDK1/COL1A1/RACK1/GSTP1/UCP2/JUN/MT-ND6/HMOX1/STK25/KDM6B/PRDX5/FOS/ROMO1/ZNF277/TRAP1/SETX/CCS/PPIF/HSF1/GPR37L1/TRA2B/PDCD10/MET/CBX8/GPX1/PLK3/SZT2/PPP5C/MT-ND5/TX…	90	42	ENSG00000116288/ENSG00000100823/ENSG00000138668/ENSG00000117450/ENSG00000142168/ENSG00000228716/ENSG00000156709/ENSG00000181019/ENSG00000165672/ENSG00000145386/ENSG00000149273/ENSG00000184470/ENSG00000183010/ENSG00000168615/ENSG00000002330/ENSG00000121691/ENSG00000170312/ENSG00000204628/ENSG00000084207/ENSG00000175567/ENSG00000198695/ENSG00000100292/ENSG00000115694/ENSG00000126432/ENSG00000125995…	48	ENSG00000118503/ENSG00000265972/ENSG00000137496/ENSG00000136826/ENSG00000112096/ENSG00000136244/ENSG00000143878/ENSG00000173039/ENSG00000131979/ENSG00000158615/ENSG00000003402/ENSG00000127528/ENSG00000138061/ENSG00000116044/ENSG00000140092/ENSG00000146648/ENSG00000120129/ENSG00000104321/ENSG00000150907/ENSG00000232810/ENSG00000135766/ENSG00000109321/ENSG00000097007/ENSG00000134954/ENSG00000101439…
BP	GO:0071222	cellular response to lipopolysaccharide	69/4508	149/14696	4.0652e-05	0.0013871	ENSG00000271503/ENSG00000169245/ENSG00000028137/ENSG00000118503/ENSG00000106366/ENSG00000196352/ENSG00000115009/ENSG00000169403/ENSG00000134070/ENSG00000090339/ENSG00000120217/ENSG00000145901/ENSG00000108342/ENSG00000101017/ENSG00000136244/ENSG00000173334/ENSG00000100836/ENSG00000134326/ENSG00000169429/ENSG00000173039/ENSG00000164104/ENSG00000137752/ENSG00000254087/ENSG00000108691/ENSG00000064932…	CCL5/CXCL10/TNFRSF1B/TNFAIP3/SERPINE1/CD55/CCL20/PTAFR/IRAK2/ICAM1/CD274/TNIP1/CSF3/CD40/IL6/TRIB1/PABPN1/CMPK2/CXCL8/RELA/HMGB2/CASP1/LYN/CCL2/SBNO2/PDE4B/TRIM5/XBP1/RIPK2/PRDM1/NOS2/PDCD1LG2/NFKB1/ZC3H12A/IL1B/BMP6/TNF/PRKCA/LBP/SCARB2/SCARB1/TRAF6/ABL1/TLR2/ADAM9/GSTP1/CDK4/NFKBIA/VDR/DAB2IP/PRPF8/SIGIRR/HSF1/PRKCE/NR1H3/TNIP3/ABCA1/PPARD/NR1D1/PAF1/ANKRD1/CARD16/CACTIN/CDK19/PDE4D/CSF2/CARD8/…	69	13	ENSG00000100836/ENSG00000164104/ENSG00000154229/ENSG00000168615/ENSG00000084207/ENSG00000135446/ENSG00000174231/ENSG00000185187/ENSG00000025434/ENSG00000006712/ENSG00000105298/ENSG00000155111/ENSG00000150593	56	ENSG00000271503/ENSG00000169245/ENSG00000028137/ENSG00000118503/ENSG00000106366/ENSG00000196352/ENSG00000115009/ENSG00000169403/ENSG00000134070/ENSG00000090339/ENSG00000120217/ENSG00000145901/ENSG00000108342/ENSG00000101017/ENSG00000136244/ENSG00000173334/ENSG00000134326/ENSG00000169429/ENSG00000173039/ENSG00000137752/ENSG00000254087/ENSG00000108691/ENSG00000064932/ENSG00000184588/ENSG00000132256…
BP	GO:0006977	DNA damage response, signal transduction by p53 class mediator resulting in cell cycle arrest	34/4508	61/14696	4.09001e-05	0.00138755	ENSG00000161970/ENSG00000140464/ENSG00000185499/ENSG00000150991/ENSG00000075218/ENSG00000134057/ENSG00000087088/ENSG00000080802/ENSG00000170312/ENSG00000125107/ENSG00000143947/ENSG00000181163/ENSG00000100393/ENSG00000124766/ENSG00000158402/ENSG00000087586/ENSG00000102760/ENSG00000173846/ENSG00000124762/ENSG00000101412/ENSG00000221983/ENSG00000177595/ENSG00000165891/ENSG00000106144/ENSG00000123374…	RPL26/PML/MUC1/UBC/GTSE1/CCNB1/BAX/CNOT4/CDK1/CNOT1/RPS27A/NPM1/EP300/SOX4/CDC25C/AURKA/RGCC/PLK3/CDKN1A/E2F1/UBA52/PIDD1/E2F7/CASP2/CDK2/TRIAP1/MDM4/ZNF385A/PCBP4/SFN/E2F8/CNOT10/PLAGL1/MDM2	34	19	ENSG00000161970/ENSG00000075218/ENSG00000134057/ENSG00000087088/ENSG00000170312/ENSG00000143947/ENSG00000181163/ENSG00000124766/ENSG00000158402/ENSG00000087586/ENSG00000101412/ENSG00000221983/ENSG00000177595/ENSG00000165891/ENSG00000123374/ENSG00000170855/ENSG00000090097/ENSG00000175793/ENSG00000129173	15	ENSG00000140464/ENSG00000185499/ENSG00000150991/ENSG00000080802/ENSG00000125107/ENSG00000100393/ENSG00000102760/ENSG00000173846/ENSG00000124762/ENSG00000106144/ENSG00000198625/ENSG00000161642/ENSG00000182973/ENSG00000118495/ENSG00000135679
BP	GO:0034504	protein localization to nucleus	102/4508	238/14696	4.22132e-05	0.00142391	ENSG00000265972/ENSG00000116288/ENSG00000140464/ENSG00000125398/ENSG00000166851/ENSG00000073756/ENSG00000184584/ENSG00000266094/ENSG00000135624/ENSG00000171206/ENSG00000075218/ENSG00000142676/ENSG00000187446/ENSG00000096968/ENSG00000213465/ENSG00000183255/ENSG00000163874/ENSG00000150753/ENSG00000067066/ENSG00000146731/ENSG00000232810/ENSG00000163468/ENSG00000080815/ENSG00000125378/ENSG00000054654…	TXNIP/PARK7/PML/SOX9/PLK1/PTGS2/TMEM173/RASSF5/CCT7/TRIM8/GTSE1/RPL11/CHP1/JAK2/ARL2/PTTG1IP/ZC3H12A/CCT5/SP100/CCT6A/TNF/CCT3/PSEN1/BMP4/SYNE2/SIX1/CTDNEP1/STAT3/KPNA2/FYB1/CDK1/COL1A1/CCT4/RANBP1/MDFIC/NFKBIA/CCT2/PIN1/MORC3/ARL2BP/SOX4/RPF2/DTX3L/CDK5/TCP1/SIN3A/PHB2/UBR5/RAN/HNRNPU/CD2AP/BCL6/GCKR/RPL23/NCKIPSD/NF2/DRD1/IPO5/HSP90AB1/TPR/TAF3/CDKN1A/LZTS2/PINX1/MAVS/OGG1/SEC61B/SESN2/CCT8/KPN…	102	48	ENSG00000116288/ENSG00000166851/ENSG00000135624/ENSG00000075218/ENSG00000142676/ENSG00000213465/ENSG00000150753/ENSG00000146731/ENSG00000163468/ENSG00000125378/ENSG00000175826/ENSG00000182481/ENSG00000170312/ENSG00000115484/ENSG00000099901/ENSG00000135272/ENSG00000166226/ENSG00000127445/ENSG00000102931/ENSG00000124766/ENSG00000197498/ENSG00000164885/ENSG00000120438/ENSG00000215021/ENSG00000132341…	54	ENSG00000265972/ENSG00000140464/ENSG00000125398/ENSG00000073756/ENSG00000184584/ENSG00000266094/ENSG00000171206/ENSG00000187446/ENSG00000096968/ENSG00000183255/ENSG00000163874/ENSG00000067066/ENSG00000232810/ENSG00000080815/ENSG00000054654/ENSG00000126778/ENSG00000168610/ENSG00000082074/ENSG00000108821/ENSG00000100906/ENSG00000159256/ENSG00000163840/ENSG00000169375/ENSG00000104517/ENSG00000198087…
BP	GO:0009262	deoxyribonucleotide metabolic process	22/4508	34/14696	4.36261e-05	0.00146321	ENSG00000076248/ENSG00000134326/ENSG00000106268/ENSG00000125458/ENSG00000176974/ENSG00000176890/ENSG00000154027/ENSG00000128951/ENSG00000179958/ENSG00000167325/ENSG00000111906/ENSG00000168393/ENSG00000171848/ENSG00000205309/ENSG00000154328/ENSG00000198585/ENSG00000136159/ENSG00000114026/ENSG00000129187/ENSG00000156110/ENSG00000155085/ENSG00000143774	UNG/CMPK2/NUDT1/NT5C/SHMT1/TYMS/AK5/DUT/DCTPP1/RRM1/HDDC2/DTYMK/RRM2/NT5M/NEIL2/NUDT16/NUDT15/OGG1/DCTD/ADK/AK9/GUK1	22	19	ENSG00000076248/ENSG00000106268/ENSG00000125458/ENSG00000176974/ENSG00000176890/ENSG00000154027/ENSG00000128951/ENSG00000179958/ENSG00000167325/ENSG00000111906/ENSG00000168393/ENSG00000171848/ENSG00000205309/ENSG00000154328/ENSG00000198585/ENSG00000136159/ENSG00000114026/ENSG00000129187/ENSG00000156110	3	ENSG00000134326/ENSG00000155085/ENSG00000143774
BP	GO:1902600	proton transmembrane transport	62/4508	131/14696	4.3953e-05	0.00146585	ENSG00000166920/ENSG00000198938/ENSG00000111775/ENSG00000159199/ENSG00000116288/ENSG00000198899/ENSG00000110446/ENSG00000176340/ENSG00000075415/ENSG00000160326/ENSG00000136888/ENSG00000110911/ENSG00000154518/ENSG00000164919/ENSG00000126267/ENSG00000135390/ENSG00000241468/ENSG00000116459/ENSG00000187446/ENSG00000150403/ENSG00000167863/ENSG00000181804/ENSG00000166260/ENSG00000088992/ENSG00000142494…	C15orf48/MT-CO3/COX6A1/ATP5MC1/PARK7/MT-ATP6/SLC15A3/COX8A/SLC25A3/SLC2A6/ATP6V1G1/SLC11A2/ATP5MC3/COX6C/COX6B1/ATP5MC2/ATP5MF/ATP5PB/CHP1/TMCO3/ATP5PD/SLC9A9/COX11/TESC/SLC47A1/CYC1/COX17/MT-CO2/COX5A/ATP6V1E1/UCP2/NDUFA4/ATP6V1F/SLC2A13/ATP6V1C2/CYB5A/COX7C/SLC9A2/ATP5MG/ATP5PF/ATP5F1B/PPIF/ATP5F1A/MFSD3/COX4I1/SLC9A1/SLC17A5/COX7A2L/COX15/SLC15A4/ATP6V0E1/SLC2A12/MT-CO1/SLC9A8/SLC30A5/COX7B/AT…	62	44	ENSG00000198938/ENSG00000111775/ENSG00000159199/ENSG00000116288/ENSG00000198899/ENSG00000176340/ENSG00000075415/ENSG00000136888/ENSG00000154518/ENSG00000164919/ENSG00000126267/ENSG00000135390/ENSG00000241468/ENSG00000116459/ENSG00000150403/ENSG00000167863/ENSG00000166260/ENSG00000142494/ENSG00000179091/ENSG00000138495/ENSG00000198712/ENSG00000178741/ENSG00000175567/ENSG00000189043/ENSG00000128524…	18	ENSG00000166920/ENSG00000110446/ENSG00000160326/ENSG00000110911/ENSG00000187446/ENSG00000181804/ENSG00000088992/ENSG00000131100/ENSG00000151229/ENSG00000143882/ENSG00000108179/ENSG00000090020/ENSG00000119899/ENSG00000139370/ENSG00000113732/ENSG00000146411/ENSG00000197818/ENSG00000110719
BP	GO:0071216	cellular response to biotic stimulus	79/4508	176/14696	4.59021e-05	0.00152225	ENSG00000271503/ENSG00000169245/ENSG00000028137/ENSG00000118503/ENSG00000106366/ENSG00000196352/ENSG00000265972/ENSG00000115009/ENSG00000169403/ENSG00000134070/ENSG00000090339/ENSG00000120217/ENSG00000145901/ENSG00000108342/ENSG00000101017/ENSG00000136244/ENSG00000173334/ENSG00000100836/ENSG00000134326/ENSG00000169429/ENSG00000173039/ENSG00000164104/ENSG00000137752/ENSG00000254087/ENSG00000158615…	CCL5/CXCL10/TNFRSF1B/TNFAIP3/SERPINE1/CD55/TXNIP/CCL20/PTAFR/IRAK2/ICAM1/CD274/TNIP1/CSF3/CD40/IL6/TRIB1/PABPN1/CMPK2/CXCL8/RELA/HMGB2/CASP1/LYN/PPP1R15B/NOD2/CCL2/SBNO2/PDE4B/TRIM5/XBP1/RIPK2/PRDM1/NOS2/PDCD1LG2/NFKB1/ZC3H12A/IL1B/BMP6/TNF/PRKCA/LBP/SCARB2/SMC1A/SCARB1/TRAF6/ABL1/TLR2/ADAM9/EME1/GSTP1/CDK4/NFKBIA/VDR/DAB2IP/TLR1/PRPF8/SIGIRR/HSF1/PRKCE/NR1H3/TNIP3/TLR6/ABCA1/PPARD/NR1D1/PAF1/DDI…	79	15	ENSG00000100836/ENSG00000164104/ENSG00000154229/ENSG00000072501/ENSG00000168615/ENSG00000154920/ENSG00000084207/ENSG00000135446/ENSG00000174231/ENSG00000185187/ENSG00000025434/ENSG00000006712/ENSG00000105298/ENSG00000155111/ENSG00000150593	64	ENSG00000271503/ENSG00000169245/ENSG00000028137/ENSG00000118503/ENSG00000106366/ENSG00000196352/ENSG00000265972/ENSG00000115009/ENSG00000169403/ENSG00000134070/ENSG00000090339/ENSG00000120217/ENSG00000145901/ENSG00000108342/ENSG00000101017/ENSG00000136244/ENSG00000173334/ENSG00000134326/ENSG00000169429/ENSG00000173039/ENSG00000137752/ENSG00000254087/ENSG00000158615/ENSG00000167207/ENSG00000108691…
BP	GO:0097237	cellular response to toxic substance	89/4508	203/14696	4.66377e-05	0.001538	ENSG00000140279/ENSG00000118503/ENSG00000137496/ENSG00000136826/ENSG00000112096/ENSG00000116288/ENSG00000136244/ENSG00000143878/ENSG00000100823/ENSG00000073756/ENSG00000173039/ENSG00000117450/ENSG00000131979/ENSG00000127528/ENSG00000142168/ENSG00000135486/ENSG00000138061/ENSG00000228716/ENSG00000156709/ENSG00000116044/ENSG00000181019/ENSG00000140092/ENSG00000122378/ENSG00000165672/ENSG00000109320…	DUOX2/TNFAIP3/IL18BP/KLF4/SOD2/PARK7/IL6/RHOB/APEX1/PTGS2/RELA/PRDX1/GCH1/KLF2/SOD1/HNRNPA1/CYP1B1/DHFR/AIFM1/NFE2L2/NQO1/FBLN5/PRXL2A/PRDX3/NFKB1/ZC3H12A/ABTB2/RPS3/TXNRD2/PYCR1/FOXO1/TNF/TIMELESS/ABL1/ETS1/CST3/BAD/TXNDC17/CAT/CDK1/SELENOW/MGST3/RACK1/GSTP1/XRN1/UGT1A1/HMOX1/STK25/KDM6B/PRDX5/GSR/PRXL2B/ZNF277/TRAP1/SETX/CCS/PPIF/FIS1/HSF1/GPR37L1/PDCD10/PRKCE/MET/CBX8/GPX1/SZT2/PPP5C/GSTZ1/TXN…	89	44	ENSG00000116288/ENSG00000100823/ENSG00000117450/ENSG00000142168/ENSG00000135486/ENSG00000228716/ENSG00000156709/ENSG00000181019/ENSG00000122378/ENSG00000165672/ENSG00000149273/ENSG00000184470/ENSG00000183010/ENSG00000111602/ENSG00000002330/ENSG00000129235/ENSG00000121691/ENSG00000170312/ENSG00000178980/ENSG00000143198/ENSG00000204628/ENSG00000084207/ENSG00000100292/ENSG00000115694/ENSG00000126432…	45	ENSG00000140279/ENSG00000118503/ENSG00000137496/ENSG00000136826/ENSG00000112096/ENSG00000136244/ENSG00000143878/ENSG00000073756/ENSG00000173039/ENSG00000131979/ENSG00000127528/ENSG00000138061/ENSG00000116044/ENSG00000140092/ENSG00000109320/ENSG00000163874/ENSG00000166016/ENSG00000150907/ENSG00000232810/ENSG00000097007/ENSG00000134954/ENSG00000101439/ENSG00000114127/ENSG00000241635/ENSG00000132510…
BP	GO:1904872	regulation of telomerase RNA localization to Cajal body	14/4508	18/14696	5.15269e-05	0.00168588	ENSG00000135624/ENSG00000145912/ENSG00000175792/ENSG00000130826/ENSG00000183207/ENSG00000150753/ENSG00000146731/ENSG00000163468/ENSG00000182117/ENSG00000115484/ENSG00000166226/ENSG00000120438/ENSG00000171824/ENSG00000156261	CCT7/NHP2/RUVBL1/DKC1/RUVBL2/CCT5/CCT6A/CCT3/NOP10/CCT4/CCT2/TCP1/EXOSC10/CCT8	14	13	ENSG00000135624/ENSG00000145912/ENSG00000175792/ENSG00000130826/ENSG00000183207/ENSG00000150753/ENSG00000146731/ENSG00000163468/ENSG00000182117/ENSG00000115484/ENSG00000166226/ENSG00000120438/ENSG00000156261	1	ENSG00000171824
BP	GO:0009394	2'-deoxyribonucleotide metabolic process	20/4508	30/14696	5.1693e-05	0.00168588	ENSG00000076248/ENSG00000134326/ENSG00000106268/ENSG00000125458/ENSG00000176974/ENSG00000176890/ENSG00000154027/ENSG00000128951/ENSG00000179958/ENSG00000111906/ENSG00000168393/ENSG00000205309/ENSG00000154328/ENSG00000198585/ENSG00000136159/ENSG00000114026/ENSG00000129187/ENSG00000156110/ENSG00000155085/ENSG00000143774	UNG/CMPK2/NUDT1/NT5C/SHMT1/TYMS/AK5/DUT/DCTPP1/HDDC2/DTYMK/NT5M/NEIL2/NUDT16/NUDT15/OGG1/DCTD/ADK/AK9/GUK1	20	17	ENSG00000076248/ENSG00000106268/ENSG00000125458/ENSG00000176974/ENSG00000176890/ENSG00000154027/ENSG00000128951/ENSG00000179958/ENSG00000111906/ENSG00000168393/ENSG00000205309/ENSG00000154328/ENSG00000198585/ENSG00000136159/ENSG00000114026/ENSG00000129187/ENSG00000156110	3	ENSG00000134326/ENSG00000155085/ENSG00000143774
BP	GO:0042326	negative regulation of phosphorylation	169/4508	428/14696	5.24395e-05	0.00170082	ENSG00000138166/ENSG00000140105/ENSG00000118503/ENSG00000117228/ENSG00000146674/ENSG00000013588/ENSG00000106070/ENSG00000079385/ENSG00000158125/ENSG00000145901/ENSG00000111266/ENSG00000162407/ENSG00000136826/ENSG00000163162/ENSG00000116288/ENSG00000107984/ENSG00000169242/ENSG00000173334/ENSG00000166851/ENSG00000131475/ENSG00000168398/ENSG00000254087/ENSG00000158615/ENSG00000143507/ENSG00000168078…	DUSP5/WARS/TNFAIP3/GBP1/IGFBP3/GPRC5A/GRB10/CEACAM1/XDH/TNIP1/DUSP16/PLPP3/KLF4/RNF149/PARK7/DKK1/EFNA1/TRIB1/PLK1/VPS25/BDKRB2/LYN/PPP1R15B/DUSP10/PBK/TRIB3/SPRY4/MYADM/ITGB1BP1/RTN4RL2/PRDX3/CHP1/ANKLE2/CCNB1/ZC3H12A/NTRK3/IL1B/ERRFI1/LATS2/MECOM/DUSP1/FOXO1/PMEPA1/CDKN2C/QARS/PSEN1/SORL1/CAV1/COX11/DUSP8/BMP4/TESC/TRIB2/BAX/RUBCN/ILK/ABL1/ARRB2/STAT3/CTDSP2/VRK3/TARBP2/RACK1/GSTP1/CDK4/KIRREL2…	169	76	ENSG00000116288/ENSG00000107984/ENSG00000166851/ENSG00000131475/ENSG00000168078/ENSG00000119185/ENSG00000165672/ENSG00000134057/ENSG00000140538/ENSG00000124225/ENSG00000123080/ENSG00000172053/ENSG00000137642/ENSG00000105974/ENSG00000166260/ENSG00000125378/ENSG00000087088/ENSG00000166333/ENSG00000141480/ENSG00000139546/ENSG00000204628/ENSG00000084207/ENSG00000135446/ENSG00000111206/ENSG00000114302…	93	ENSG00000138166/ENSG00000140105/ENSG00000118503/ENSG00000117228/ENSG00000146674/ENSG00000013588/ENSG00000106070/ENSG00000079385/ENSG00000158125/ENSG00000145901/ENSG00000111266/ENSG00000162407/ENSG00000136826/ENSG00000163162/ENSG00000169242/ENSG00000173334/ENSG00000168398/ENSG00000254087/ENSG00000158615/ENSG00000143507/ENSG00000101255/ENSG00000187678/ENSG00000179820/ENSG00000186907/ENSG00000187446…
BP	GO:0000070	mitotic sister chromatid segregation	69/4508	150/14696	5.29285e-05	0.00170731	ENSG00000122952/ENSG00000166851/ENSG00000117399/ENSG00000156970/ENSG00000164109/ENSG00000178999/ENSG00000117650/ENSG00000237649/ENSG00000094804/ENSG00000168802/ENSG00000164611/ENSG00000186185/ENSG00000132612/ENSG00000134057/ENSG00000076382/ENSG00000175063/ENSG00000090889/ENSG00000120129/ENSG00000110200/ENSG00000118193/ENSG00000072501/ENSG00000013810/ENSG00000010292/ENSG00000134690/ENSG00000146670…	ZWINT/PLK1/CDC20/BUB1B/MAD2L1/AURKB/NEK2/KIFC1/CDC6/CHTF8/PTTG1/KIF18B/VPS4A/CCNB1/SPAG5/UBE2C/KIF4A/DUSP1/ANAPC15/KIF14/SMC1A/TACC3/NCAPD2/CDCA8/CDCA5/DLGAP5/CENPF/PSRC1/RACGAP1/SMC4/TRIP13/INO80/NCAPH/NEK6/RAN/BUB1/HNRNPU/KIF22/CHMP2A/TUBG1/KIF2C/NAA10/KNSTRN/NAA50/XRCC3/NCAPG/TTN/TPR/DSCC1/NUF2/NCAPD3/PINX1/CDC23/CHMP4B/TNKS/TENT4A/SMC2/KIF23/BUB3/NIPBL/CENPE/NDC80/PPP2R1A/MAP10/PIBF1/IK/CHMP5…	69	55	ENSG00000122952/ENSG00000166851/ENSG00000117399/ENSG00000156970/ENSG00000164109/ENSG00000178999/ENSG00000117650/ENSG00000237649/ENSG00000094804/ENSG00000168802/ENSG00000164611/ENSG00000186185/ENSG00000132612/ENSG00000134057/ENSG00000076382/ENSG00000175063/ENSG00000090889/ENSG00000110200/ENSG00000118193/ENSG00000072501/ENSG00000013810/ENSG00000010292/ENSG00000134690/ENSG00000146670/ENSG00000126787…	14	ENSG00000120129/ENSG00000128908/ENSG00000119408/ENSG00000155657/ENSG00000047410/ENSG00000101421/ENSG00000173273/ENSG00000112941/ENSG00000164190/ENSG00000212916/ENSG00000083535/ENSG00000086065/ENSG00000062650/ENSG00000083937
BP	GO:0002764	immune response-regulating signaling pathway	179/4508	457/14696	5.40137e-05	0.00173284	ENSG00000181143/ENSG00000118503/ENSG00000117228/ENSG00000163131/ENSG00000134321/ENSG00000004468/ENSG00000134070/ENSG00000023445/ENSG00000162896/ENSG00000079385/ENSG00000125347/ENSG00000145901/ENSG00000101017/ENSG00000111801/ENSG00000115267/ENSG00000100600/ENSG00000107201/ENSG00000198788/ENSG00000189403/ENSG00000108771/ENSG00000131378/ENSG00000185499/ENSG00000150991/ENSG00000263528/ENSG00000173039…	MUC16/TNFAIP3/GBP1/CTSS/RSAD2/CD38/IRAK2/BIRC3/PIGR/CEACAM1/IRF1/TNIP1/CD40/BTN3A3/IFIH1/LGMN/DDX58/MUC2/HMGB1/DHX58/RFTN1/MUC1/UBC/IKBKE/RELA/LYN/MUC13/NOD2/PRKD2/THEMIS2/PDE4B/TRIM5/TLR3/PLCG2/RIPK2/MUC5AC/LGALS3/HSP90AA1/FGB/CLEC4E/NFKB1/HSPA1A/BRK1/NECTIN2/ARPC4/GATA3/ZC3H12A/PSME1/BTN3A1/RPS3/IRF7/HSPD1/TAB2/CYLD/PSEN1/RIOK3/CAV1/PELI1/LBP/PSMC5/MICB/C1QBP/BAX/BIRC2/CTSB/TRAF6/ABL1/PHPT1/PUM…	179	54	ENSG00000189403/ENSG00000131981/ENSG00000080824/ENSG00000171564/ENSG00000204389/ENSG00000254999/ENSG00000241553/ENSG00000149273/ENSG00000144381/ENSG00000105974/ENSG00000087191/ENSG00000108561/ENSG00000087088/ENSG00000054148/ENSG00000141480/ENSG00000100804/ENSG00000143947/ENSG00000108984/ENSG00000100764/ENSG00000134215/ENSG00000272398/ENSG00000101182/ENSG00000175166/ENSG00000055163/ENSG00000072062…	125	ENSG00000181143/ENSG00000118503/ENSG00000117228/ENSG00000163131/ENSG00000134321/ENSG00000004468/ENSG00000134070/ENSG00000023445/ENSG00000162896/ENSG00000079385/ENSG00000125347/ENSG00000145901/ENSG00000101017/ENSG00000111801/ENSG00000115267/ENSG00000100600/ENSG00000107201/ENSG00000198788/ENSG00000108771/ENSG00000131378/ENSG00000185499/ENSG00000150991/ENSG00000263528/ENSG00000173039/ENSG00000254087…
BP	GO:0045787	positive regulation of cell cycle	138/4508	340/14696	5.59539e-05	0.00178538	ENSG00000134419/ENSG00000161970/ENSG00000115008/ENSG00000140464/ENSG00000100823/ENSG00000167034/ENSG00000185499/ENSG00000150991/ENSG00000120149/ENSG00000141448/ENSG00000173207/ENSG00000124882/ENSG00000164109/ENSG00000176170/ENSG00000187840/ENSG00000178999/ENSG00000075218/ENSG00000101224/ENSG00000094804/ENSG00000134057/ENSG00000146648/ENSG00000076382/ENSG00000175063/ENSG00000125538/ENSG00000154229…	RPS15A/RPL26/IL1A/PML/APEX1/NKX3-1/MUC1/UBC/MSX2/GATA6/CKS1B/EREG/MAD2L1/SPHK1/EIF4EBP1/AURKB/GTSE1/CDC25B/CDC6/CCNB1/EGFR/SPAG5/UBE2C/IL1B/PRKCA/CKS2/FAM83D/CITED2/CIT/KIF14/BAX/ABL1/FEN1/WNT4/DDRGK1/CNOT4/CDK1/CDCA5/DLGAP5/RANBP1/CNOT1/CDK4/RPS27A/BRD4/PSRC1/NPM1/RACGAP1/PKD1/CCNL1/ADAM17/EP300/TGFA/SOX4/INO80/MEPCE/SIN3A/HES1/PHB2/DAB2IP/POC1A/CCND1/CDC25C/LFNG/HNRNPU/SH2B1/NUDT16/PRKACA/HSF1/…	138	76	ENSG00000134419/ENSG00000161970/ENSG00000100823/ENSG00000173207/ENSG00000164109/ENSG00000187840/ENSG00000178999/ENSG00000075218/ENSG00000094804/ENSG00000134057/ENSG00000076382/ENSG00000175063/ENSG00000154229/ENSG00000123975/ENSG00000101447/ENSG00000122966/ENSG00000118193/ENSG00000087088/ENSG00000168496/ENSG00000198171/ENSG00000170312/ENSG00000146670/ENSG00000126787/ENSG00000099901/ENSG00000135446…	62	ENSG00000115008/ENSG00000140464/ENSG00000167034/ENSG00000185499/ENSG00000150991/ENSG00000120149/ENSG00000141448/ENSG00000124882/ENSG00000176170/ENSG00000101224/ENSG00000146648/ENSG00000125538/ENSG00000164442/ENSG00000097007/ENSG00000162552/ENSG00000080802/ENSG00000125107/ENSG00000141867/ENSG00000008710/ENSG00000163660/ENSG00000151694/ENSG00000100393/ENSG00000163235/ENSG00000128908/ENSG00000169375…
BP	GO:0009636	response to toxic substance	174/4508	443/14696	5.73074e-05	0.00181601	ENSG00000271503/ENSG00000140279/ENSG00000118503/ENSG00000268104/ENSG00000265972/ENSG00000137496/ENSG00000090339/ENSG00000135750/ENSG00000125148/ENSG00000108342/ENSG00000136826/ENSG00000039068/ENSG00000112096/ENSG00000116288/ENSG00000136244/ENSG00000143878/ENSG00000100823/ENSG00000073756/ENSG00000160211/ENSG00000173039/ENSG00000100867/ENSG00000117450/ENSG00000131979/ENSG00000254087/ENSG00000158615…	CCL5/DUOX2/TNFAIP3/SLC6A14/TXNIP/IL18BP/ICAM1/KCNK1/MT2A/CSF3/KLF4/CDH1/SOD2/PARK7/IL6/RHOB/APEX1/PTGS2/G6PD/RELA/DHRS2/PRDX1/GCH1/LYN/PPP1R15B/KLF2/SOD1/HNRNPA1/VCAM1/CYP1B1/DHFR/AIFM1/NFE2L2/EPHX1/NQO1/EPS8/FBLN5/PRXL2A/PRDX3/KDM5B/CCNB1/NFKB1/GATA3/ZC3H12A/TYMS/NTRK3/ABTB2/RPS3/TXNRD2/PYCR1/CLDN1/DUSP1/TRPA1/FOXO1/TNF/TIMELESS/RPL10A/MT-CYB/BAX/BIRC2/AREG/ABL1/ETS1/CST3/TLR2/ADAM9/STAT3/SRSF9/…	174	82	ENSG00000116288/ENSG00000100823/ENSG00000160211/ENSG00000117450/ENSG00000142168/ENSG00000135486/ENSG00000228716/ENSG00000156709/ENSG00000143819/ENSG00000181019/ENSG00000122378/ENSG00000165672/ENSG00000134057/ENSG00000176890/ENSG00000140538/ENSG00000149273/ENSG00000184470/ENSG00000183010/ENSG00000111602/ENSG00000198755/ENSG00000198727/ENSG00000087088/ENSG00000168615/ENSG00000111786/ENSG00000002330…	92	ENSG00000271503/ENSG00000140279/ENSG00000118503/ENSG00000268104/ENSG00000265972/ENSG00000137496/ENSG00000090339/ENSG00000135750/ENSG00000125148/ENSG00000108342/ENSG00000136826/ENSG00000039068/ENSG00000112096/ENSG00000136244/ENSG00000143878/ENSG00000073756/ENSG00000173039/ENSG00000100867/ENSG00000131979/ENSG00000254087/ENSG00000158615/ENSG00000127528/ENSG00000162692/ENSG00000138061/ENSG00000116044…
BP	GO:0009259	ribonucleotide metabolic process	193/4508	498/14696	5.76946e-05	0.00181601	ENSG00000169245/ENSG00000169248/ENSG00000198938/ENSG00000159399/ENSG00000111775/ENSG00000159199/ENSG00000116288/ENSG00000198899/ENSG00000125356/ENSG00000119013/ENSG00000176340/ENSG00000156467/ENSG00000143153/ENSG00000100226/ENSG00000094914/ENSG00000172115/ENSG00000173660/ENSG00000198840/ENSG00000239672/ENSG00000075239/ENSG00000178035/ENSG00000154518/ENSG00000184588/ENSG00000103202/ENSG00000165264…	CXCL10/CXCL11/MT-CO3/HK2/COX6A1/ATP5MC1/PARK7/MT-ATP6/NDUFA1/NDUFB3/COX8A/UQCRB/ATP1B1/GTPBP1/AAAS/CYCS/UQCRH/MT-ND3/NME1/ACAT1/IMPDH2/ATP5MC3/PDE4B/NME4/NDUFB6/COX6C/COX6B1/ATP5MC2/ADM/NOS1/THBS1/ATP5MF/ATP5PB/NOS2/SLC26A2/AMPD3/CCNB1/HSPA1A/CAD/APRT/SDHC/CTPS1/EPHA2/PFKFB3/PARP1/NDUFV1/UQCC3/ATP5PD/AK5/NDUFA2/MT-CYB/EGLN1/NPR1/NUP37/MRAP2/PAPSS1/UQCR10/MT-ND2/CYC1/GPR176/STAT3/MT-CO2/PDE10A/BAD…	193	139	ENSG00000198938/ENSG00000111775/ENSG00000159199/ENSG00000116288/ENSG00000198899/ENSG00000125356/ENSG00000119013/ENSG00000176340/ENSG00000156467/ENSG00000094914/ENSG00000172115/ENSG00000173660/ENSG00000198840/ENSG00000239672/ENSG00000075239/ENSG00000178035/ENSG00000154518/ENSG00000103202/ENSG00000165264/ENSG00000164919/ENSG00000126267/ENSG00000135390/ENSG00000137801/ENSG00000241468/ENSG00000116459…	54	ENSG00000169245/ENSG00000169248/ENSG00000159399/ENSG00000143153/ENSG00000100226/ENSG00000184588/ENSG00000148926/ENSG00000089250/ENSG00000007171/ENSG00000133805/ENSG00000142627/ENSG00000135766/ENSG00000169418/ENSG00000166073/ENSG00000168610/ENSG00000112541/ENSG00000172331/ENSG00000127914/ENSG00000015475/ENSG00000160191/ENSG00000112715/ENSG00000186951/ENSG00000137198/ENSG00000108179/ENSG00000178127…
BP	GO:0009265	2'-deoxyribonucleotide biosynthetic process	10/4508	11/14696	5.81444e-05	0.00181601	ENSG00000134326/ENSG00000176974/ENSG00000176890/ENSG00000154027/ENSG00000128951/ENSG00000111906/ENSG00000168393/ENSG00000129187/ENSG00000156110/ENSG00000143774	CMPK2/SHMT1/TYMS/AK5/DUT/HDDC2/DTYMK/DCTD/ADK/GUK1	10	8	ENSG00000176974/ENSG00000176890/ENSG00000154027/ENSG00000128951/ENSG00000111906/ENSG00000168393/ENSG00000129187/ENSG00000156110	2	ENSG00000134326/ENSG00000143774
BP	GO:0046385	deoxyribose phosphate biosynthetic process	10/4508	11/14696	5.81444e-05	0.00181601	ENSG00000134326/ENSG00000176974/ENSG00000176890/ENSG00000154027/ENSG00000128951/ENSG00000111906/ENSG00000168393/ENSG00000129187/ENSG00000156110/ENSG00000143774	CMPK2/SHMT1/TYMS/AK5/DUT/HDDC2/DTYMK/DCTD/ADK/GUK1	10	8	ENSG00000176974/ENSG00000176890/ENSG00000154027/ENSG00000128951/ENSG00000111906/ENSG00000168393/ENSG00000129187/ENSG00000156110	2	ENSG00000134326/ENSG00000143774
BP	GO:0002831	regulation of response to biotic stimulus	55/4508	114/14696	6.02353e-05	0.00187142	ENSG00000118503/ENSG00000196352/ENSG00000023445/ENSG00000079385/ENSG00000107201/ENSG00000189403/ENSG00000108771/ENSG00000173334/ENSG00000184584/ENSG00000123240/ENSG00000138646/ENSG00000185745/ENSG00000110944/ENSG00000132256/ENSG00000104312/ENSG00000057657/ENSG00000130202/ENSG00000163874/ENSG00000125538/ENSG00000144381/ENSG00000153162/ENSG00000154229/ENSG00000101782/ENSG00000204516/ENSG00000138760…	TNFAIP3/CD55/BIRC3/CEACAM1/DDX58/HMGB1/DHX58/TRIB1/TMEM173/OPTN/HERC5/IFIT1/IL23A/TRIM5/RIPK2/PRDM1/NECTIN2/ZC3H12A/IL1B/HSPD1/BMP6/PRKCA/RIOK3/MICB/SCARB2/C1QBP/BIRC2/TRAF6/PUM1/TARBP2/CGAS/APOBEC3G/DTX3L/PQBP1/SIN3A/DHX9/TRIM15/SIGIRR/ANKRD17/TRAF3IP2/TSPAN6/TBK1/MAVS/TRAF3/CARD16/NLRX1/NPLOC4/CACTIN/STAT1/RNF216/DDX60/APOBEC3F/IFNLR1/CARD8/UNC13B	55	13	ENSG00000189403/ENSG00000144381/ENSG00000154229/ENSG00000108561/ENSG00000139546/ENSG00000102103/ENSG00000135829/ENSG00000185187/ENSG00000000003/ENSG00000088888/ENSG00000160703/ENSG00000105298/ENSG00000198722	42	ENSG00000118503/ENSG00000196352/ENSG00000023445/ENSG00000079385/ENSG00000107201/ENSG00000108771/ENSG00000173334/ENSG00000184584/ENSG00000123240/ENSG00000138646/ENSG00000185745/ENSG00000110944/ENSG00000132256/ENSG00000104312/ENSG00000057657/ENSG00000130202/ENSG00000163874/ENSG00000125538/ENSG00000153162/ENSG00000101782/ENSG00000204516/ENSG00000138760/ENSG00000110330/ENSG00000175104/ENSG00000134644…
BP	GO:0040017	positive regulation of locomotion	180/4508	461/14696	6.3105e-05	0.00195031	ENSG00000271503/ENSG00000169245/ENSG00000169248/ENSG00000019582/ENSG00000106366/ENSG00000115009/ENSG00000169403/ENSG00000184371/ENSG00000090339/ENSG00000123610/ENSG00000161638/ENSG00000120217/ENSG00000162407/ENSG00000101017/ENSG00000126561/ENSG00000112096/ENSG00000115008/ENSG00000189403/ENSG00000136244/ENSG00000164171/ENSG00000125398/ENSG00000163734/ENSG00000115414/ENSG00000143878/ENSG00000168961…	CCL5/CXCL10/CXCL11/CD74/SERPINE1/CCL20/PTAFR/CSF1/ICAM1/TNFAIP6/ITGA5/CD274/PLPP3/CD40/STAT5A/SOD2/IL1A/HMGB1/IL6/ITGA2/SOX9/CXCL3/FN1/RHOB/LGALS9/PTGS2/CXCL1/SEMA4B/VTN/CXCL8/BMP2/CXCL2/LYN/CXCL5/TNFSF14/DOCK4/SCG2/RET/SPHK1/PFN1/PRKD2/F3/IL23A/P2RX4/RREB1/NFE2L2/JCAD/GTSE1/VEGFC/XBP1/MYADM/THBS1/LGALS3/SEMA3B/ITGB1BP1/VPS4A/MYLK/SMAD3/EGFR/JAK2/SSH1/GATA3/LAMC2/ZC3H12A/NTRK3/IL1B/NRP2/HBEGF/TNF…	180	48	ENSG00000189403/ENSG00000171951/ENSG00000108518/ENSG00000075218/ENSG00000137801/ENSG00000131981/ENSG00000119185/ENSG00000132612/ENSG00000065534/ENSG00000140538/ENSG00000154229/ENSG00000115561/ENSG00000125378/ENSG00000108561/ENSG00000166333/ENSG00000054148/ENSG00000181104/ENSG00000168615/ENSG00000167986/ENSG00000198171/ENSG00000204628/ENSG00000177469/ENSG00000100292/ENSG00000183779/ENSG00000110955…	132	ENSG00000271503/ENSG00000169245/ENSG00000169248/ENSG00000019582/ENSG00000106366/ENSG00000115009/ENSG00000169403/ENSG00000184371/ENSG00000090339/ENSG00000123610/ENSG00000161638/ENSG00000120217/ENSG00000162407/ENSG00000101017/ENSG00000126561/ENSG00000112096/ENSG00000115008/ENSG00000136244/ENSG00000164171/ENSG00000125398/ENSG00000163734/ENSG00000115414/ENSG00000143878/ENSG00000168961/ENSG00000073756…
BP	GO:2000573	positive regulation of DNA biosynthetic process	34/4508	62/14696	6.40169e-05	0.00195939	ENSG00000136826/ENSG00000138668/ENSG00000122566/ENSG00000135624/ENSG00000135486/ENSG00000105287/ENSG00000178999/ENSG00000117650/ENSG00000080824/ENSG00000130826/ENSG00000150753/ENSG00000146731/ENSG00000163468/ENSG00000111445/ENSG00000141480/ENSG00000115484/ENSG00000166226/ENSG00000169116/ENSG00000079246/ENSG00000120438/ENSG00000096384/ENSG00000102760/ENSG00000136982/ENSG00000173273/ENSG00000156261…	KLF4/HNRNPD/HNRNPA2B1/CCT7/HNRNPA1/PRKD2/AURKB/NEK2/HSP90AA1/DKC1/CCT5/CCT6A/CCT3/RFC5/ARRB2/CCT4/CCT2/PARM1/XRCC5/TCP1/HSP90AB1/RGCC/DSCC1/TNKS/CCT8/NEK7/RFC4/TNKS2/HGF/RFC3/PTK2B/PNKP/WRAP53/FBXO4	34	26	ENSG00000138668/ENSG00000122566/ENSG00000135624/ENSG00000135486/ENSG00000178999/ENSG00000117650/ENSG00000080824/ENSG00000130826/ENSG00000150753/ENSG00000146731/ENSG00000163468/ENSG00000111445/ENSG00000141480/ENSG00000115484/ENSG00000166226/ENSG00000079246/ENSG00000120438/ENSG00000096384/ENSG00000136982/ENSG00000156261/ENSG00000163918/ENSG00000019991/ENSG00000133119/ENSG00000039650/ENSG00000141499…	8	ENSG00000136826/ENSG00000105287/ENSG00000169116/ENSG00000102760/ENSG00000173273/ENSG00000151414/ENSG00000107854/ENSG00000120899
BP	GO:0071900	regulation of protein serine/threonine kinase activity	181/4508	464/14696	6.40629e-05	0.00195939	ENSG00000138166/ENSG00000118503/ENSG00000019582/ENSG00000134070/ENSG00000111266/ENSG00000101017/ENSG00000107984/ENSG00000178607/ENSG00000173334/ENSG00000166851/ENSG00000150991/ENSG00000169855/ENSG00000125845/ENSG00000254087/ENSG00000107968/ENSG00000138646/ENSG00000143507/ENSG00000167207/ENSG00000142168/ENSG00000173207/ENSG00000179222/ENSG00000164342/ENSG00000101255/ENSG00000187678/ENSG00000137801…	DUSP5/TNFAIP3/CD74/IRAK2/DUSP16/CD40/DKK1/ERN1/TRIB1/PLK1/UBC/ROBO1/BMP2/LYN/MAP3K8/HERC5/DUSP10/NOD2/SOD1/CKS1B/MAGED1/TLR3/TRIB3/SPRY4/THBS1/CDC6/RIPK2/ATP2B4/PEA15/ZEB2/AVPI1/CCNB1/EGFR/JAK2/NTRK3/IL1B/LATS2/CXCR4/RPS3/ERP29/DUSP1/TAB2/TNF/CDKN2C/MAP4K4/PSEN1/CKS2/TNFRSF11A/SORL1/TPD52L1/MAP2K3/CAV1/CEMIP/DUSP8/BMP4/AKAP13/TRIB2/MST1R/TRAF6/ILK/ABL1/F2R/ADAM9/SPAG9/MAP3K1/CDK1/GSTP1/MALT1/BCCI…	181	76	ENSG00000107984/ENSG00000166851/ENSG00000142168/ENSG00000173207/ENSG00000179222/ENSG00000137801/ENSG00000094804/ENSG00000162734/ENSG00000134057/ENSG00000140538/ENSG00000149273/ENSG00000089248/ENSG00000123080/ENSG00000123975/ENSG00000137642/ENSG00000111907/ENSG00000105974/ENSG00000125378/ENSG00000166333/ENSG00000181104/ENSG00000168615/ENSG00000170312/ENSG00000084207/ENSG00000107949/ENSG00000135446…	105	ENSG00000138166/ENSG00000118503/ENSG00000019582/ENSG00000134070/ENSG00000111266/ENSG00000101017/ENSG00000178607/ENSG00000173334/ENSG00000150991/ENSG00000169855/ENSG00000125845/ENSG00000254087/ENSG00000107968/ENSG00000138646/ENSG00000143507/ENSG00000167207/ENSG00000164342/ENSG00000101255/ENSG00000187678/ENSG00000104312/ENSG00000058668/ENSG00000169554/ENSG00000119986/ENSG00000146648/ENSG00000096968…
BP	GO:0002224	toll-like receptor signaling pathway	58/4508	122/14696	6.5187e-05	0.0019767	ENSG00000118503/ENSG00000163131/ENSG00000134321/ENSG00000134070/ENSG00000023445/ENSG00000125347/ENSG00000145901/ENSG00000100600/ENSG00000189403/ENSG00000131378/ENSG00000150991/ENSG00000263528/ENSG00000254087/ENSG00000164342/ENSG00000104312/ENSG00000171564/ENSG00000185507/ENSG00000144381/ENSG00000055208/ENSG00000105974/ENSG00000197329/ENSG00000129988/ENSG00000110330/ENSG00000164733/ENSG00000175104…	TNFAIP3/CTSS/RSAD2/IRAK2/BIRC3/IRF1/TNIP1/LGMN/HMGB1/RFTN1/UBC/IKBKE/LYN/TLR3/RIPK2/FGB/IRF7/HSPD1/TAB2/CAV1/PELI1/LBP/BIRC2/CTSB/TRAF6/ARRB2/TLR2/MYD88/MAP3K1/RPS27A/BCL10/NFKBIA/PIK3AP1/TAB3/DAB2IP/TLR1/UNC93B1/PRKCE/NR1H3/OTUD4/TNIP3/TBK1/TLR6/UBA52/CTSL/ITGB2/TANK/NR1D1/TRAF3/FLOT1/HSP90B1/TYRO3/CACTIN/SARM1/IKBKB/FGG/IRAK4/IRAK3	58	12	ENSG00000189403/ENSG00000171564/ENSG00000144381/ENSG00000105974/ENSG00000141480/ENSG00000143947/ENSG00000025434/ENSG00000221983/ENSG00000137312/ENSG00000092445/ENSG00000105298/ENSG00000171557	46	ENSG00000118503/ENSG00000163131/ENSG00000134321/ENSG00000134070/ENSG00000023445/ENSG00000125347/ENSG00000145901/ENSG00000100600/ENSG00000131378/ENSG00000150991/ENSG00000263528/ENSG00000254087/ENSG00000164342/ENSG00000104312/ENSG00000185507/ENSG00000055208/ENSG00000197329/ENSG00000129988/ENSG00000110330/ENSG00000164733/ENSG00000175104/ENSG00000137462/ENSG00000172936/ENSG00000095015/ENSG00000142867…
BP	GO:0008625	extrinsic apoptotic signaling pathway via death domain receptors	41/4508	79/14696	6.52985e-05	0.0019767	ENSG00000118503/ENSG00000106366/ENSG00000121858/ENSG00000090339/ENSG00000116288/ENSG00000196730/ENSG00000141682/ENSG00000164104/ENSG00000166681/ENSG00000003402/ENSG00000092871/ENSG00000137801/ENSG00000131981/ENSG00000171564/ENSG00000162734/ENSG00000067066/ENSG00000167895/ENSG00000232810/ENSG00000135926/ENSG00000026103/ENSG00000087088/ENSG00000002330/ENSG00000162772/ENSG00000100292/ENSG00000015475…	TNFAIP3/SERPINE1/TNFSF10/ICAM1/PARK7/DAPK1/PMAIP1/HMGB2/BEX3/CFLAR/RFFL/THBS1/LGALS3/FGB/PEA15/SP100/TMC8/TNF/TMBIM1/FAS/BAX/BAD/ATF3/HMOX1/BID/SORT1/DAB2IP/TNFRSF10B/MADD/TRADD/ARHGEF2/GPX1/PIDD1/PTEN/DAXX/HGF/FGG/TNFRSF1A/RAF1/TNFRSF10A/BMPR1B	41	17	ENSG00000116288/ENSG00000164104/ENSG00000166681/ENSG00000137801/ENSG00000131981/ENSG00000171564/ENSG00000162734/ENSG00000087088/ENSG00000002330/ENSG00000100292/ENSG00000134243/ENSG00000233276/ENSG00000177595/ENSG00000019991/ENSG00000171557/ENSG00000067182/ENSG00000138696	24	ENSG00000118503/ENSG00000106366/ENSG00000121858/ENSG00000090339/ENSG00000196730/ENSG00000141682/ENSG00000003402/ENSG00000092871/ENSG00000067066/ENSG00000167895/ENSG00000232810/ENSG00000135926/ENSG00000026103/ENSG00000162772/ENSG00000015475/ENSG00000136848/ENSG00000120889/ENSG00000110514/ENSG00000102871/ENSG00000116584/ENSG00000171862/ENSG00000204209/ENSG00000132155/ENSG00000104689
BP	GO:0050708	regulation of protein secretion	147/4508	367/14696	7.04786e-05	0.00212263	ENSG00000271503/ENSG00000117228/ENSG00000134321/ENSG00000004468/ENSG00000120217/ENSG00000101017/ENSG00000129667/ENSG00000115267/ENSG00000115008/ENSG00000107201/ENSG00000189403/ENSG00000140464/ENSG00000136244/ENSG00000122862/ENSG00000136770/ENSG00000115414/ENSG00000117394/ENSG00000168961/ENSG00000087085/ENSG00000118418/ENSG00000137752/ENSG00000254087/ENSG00000049249/ENSG00000115306/ENSG00000204592…	CCL5/GBP1/RSAD2/CD38/CD274/CD40/RHBDF2/IFIH1/IL1A/DDX58/HMGB1/PML/IL6/SRGN/DNAJC1/FN1/SLC2A1/LGALS9/ACHE/HMGN3/CASP1/LYN/TNFRSF9/SPTBN1/HLA-E/NOD2/SLC25A5/LRRC32/PPIA/VEGFC/XBP1/RIPK2/CRLF2/ITPR3/SLC25A6/FGB/CLEC4E/NOS2/DPP4/EGFR/JAK2/ARL2/RAB11FIP1/GATA3/ZC3H12A/HCAR2/IL1B/NDUFAF2/ERP29/CD34/BMP6/TNF/PRKCA/MAP4K4/TRAF6/ABL1/RHBDF1/PHPT1/F2R/TLR2/ADAM9/PANX1/SEC24A/BAD/ENSA/TRIM16/UCP2/SAA1/IL4R/…	147	49	ENSG00000189403/ENSG00000118418/ENSG00000005022/ENSG00000196262/ENSG00000169100/ENSG00000171564/ENSG00000213465/ENSG00000164182/ENSG00000089248/ENSG00000154229/ENSG00000054148/ENSG00000181104/ENSG00000168615/ENSG00000002330/ENSG00000143420/ENSG00000221926/ENSG00000175567/ENSG00000102931/ENSG00000151729/ENSG00000182985/ENSG00000124766/ENSG00000143158/ENSG00000064115/ENSG00000135829/ENSG00000137288…	98	ENSG00000271503/ENSG00000117228/ENSG00000134321/ENSG00000004468/ENSG00000120217/ENSG00000101017/ENSG00000129667/ENSG00000115267/ENSG00000115008/ENSG00000107201/ENSG00000140464/ENSG00000136244/ENSG00000122862/ENSG00000136770/ENSG00000115414/ENSG00000117394/ENSG00000168961/ENSG00000087085/ENSG00000137752/ENSG00000254087/ENSG00000049249/ENSG00000115306/ENSG00000204592/ENSG00000167207/ENSG00000137507…
BP	GO:2000147	positive regulation of cell motility	170/4508	433/14696	7.12395e-05	0.00213465	ENSG00000271503/ENSG00000169245/ENSG00000169248/ENSG00000019582/ENSG00000106366/ENSG00000115009/ENSG00000169403/ENSG00000184371/ENSG00000090339/ENSG00000123610/ENSG00000161638/ENSG00000120217/ENSG00000162407/ENSG00000101017/ENSG00000126561/ENSG00000112096/ENSG00000115008/ENSG00000189403/ENSG00000136244/ENSG00000164171/ENSG00000125398/ENSG00000163734/ENSG00000115414/ENSG00000143878/ENSG00000168961…	CCL5/CXCL10/CXCL11/CD74/SERPINE1/CCL20/PTAFR/CSF1/ICAM1/TNFAIP6/ITGA5/CD274/PLPP3/CD40/STAT5A/SOD2/IL1A/HMGB1/IL6/ITGA2/SOX9/CXCL3/FN1/RHOB/LGALS9/PTGS2/CXCL1/SEMA4B/VTN/CXCL8/BMP2/CXCL2/LYN/CXCL5/TNFSF14/DOCK4/RET/SPHK1/PFN1/PRKD2/F3/IL23A/P2RX4/RREB1/NFE2L2/JCAD/GTSE1/VEGFC/XBP1/MYADM/THBS1/LGALS3/SEMA3B/ITGB1BP1/MYLK/SMAD3/EGFR/JAK2/SSH1/GATA3/LAMC2/ZC3H12A/NTRK3/IL1B/NRP2/HBEGF/TNF/PRKCA/PODX…	170	42	ENSG00000189403/ENSG00000108518/ENSG00000075218/ENSG00000137801/ENSG00000131981/ENSG00000119185/ENSG00000065534/ENSG00000140538/ENSG00000154229/ENSG00000125378/ENSG00000108561/ENSG00000166333/ENSG00000054148/ENSG00000181104/ENSG00000168615/ENSG00000198171/ENSG00000204628/ENSG00000177469/ENSG00000100292/ENSG00000183779/ENSG00000110955/ENSG00000127837/ENSG00000141741/ENSG00000152234/ENSG00000184731…	128	ENSG00000271503/ENSG00000169245/ENSG00000169248/ENSG00000019582/ENSG00000106366/ENSG00000115009/ENSG00000169403/ENSG00000184371/ENSG00000090339/ENSG00000123610/ENSG00000161638/ENSG00000120217/ENSG00000162407/ENSG00000101017/ENSG00000126561/ENSG00000112096/ENSG00000115008/ENSG00000136244/ENSG00000164171/ENSG00000125398/ENSG00000163734/ENSG00000115414/ENSG00000143878/ENSG00000168961/ENSG00000073756…
BP	GO:0002697	regulation of immune effector process	121/4508	294/14696	7.74805e-05	0.00230994	ENSG00000118503/ENSG00000019582/ENSG00000149131/ENSG00000125730/ENSG00000196352/ENSG00000134321/ENSG00000182326/ENSG00000169403/ENSG00000159403/ENSG00000023445/ENSG00000166710/ENSG00000079385/ENSG00000170542/ENSG00000244731/ENSG00000101017/ENSG00000107201/ENSG00000189403/ENSG00000136244/ENSG00000108771/ENSG00000076248/ENSG00000168961/ENSG00000130303/ENSG00000109072/ENSG00000184584/ENSG00000182393…	TNFAIP3/CD74/SERPING1/C3/CD55/RSAD2/C1S/PTAFR/C1R/BIRC3/B2M/CEACAM1/SERPINB9/C4A/CD40/DDX58/HMGB1/IL6/DHX58/UNG/LGALS9/BST2/VTN/TMEM173/IFNL1/LYN/HLA-E/HERC5/DUSP10/NOD2/IFIT1/IL23A/TLR3/XBP1/GPRC5B/RIPK2/LGALS3/C4B/PROS1/NECTIN2/GATA3/ZC3H12A/IL1B/ADGRE2/HSPD1/TNF/RIOK3/C4BPA/LBP/MICB/C1QBP/BIRC2/TRAF6/C2/PUM1/ARRB2/MLH1/SH2D1B/TARBP2/MALT1/BCL10/IL4R/CUEDC2/CGAS/HLA-DMB/HMOX1/APOBEC3G/CADM1/PGL…	121	31	ENSG00000189403/ENSG00000076248/ENSG00000131981/ENSG00000184500/ENSG00000144381/ENSG00000108561/ENSG00000141480/ENSG00000076242/ENSG00000139546/ENSG00000107874/ENSG00000242574/ENSG00000100292/ENSG00000182985/ENSG00000102103/ENSG00000135829/ENSG00000106804/ENSG00000253729/ENSG00000109685/ENSG00000118640/ENSG00000000003/ENSG00000153310/ENSG00000088888/ENSG00000085063/ENSG00000135046/ENSG00000160703…	90	ENSG00000118503/ENSG00000019582/ENSG00000149131/ENSG00000125730/ENSG00000196352/ENSG00000134321/ENSG00000182326/ENSG00000169403/ENSG00000159403/ENSG00000023445/ENSG00000166710/ENSG00000079385/ENSG00000170542/ENSG00000244731/ENSG00000101017/ENSG00000107201/ENSG00000136244/ENSG00000108771/ENSG00000168961/ENSG00000130303/ENSG00000109072/ENSG00000184584/ENSG00000182393/ENSG00000254087/ENSG00000204592…
BP	GO:0043154	negative regulation of cysteine-type endopeptidase activity involved in apoptotic process	42/4508	82/14696	7.94417e-05	0.00234218	ENSG00000028137/ENSG00000078081/ENSG00000023445/ENSG00000011422/ENSG00000170542/ENSG00000136826/ENSG00000089685/ENSG00000116288/ENSG00000073756/ENSG00000166681/ENSG00000125735/ENSG00000092871/ENSG00000137801/ENSG00000165672/ENSG00000116133/ENSG00000110330/ENSG00000134248/ENSG00000141480/ENSG00000126453/ENSG00000145779/ENSG00000108953/ENSG00000126432/ENSG00000112715/ENSG00000126709/ENSG00000120889…	TNFRSF1B/LAMP3/BIRC3/PLAUR/SERPINB9/KLF4/BIRC5/PARK7/PTGS2/BEX3/TNFSF14/RFFL/THBS1/PRDX3/DHCR24/BIRC2/LAMTOR5/ARRB2/BCL2L12/TNFAIP8/YWHAE/PRDX5/VEGFA/IFI6/TNFRSF10B/ARRB1/GPX1/POR/BIRC6/TRIAP1/PIH1D1/CD44/NGFR/IGBP1/CARD16/HGF/SFN/MAGEA3/RAF1/MDM2/CSNK2A1/TNFRSF10A	42	18	ENSG00000089685/ENSG00000116288/ENSG00000166681/ENSG00000137801/ENSG00000165672/ENSG00000134248/ENSG00000141480/ENSG00000126453/ENSG00000108953/ENSG00000126432/ENSG00000137486/ENSG00000233276/ENSG00000170855/ENSG00000104872/ENSG00000019991/ENSG00000175793/ENSG00000221867/ENSG00000101266	24	ENSG00000028137/ENSG00000078081/ENSG00000023445/ENSG00000011422/ENSG00000170542/ENSG00000136826/ENSG00000073756/ENSG00000125735/ENSG00000092871/ENSG00000116133/ENSG00000110330/ENSG00000145779/ENSG00000112715/ENSG00000126709/ENSG00000120889/ENSG00000127948/ENSG00000115760/ENSG00000026508/ENSG00000064300/ENSG00000089289/ENSG00000204397/ENSG00000132155/ENSG00000135679/ENSG00000104689
BP	GO:0070301	cellular response to hydrogen peroxide	42/4508	82/14696	7.94417e-05	0.00234218	ENSG00000118503/ENSG00000137496/ENSG00000136826/ENSG00000116288/ENSG00000136244/ENSG00000143878/ENSG00000100823/ENSG00000173039/ENSG00000127528/ENSG00000138061/ENSG00000156709/ENSG00000116044/ENSG00000181019/ENSG00000149273/ENSG00000183010/ENSG00000150907/ENSG00000097007/ENSG00000134954/ENSG00000101439/ENSG00000170312/ENSG00000204628/ENSG00000115694/ENSG00000132510/ENSG00000198839/ENSG00000126602…	TNFAIP3/IL18BP/KLF4/PARK7/IL6/RHOB/APEX1/RELA/KLF2/CYP1B1/AIFM1/NFE2L2/NQO1/RPS3/PYCR1/FOXO1/ABL1/ETS1/CST3/CDK1/RACK1/STK25/KDM6B/ZNF277/TRAP1/SETX/PPIF/HSF1/GPR37L1/PDCD10/MET/CBX8/PPP5C/MAP3K5/ANXA1/HGF/PDE8A/PINK1/PSAP/PDGFD/MDM2/FOXO3	42	16	ENSG00000116288/ENSG00000100823/ENSG00000156709/ENSG00000181019/ENSG00000149273/ENSG00000183010/ENSG00000170312/ENSG00000204628/ENSG00000115694/ENSG00000126602/ENSG00000141570/ENSG00000011485/ENSG00000135046/ENSG00000019991/ENSG00000158828/ENSG00000170962	26	ENSG00000118503/ENSG00000137496/ENSG00000136826/ENSG00000136244/ENSG00000143878/ENSG00000173039/ENSG00000127528/ENSG00000138061/ENSG00000116044/ENSG00000150907/ENSG00000097007/ENSG00000134954/ENSG00000101439/ENSG00000132510/ENSG00000198839/ENSG00000107290/ENSG00000108179/ENSG00000185122/ENSG00000170075/ENSG00000114209/ENSG00000105976/ENSG00000197442/ENSG00000073417/ENSG00000197746/ENSG00000135679…
BP	GO:0009150	purine ribonucleotide metabolic process	187/4508	483/14696	7.97522e-05	0.00234218	ENSG00000169245/ENSG00000169248/ENSG00000198938/ENSG00000159399/ENSG00000111775/ENSG00000159199/ENSG00000116288/ENSG00000198899/ENSG00000125356/ENSG00000119013/ENSG00000176340/ENSG00000156467/ENSG00000143153/ENSG00000100226/ENSG00000094914/ENSG00000172115/ENSG00000173660/ENSG00000198840/ENSG00000239672/ENSG00000075239/ENSG00000178035/ENSG00000154518/ENSG00000184588/ENSG00000103202/ENSG00000165264…	CXCL10/CXCL11/MT-CO3/HK2/COX6A1/ATP5MC1/PARK7/MT-ATP6/NDUFA1/NDUFB3/COX8A/UQCRB/ATP1B1/GTPBP1/AAAS/CYCS/UQCRH/MT-ND3/NME1/ACAT1/IMPDH2/ATP5MC3/PDE4B/NME4/NDUFB6/COX6C/COX6B1/ATP5MC2/ADM/NOS1/THBS1/ATP5MF/ATP5PB/NOS2/SLC26A2/AMPD3/CCNB1/HSPA1A/APRT/SDHC/EPHA2/PFKFB3/PARP1/NDUFV1/UQCC3/ATP5PD/AK5/NDUFA2/MT-CYB/EGLN1/NPR1/NUP37/MRAP2/PAPSS1/UQCR10/MT-ND2/CYC1/GPR176/STAT3/MT-CO2/PDE10A/BAD/SDHA/COX5…	187	133	ENSG00000198938/ENSG00000111775/ENSG00000159199/ENSG00000116288/ENSG00000198899/ENSG00000125356/ENSG00000119013/ENSG00000176340/ENSG00000156467/ENSG00000094914/ENSG00000172115/ENSG00000173660/ENSG00000198840/ENSG00000239672/ENSG00000075239/ENSG00000178035/ENSG00000154518/ENSG00000103202/ENSG00000165264/ENSG00000164919/ENSG00000126267/ENSG00000135390/ENSG00000137801/ENSG00000241468/ENSG00000116459…	54	ENSG00000169245/ENSG00000169248/ENSG00000159399/ENSG00000143153/ENSG00000100226/ENSG00000184588/ENSG00000148926/ENSG00000089250/ENSG00000007171/ENSG00000133805/ENSG00000142627/ENSG00000135766/ENSG00000169418/ENSG00000166073/ENSG00000168610/ENSG00000112541/ENSG00000172331/ENSG00000127914/ENSG00000015475/ENSG00000160191/ENSG00000112715/ENSG00000186951/ENSG00000137198/ENSG00000108179/ENSG00000178127…
BP	GO:0050688	regulation of defense response to virus	35/4508	65/14696	8.29821e-05	0.00242497	ENSG00000118503/ENSG00000023445/ENSG00000107201/ENSG00000108771/ENSG00000184584/ENSG00000138646/ENSG00000185745/ENSG00000110944/ENSG00000163874/ENSG00000125538/ENSG00000101782/ENSG00000204516/ENSG00000108561/ENSG00000110330/ENSG00000134644/ENSG00000139546/ENSG00000164430/ENSG00000239713/ENSG00000163840/ENSG00000102103/ENSG00000169375/ENSG00000135829/ENSG00000204610/ENSG00000132466/ENSG00000056972…	TNFAIP3/BIRC3/DDX58/DHX58/TMEM173/HERC5/IFIT1/IL23A/ZC3H12A/IL1B/RIOK3/MICB/C1QBP/BIRC2/PUM1/TARBP2/CGAS/APOBEC3G/DTX3L/PQBP1/SIN3A/DHX9/TRIM15/ANKRD17/TRAF3IP2/TSPAN6/MAVS/TRAF3/NLRX1/NPLOC4/STAT1/RNF216/DDX60/APOBEC3F/IFNLR1	35	7	ENSG00000108561/ENSG00000139546/ENSG00000102103/ENSG00000135829/ENSG00000000003/ENSG00000088888/ENSG00000160703	28	ENSG00000118503/ENSG00000023445/ENSG00000107201/ENSG00000108771/ENSG00000184584/ENSG00000138646/ENSG00000185745/ENSG00000110944/ENSG00000163874/ENSG00000125538/ENSG00000101782/ENSG00000204516/ENSG00000110330/ENSG00000134644/ENSG00000164430/ENSG00000239713/ENSG00000163840/ENSG00000169375/ENSG00000204610/ENSG00000132466/ENSG00000056972/ENSG00000131323/ENSG00000182446/ENSG00000115415/ENSG00000011275…
BP	GO:1902042	negative regulation of extrinsic apoptotic signaling pathway via death domain receptors	22/4508	35/14696	8.34693e-05	0.00242719	ENSG00000118503/ENSG00000106366/ENSG00000121858/ENSG00000090339/ENSG00000116288/ENSG00000196730/ENSG00000164104/ENSG00000003402/ENSG00000092871/ENSG00000171564/ENSG00000162734/ENSG00000135926/ENSG00000026103/ENSG00000100292/ENSG00000120889/ENSG00000102871/ENSG00000116584/ENSG00000233276/ENSG00000019991/ENSG00000171557/ENSG00000132155/ENSG00000104689	TNFAIP3/SERPINE1/TNFSF10/ICAM1/PARK7/DAPK1/HMGB2/CFLAR/RFFL/FGB/PEA15/TMBIM1/FAS/HMOX1/TNFRSF10B/TRADD/ARHGEF2/GPX1/HGF/FGG/RAF1/TNFRSF10A	22	8	ENSG00000116288/ENSG00000164104/ENSG00000171564/ENSG00000162734/ENSG00000100292/ENSG00000233276/ENSG00000019991/ENSG00000171557	14	ENSG00000118503/ENSG00000106366/ENSG00000121858/ENSG00000090339/ENSG00000196730/ENSG00000003402/ENSG00000092871/ENSG00000135926/ENSG00000026103/ENSG00000120889/ENSG00000102871/ENSG00000116584/ENSG00000132155/ENSG00000104689
BP	GO:0030335	positive regulation of cell migration	165/4508	420/14696	8.70664e-05	0.00250932	ENSG00000271503/ENSG00000169245/ENSG00000169248/ENSG00000019582/ENSG00000106366/ENSG00000115009/ENSG00000169403/ENSG00000184371/ENSG00000090339/ENSG00000123610/ENSG00000161638/ENSG00000120217/ENSG00000162407/ENSG00000101017/ENSG00000126561/ENSG00000112096/ENSG00000115008/ENSG00000189403/ENSG00000136244/ENSG00000164171/ENSG00000125398/ENSG00000163734/ENSG00000115414/ENSG00000143878/ENSG00000168961…	CCL5/CXCL10/CXCL11/CD74/SERPINE1/CCL20/PTAFR/CSF1/ICAM1/TNFAIP6/ITGA5/CD274/PLPP3/CD40/STAT5A/SOD2/IL1A/HMGB1/IL6/ITGA2/SOX9/CXCL3/FN1/RHOB/LGALS9/PTGS2/CXCL1/SEMA4B/VTN/CXCL8/BMP2/CXCL2/LYN/CXCL5/TNFSF14/DOCK4/RET/SPHK1/PFN1/PRKD2/F3/IL23A/P2RX4/RREB1/NFE2L2/JCAD/GTSE1/VEGFC/XBP1/MYADM/THBS1/LGALS3/SEMA3B/ITGB1BP1/MYLK/SMAD3/EGFR/JAK2/SSH1/GATA3/LAMC2/ZC3H12A/NTRK3/IL1B/NRP2/HBEGF/TNF/PRKCA/PODX…	165	39	ENSG00000189403/ENSG00000108518/ENSG00000075218/ENSG00000137801/ENSG00000131981/ENSG00000119185/ENSG00000065534/ENSG00000140538/ENSG00000154229/ENSG00000125378/ENSG00000108561/ENSG00000166333/ENSG00000181104/ENSG00000168615/ENSG00000198171/ENSG00000204628/ENSG00000100292/ENSG00000183779/ENSG00000110955/ENSG00000127837/ENSG00000141741/ENSG00000152234/ENSG00000184731/ENSG00000100034/ENSG00000174775…	126	ENSG00000271503/ENSG00000169245/ENSG00000169248/ENSG00000019582/ENSG00000106366/ENSG00000115009/ENSG00000169403/ENSG00000184371/ENSG00000090339/ENSG00000123610/ENSG00000161638/ENSG00000120217/ENSG00000162407/ENSG00000101017/ENSG00000126561/ENSG00000112096/ENSG00000115008/ENSG00000136244/ENSG00000164171/ENSG00000125398/ENSG00000163734/ENSG00000115414/ENSG00000143878/ENSG00000168961/ENSG00000073756…
BP	GO:0032480	negative regulation of type I interferon production	26/4508	44/14696	8.7144e-05	0.00250932	ENSG00000118503/ENSG00000140853/ENSG00000115267/ENSG00000107201/ENSG00000108771/ENSG00000150991/ENSG00000263528/ENSG00000138646/ENSG00000156587/ENSG00000182179/ENSG00000187608/ENSG00000083799/ENSG00000162924/ENSG00000143947/ENSG00000127445/ENSG00000104856/ENSG00000123609/ENSG00000183735/ENSG00000088888/ENSG00000221983/ENSG00000131323/ENSG00000160703/ENSG00000106052/ENSG00000182446/ENSG00000105298…	TNFAIP3/NLRC5/IFIH1/DDX58/DHX58/UBC/IKBKE/HERC5/UBE2L6/UBA7/ISG15/CYLD/REL/RPS27A/PIN1/RELB/NMI/TBK1/MAVS/UBA52/TRAF3/NLRX1/TAX1BP1/NPLOC4/CACTIN/RNF216	26	6	ENSG00000143947/ENSG00000127445/ENSG00000088888/ENSG00000221983/ENSG00000160703/ENSG00000105298	20	ENSG00000118503/ENSG00000140853/ENSG00000115267/ENSG00000107201/ENSG00000108771/ENSG00000150991/ENSG00000263528/ENSG00000138646/ENSG00000156587/ENSG00000182179/ENSG00000187608/ENSG00000083799/ENSG00000162924/ENSG00000104856/ENSG00000123609/ENSG00000183735/ENSG00000131323/ENSG00000106052/ENSG00000182446/ENSG00000011275
BP	GO:0007093	mitotic cell cycle checkpoint	73/4508	163/14696	9.55963e-05	0.00273935	ENSG00000122952/ENSG00000161970/ENSG00000140464/ENSG00000185499/ENSG00000166851/ENSG00000150991/ENSG00000156970/ENSG00000164109/ENSG00000178999/ENSG00000075218/ENSG00000137154/ENSG00000132612/ENSG00000134057/ENSG00000120129/ENSG00000110200/ENSG00000131747/ENSG00000087088/ENSG00000185088/ENSG00000080802/ENSG00000154920/ENSG00000170312/ENSG00000125107/ENSG00000117724/ENSG00000143947/ENSG00000135090…	ZWINT/RPL26/PML/MUC1/PLK1/UBC/BUB1B/MAD2L1/AURKB/GTSE1/RPS6/VPS4A/CCNB1/DUSP1/ANAPC15/TOP2A/BAX/RPS27L/CNOT4/EME1/CDK1/CNOT1/CENPF/RPS27A/TAOK3/NPM1/TIPIN/EP300/SOX4/TRIP13/CCND1/BUB1/CHFR/CDC25C/AURKA/PRKDC/NBN/XRCC3/RGCC/TPR/HRAS/PLK3/CDKN1A/E2F1/UBA52/PIDD1/E2F7/CASP2/CDK2/TRIAP1/BUB3/FANCI/MDM4/ZFYVE19/CLSPN/BLM/ZNF385A/RPA2/PCBP4/NDC80/SFN/E2F8/NABP2/CNOT10/FBXO31/MAP3K20/TAOK1/PLAGL1/MDM2/I…	73	49	ENSG00000122952/ENSG00000161970/ENSG00000166851/ENSG00000156970/ENSG00000164109/ENSG00000178999/ENSG00000075218/ENSG00000137154/ENSG00000132612/ENSG00000134057/ENSG00000110200/ENSG00000131747/ENSG00000087088/ENSG00000185088/ENSG00000154920/ENSG00000170312/ENSG00000117724/ENSG00000143947/ENSG00000181163/ENSG00000075131/ENSG00000124766/ENSG00000071539/ENSG00000169679/ENSG00000158402/ENSG00000087586…	24	ENSG00000140464/ENSG00000185499/ENSG00000150991/ENSG00000120129/ENSG00000080802/ENSG00000125107/ENSG00000135090/ENSG00000100393/ENSG00000110092/ENSG00000072609/ENSG00000104320/ENSG00000102760/ENSG00000047410/ENSG00000173846/ENSG00000124762/ENSG00000106144/ENSG00000198625/ENSG00000166140/ENSG00000161642/ENSG00000182973/ENSG00000103264/ENSG00000160551/ENSG00000118495/ENSG00000135679
BP	GO:0036293	response to decreased oxygen levels	134/4508	332/14696	9.6337e-05	0.00274723	ENSG00000004468/ENSG00000090339/ENSG00000139567/ENSG00000104368/ENSG00000167772/ENSG00000140464/ENSG00000164171/ENSG00000167034/ENSG00000073756/ENSG00000150991/ENSG00000141682/ENSG00000125845/ENSG00000141448/ENSG00000156273/ENSG00000137752/ENSG00000143153/ENSG00000129521/ENSG00000197930/ENSG00000003402/ENSG00000162692/ENSG00000159167/ENSG00000156709/ENSG00000104419/ENSG00000116044/ENSG00000148926…	CD38/ICAM1/ACVRL1/PLAT/ANGPTL4/PML/ITGA2/NKX3-1/PTGS2/UBC/PMAIP1/BMP2/GATA6/BACH1/CASP1/ATP1B1/EGLN3/ERO1A/CFLAR/VCAM1/STC1/AIFM1/NDRG1/NFE2L2/ADM/VEGFC/NOS1/STC2/THBS1/NOS2/DPP4/ZFP36L1/CCNA2/CCNB1/SMAD3/PSME1/CXCR4/KCNK3/CD34/P4HB/CAPN2/CAV1/MT-CYB/AHCY/CITED2/PSMC5/EGLN1/BIRC2/AQP3/ETS1/CST3/HMOX2/TLR2/CPEB4/BAD/CAT/HP1BP3/KCNMA1/PSMB5/RPS27A/NOTCH1/UCP2/PDLIM1/NR4A2/EGLN2/PSMC1/HILPDA/CREBBP/…	134	50	ENSG00000156709/ENSG00000137801/ENSG00000145386/ENSG00000134057/ENSG00000162909/ENSG00000105974/ENSG00000198727/ENSG00000101444/ENSG00000087191/ENSG00000103415/ENSG00000002330/ENSG00000121691/ENSG00000127483/ENSG00000156113/ENSG00000100804/ENSG00000143947/ENSG00000175567/ENSG00000269858/ENSG00000100764/ENSG00000135245/ENSG00000100292/ENSG00000272398/ENSG00000073050/ENSG00000168209/ENSG00000106153…	84	ENSG00000004468/ENSG00000090339/ENSG00000139567/ENSG00000104368/ENSG00000167772/ENSG00000140464/ENSG00000164171/ENSG00000167034/ENSG00000073756/ENSG00000150991/ENSG00000141682/ENSG00000125845/ENSG00000141448/ENSG00000156273/ENSG00000137752/ENSG00000143153/ENSG00000129521/ENSG00000197930/ENSG00000003402/ENSG00000162692/ENSG00000159167/ENSG00000104419/ENSG00000116044/ENSG00000148926/ENSG00000150630…
BP	GO:0001933	negative regulation of protein phosphorylation	155/4508	392/14696	9.71332e-05	0.00275662	ENSG00000138166/ENSG00000140105/ENSG00000118503/ENSG00000117228/ENSG00000146674/ENSG00000013588/ENSG00000079385/ENSG00000158125/ENSG00000145901/ENSG00000111266/ENSG00000162407/ENSG00000136826/ENSG00000163162/ENSG00000116288/ENSG00000107984/ENSG00000169242/ENSG00000173334/ENSG00000166851/ENSG00000131475/ENSG00000168398/ENSG00000254087/ENSG00000158615/ENSG00000143507/ENSG00000168078/ENSG00000101255…	DUSP5/WARS/TNFAIP3/GBP1/IGFBP3/GPRC5A/CEACAM1/XDH/TNIP1/DUSP16/PLPP3/KLF4/RNF149/PARK7/DKK1/EFNA1/TRIB1/PLK1/VPS25/BDKRB2/LYN/PPP1R15B/DUSP10/PBK/TRIB3/SPRY4/MYADM/ITGB1BP1/RTN4RL2/CHP1/CCNB1/ZC3H12A/NTRK3/IL1B/ERRFI1/LATS2/MECOM/DUSP1/FOXO1/PMEPA1/CDKN2C/QARS/PSEN1/SORL1/CAV1/DUSP8/BMP4/TESC/TRIB2/BAX/ILK/ABL1/ARRB2/CTDSP2/VRK3/TARBP2/RACK1/GSTP1/CDK4/KIRREL2/PARP14/FOXM1/JUN/PRKAR2A/TAOK3/PIN1/…	155	72	ENSG00000116288/ENSG00000107984/ENSG00000166851/ENSG00000131475/ENSG00000168078/ENSG00000119185/ENSG00000134057/ENSG00000140538/ENSG00000124225/ENSG00000123080/ENSG00000172053/ENSG00000137642/ENSG00000105974/ENSG00000125378/ENSG00000087088/ENSG00000166333/ENSG00000141480/ENSG00000139546/ENSG00000204628/ENSG00000084207/ENSG00000135446/ENSG00000111206/ENSG00000114302/ENSG00000127445/ENSG00000181163…	83	ENSG00000138166/ENSG00000140105/ENSG00000118503/ENSG00000117228/ENSG00000146674/ENSG00000013588/ENSG00000079385/ENSG00000158125/ENSG00000145901/ENSG00000111266/ENSG00000162407/ENSG00000136826/ENSG00000163162/ENSG00000169242/ENSG00000173334/ENSG00000168398/ENSG00000254087/ENSG00000158615/ENSG00000143507/ENSG00000101255/ENSG00000187678/ENSG00000179820/ENSG00000186907/ENSG00000187446/ENSG00000163874…
BP	GO:0010951	negative regulation of endopeptidase activity	87/4508	201/14696	9.83267e-05	0.00277714	ENSG00000028137/ENSG00000106366/ENSG00000149131/ENSG00000125730/ENSG00000078081/ENSG00000023445/ENSG00000011422/ENSG00000170542/ENSG00000244731/ENSG00000136826/ENSG00000089685/ENSG00000116288/ENSG00000124107/ENSG00000073756/ENSG00000123243/ENSG00000166396/ENSG00000130303/ENSG00000109072/ENSG00000021355/ENSG00000166145/ENSG00000166681/ENSG00000125735/ENSG00000092871/ENSG00000137801/ENSG00000163565…	TNFRSF1B/SERPINE1/SERPING1/C3/LAMP3/BIRC3/PLAUR/SERPINB9/C4A/KLF4/BIRC5/PARK7/SLPI/PTGS2/ITIH5/SERPINB7/BST2/VTN/SERPINB1/SPINT1/BEX3/TNFSF14/RFFL/THBS1/IFI16/PTTG1/C4B/TIMP1/PRDX3/PROS1/DHCR24/AC024940.1/PEBP1/SORL1/PI3/PAPLN/SERPINB8/SPOCK1/BIRC2/TIMP4/LAMTOR5/ARRB2/CST3/BCL2L12/TNFAIP8/SERPINB3/PICALM/YWHAE/PRDX5/VEGFA/IFI6/AC092821.1/ITIH2/TNFRSF10B/C5/ITIH6/ARRB1/GPX1/POR/SERPINA6/RECK/BIRC6…	87	32	ENSG00000089685/ENSG00000116288/ENSG00000166681/ENSG00000137801/ENSG00000164611/ENSG00000165672/ENSG00000184500/ENSG00000089220/ENSG00000137642/ENSG00000152377/ENSG00000157150/ENSG00000134248/ENSG00000141480/ENSG00000126453/ENSG00000108953/ENSG00000126432/ENSG00000106804/ENSG00000137486/ENSG00000233276/ENSG00000170099/ENSG00000170855/ENSG00000104872/ENSG00000156535/ENSG00000019991/ENSG00000102109…	55	ENSG00000028137/ENSG00000106366/ENSG00000149131/ENSG00000125730/ENSG00000078081/ENSG00000023445/ENSG00000011422/ENSG00000170542/ENSG00000244731/ENSG00000136826/ENSG00000124107/ENSG00000073756/ENSG00000123243/ENSG00000166396/ENSG00000130303/ENSG00000109072/ENSG00000021355/ENSG00000166145/ENSG00000125735/ENSG00000092871/ENSG00000163565/ENSG00000224389/ENSG00000102265/ENSG00000116133/ENSG00000177359…
BP	GO:0034599	cellular response to oxidative stress	108/4508	259/14696	9.90402e-05	0.00278397	ENSG00000118503/ENSG00000137496/ENSG00000136826/ENSG00000112096/ENSG00000116288/ENSG00000140464/ENSG00000136244/ENSG00000143878/ENSG00000100823/ENSG00000138668/ENSG00000160211/ENSG00000196730/ENSG00000116701/ENSG00000173039/ENSG00000100867/ENSG00000117450/ENSG00000131979/ENSG00000007952/ENSG00000197930/ENSG00000003402/ENSG00000127528/ENSG00000142168/ENSG00000172115/ENSG00000138061/ENSG00000228716…	TNFAIP3/IL18BP/KLF4/SOD2/PARK7/PML/IL6/RHOB/APEX1/HNRNPD/G6PD/DAPK1/NCF2/RELA/DHRS2/PRDX1/GCH1/NOX1/ERO1A/CFLAR/KLF2/SOD1/CYCS/CYP1B1/DHFR/AIFM1/NFE2L2/NQO1/FBLN5/PRDX3/CHD6/CCNA2/HSPA1A/EGFR/JAK2/ZC3H12A/RPS3/PARP1/TXNRD2/PYCR1/FOXO1/P4HB/TNF/MCL1/NCOA7/ABL1/ETS1/CST3/CAT/CDK1/RACK1/GSTP1/JUN/NR4A2/HMOX1/STK25/KDM6B/PRDX5/FOS/ROMO1/GSR/SIN3A/MELK/TXN2/ZNF277/TRAP1/SETX/CCS/PPIF/NONO/ATP2A2/HSF1/…	108	48	ENSG00000116288/ENSG00000100823/ENSG00000138668/ENSG00000160211/ENSG00000117450/ENSG00000142168/ENSG00000172115/ENSG00000228716/ENSG00000156709/ENSG00000181019/ENSG00000165672/ENSG00000145386/ENSG00000204389/ENSG00000149273/ENSG00000143799/ENSG00000184470/ENSG00000183010/ENSG00000121691/ENSG00000170312/ENSG00000204628/ENSG00000084207/ENSG00000100292/ENSG00000115694/ENSG00000126432/ENSG00000125995…	60	ENSG00000118503/ENSG00000137496/ENSG00000136826/ENSG00000112096/ENSG00000140464/ENSG00000136244/ENSG00000143878/ENSG00000196730/ENSG00000116701/ENSG00000173039/ENSG00000100867/ENSG00000131979/ENSG00000007952/ENSG00000197930/ENSG00000003402/ENSG00000127528/ENSG00000138061/ENSG00000116044/ENSG00000140092/ENSG00000124177/ENSG00000146648/ENSG00000096968/ENSG00000163874/ENSG00000150907/ENSG00000185624…
BP	GO:0071897	DNA biosynthetic process	84/4508	193/14696	0.000102141	0.00285753	ENSG00000139567/ENSG00000136826/ENSG00000150991/ENSG00000138668/ENSG00000122566/ENSG00000135624/ENSG00000145912/ENSG00000135486/ENSG00000166803/ENSG00000140451/ENSG00000105287/ENSG00000156587/ENSG00000178999/ENSG00000196262/ENSG00000117650/ENSG00000182179/ENSG00000106628/ENSG00000187608/ENSG00000080824/ENSG00000130826/ENSG00000106399/ENSG00000176890/ENSG00000150753/ENSG00000146731/ENSG00000115350…	ACVRL1/KLF4/UBC/HNRNPD/HNRNPA2B1/CCT7/NHP2/HNRNPA1/PCLAF/PIF1/PRKD2/UBE2L6/AURKB/PPIA/NEK2/UBA7/POLD2/ISG15/HSP90AA1/DKC1/RPA3/TYMS/CCT5/CCT6A/POLE4/DUSP1/CCT3/POLE3/RFC5/HNRNPC/NOP10/ARRB2/RPA1/CCT4/CENPF/RPS27A/CCT2/XRN1/PARM1/LIG1/CTC1/XRCC5/TCP1/EXOSC10/POLA1/USP10/HNRNPU/SH2B1/POLK/NBN/SMG7/HSP90AB1/XRCC3/RGCC/DNA2/DSCC1/CDKN1A/PINX1/GAR1/UBA52/TNKS/ZBTB1/CCT8/XRCC2/CTGF/NEK7/RFC4/ANKRD1/BMP…	84	53	ENSG00000138668/ENSG00000122566/ENSG00000135624/ENSG00000145912/ENSG00000135486/ENSG00000166803/ENSG00000140451/ENSG00000178999/ENSG00000196262/ENSG00000117650/ENSG00000106628/ENSG00000080824/ENSG00000130826/ENSG00000106399/ENSG00000176890/ENSG00000150753/ENSG00000146731/ENSG00000115350/ENSG00000163468/ENSG00000148229/ENSG00000111445/ENSG00000092199/ENSG00000182117/ENSG00000141480/ENSG00000132383…	31	ENSG00000139567/ENSG00000136826/ENSG00000150991/ENSG00000105287/ENSG00000156587/ENSG00000182179/ENSG00000187608/ENSG00000120129/ENSG00000114127/ENSG00000169116/ENSG00000178971/ENSG00000171824/ENSG00000103194/ENSG00000122008/ENSG00000104320/ENSG00000116698/ENSG00000102760/ENSG00000124762/ENSG00000173273/ENSG00000126804/ENSG00000118523/ENSG00000151414/ENSG00000148677/ENSG00000204217/ENSG00000107854…
BP	GO:0032200	telomere organization	74/4508	166/14696	0.00010309	0.00287048	ENSG00000140464/ENSG00000100823/ENSG00000138668/ENSG00000122566/ENSG00000276180/ENSG00000135624/ENSG00000145912/ENSG00000135486/ENSG00000140451/ENSG00000178999/ENSG00000041880/ENSG00000117650/ENSG00000106628/ENSG00000080824/ENSG00000163041/ENSG00000130826/ENSG00000106399/ENSG00000150753/ENSG00000067066/ENSG00000146731/ENSG00000143799/ENSG00000115350/ENSG00000163468/ENSG00000148229/ENSG00000111445…	PML/APEX1/HNRNPD/HNRNPA2B1/HIST1H4I/CCT7/NHP2/HNRNPA1/PIF1/AURKB/PARP3/NEK2/POLD2/HSP90AA1/H3F3A/DKC1/RPA3/CCT5/SP100/CCT6A/PARP1/POLE4/CCT3/POLE3/RFC5/HNRNPC/NOP10/FEN1/XRCC6/RPA1/SMG1/CCT4/CCT2/XRN1/CTC1/XRCC5/TCP1/RECQL4/XRCC1/HIST1H3E/EXOSC10/POLA1/SMARCAL1/HNRNPU/CCNE1/PRKDC/NBN/SMG7/HSP90AB1/DOT1L/XRCC3/DNA2/PINX1/GAR1/TNKS/HIST2H4A/CCT8/NEK7/RFC4/HIST1H4H/TNKS2/RAD51C/BLM/RPA2/RFC3/ERCC1/T…	74	54	ENSG00000100823/ENSG00000138668/ENSG00000122566/ENSG00000135624/ENSG00000145912/ENSG00000135486/ENSG00000140451/ENSG00000178999/ENSG00000117650/ENSG00000106628/ENSG00000080824/ENSG00000163041/ENSG00000130826/ENSG00000106399/ENSG00000150753/ENSG00000146731/ENSG00000143799/ENSG00000115350/ENSG00000163468/ENSG00000148229/ENSG00000111445/ENSG00000092199/ENSG00000182117/ENSG00000168496/ENSG00000196419…	20	ENSG00000140464/ENSG00000276180/ENSG00000041880/ENSG00000067066/ENSG00000157106/ENSG00000114127/ENSG00000178971/ENSG00000274750/ENSG00000171824/ENSG00000138375/ENSG00000104320/ENSG00000116698/ENSG00000104885/ENSG00000173273/ENSG00000270882/ENSG00000151414/ENSG00000158406/ENSG00000107854/ENSG00000132604/ENSG00000175595
BP	GO:0002757	immune response-activating signal transduction	168/4508	430/14696	0.000105284	0.0029178	ENSG00000181143/ENSG00000118503/ENSG00000117228/ENSG00000163131/ENSG00000134321/ENSG00000004468/ENSG00000134070/ENSG00000023445/ENSG00000079385/ENSG00000125347/ENSG00000145901/ENSG00000111801/ENSG00000115267/ENSG00000100600/ENSG00000107201/ENSG00000198788/ENSG00000189403/ENSG00000108771/ENSG00000131378/ENSG00000185499/ENSG00000150991/ENSG00000263528/ENSG00000173039/ENSG00000254087/ENSG00000173702…	MUC16/TNFAIP3/GBP1/CTSS/RSAD2/CD38/IRAK2/BIRC3/CEACAM1/IRF1/TNIP1/BTN3A3/IFIH1/LGMN/DDX58/MUC2/HMGB1/DHX58/RFTN1/MUC1/UBC/IKBKE/RELA/LYN/MUC13/NOD2/PRKD2/THEMIS2/PDE4B/TRIM5/TLR3/PLCG2/RIPK2/MUC5AC/LGALS3/HSP90AA1/FGB/CLEC4E/NFKB1/HSPA1A/BRK1/NECTIN2/ARPC4/GATA3/ZC3H12A/PSME1/BTN3A1/RPS3/IRF7/HSPD1/TAB2/CYLD/PSEN1/RIOK3/CAV1/PELI1/LBP/PSMC5/MICB/C1QBP/BAX/BIRC2/CTSB/TRAF6/ABL1/PHPT1/PUM1/ARRB2/TL…	168	51	ENSG00000189403/ENSG00000131981/ENSG00000080824/ENSG00000171564/ENSG00000204389/ENSG00000254999/ENSG00000241553/ENSG00000149273/ENSG00000144381/ENSG00000105974/ENSG00000087191/ENSG00000108561/ENSG00000087088/ENSG00000054148/ENSG00000141480/ENSG00000100804/ENSG00000143947/ENSG00000108984/ENSG00000100764/ENSG00000134215/ENSG00000101182/ENSG00000175166/ENSG00000055163/ENSG00000072062/ENSG00000165916…	117	ENSG00000181143/ENSG00000118503/ENSG00000117228/ENSG00000163131/ENSG00000134321/ENSG00000004468/ENSG00000134070/ENSG00000023445/ENSG00000079385/ENSG00000125347/ENSG00000145901/ENSG00000111801/ENSG00000115267/ENSG00000100600/ENSG00000107201/ENSG00000198788/ENSG00000108771/ENSG00000131378/ENSG00000185499/ENSG00000150991/ENSG00000263528/ENSG00000173039/ENSG00000254087/ENSG00000173702/ENSG00000167207…
BP	GO:0045861	negative regulation of proteolysis	120/4508	293/14696	0.000105986	0.00292353	ENSG00000028137/ENSG00000106366/ENSG00000149131/ENSG00000125730/ENSG00000078081/ENSG00000196352/ENSG00000104368/ENSG00000023445/ENSG00000011422/ENSG00000170542/ENSG00000244731/ENSG00000136826/ENSG00000089685/ENSG00000116288/ENSG00000140464/ENSG00000124107/ENSG00000136770/ENSG00000169242/ENSG00000073756/ENSG00000123243/ENSG00000102921/ENSG00000166396/ENSG00000130303/ENSG00000109072/ENSG00000021355…	TNFRSF1B/SERPINE1/SERPING1/C3/LAMP3/CD55/PLAT/BIRC3/PLAUR/SERPINB9/C4A/KLF4/BIRC5/PARK7/PML/SLPI/DNAJC1/EFNA1/PTGS2/ITIH5/N4BP1/SERPINB7/BST2/VTN/SERPINB1/SPINT1/BEX3/TNFSF14/PBK/RFFL/RPL5/THBS1/IFI16/PTTG1/RPL11/C4B/TIMP1/PRDX3/PROS1/DHCR24/AC024940.1/PDCL3/PEBP1/PSEN1/SORL1/PI3/C4BPA/PAPLN/SERPINB8/SPOCK1/PRKCG/BIRC2/TIMP4/LAMTOR5/ARRB2/CST3/BCL2L12/TNFAIP8/SERPINB3/PICALM/YWHAE/PRDX5/CDK5/SNX1…	120	47	ENSG00000089685/ENSG00000116288/ENSG00000166681/ENSG00000168078/ENSG00000122406/ENSG00000137801/ENSG00000164611/ENSG00000142676/ENSG00000165672/ENSG00000184500/ENSG00000115539/ENSG00000089220/ENSG00000137642/ENSG00000152377/ENSG00000157150/ENSG00000134248/ENSG00000141480/ENSG00000126453/ENSG00000108953/ENSG00000126432/ENSG00000164885/ENSG00000147164/ENSG00000106804/ENSG00000125691/ENSG00000198168…	73	ENSG00000028137/ENSG00000106366/ENSG00000149131/ENSG00000125730/ENSG00000078081/ENSG00000196352/ENSG00000104368/ENSG00000023445/ENSG00000011422/ENSG00000170542/ENSG00000244731/ENSG00000136826/ENSG00000140464/ENSG00000124107/ENSG00000136770/ENSG00000169242/ENSG00000073756/ENSG00000123243/ENSG00000102921/ENSG00000166396/ENSG00000130303/ENSG00000109072/ENSG00000021355/ENSG00000166145/ENSG00000125735…
BP	GO:0007249	I-kappaB kinase/NF-kappaB signaling	101/4508	240/14696	0.000107998	0.00296516	ENSG00000118503/ENSG00000019582/ENSG00000121858/ENSG00000134070/ENSG00000023445/ENSG00000132274/ENSG00000145901/ENSG00000101017/ENSG00000115008/ENSG00000198959/ENSG00000128284/ENSG00000077150/ENSG00000168961/ENSG00000150991/ENSG00000263528/ENSG00000130303/ENSG00000173039/ENSG00000123240/ENSG00000137752/ENSG00000003400/ENSG00000003402/ENSG00000167207/ENSG00000171206/ENSG00000100097/ENSG00000132256…	TNFAIP3/CD74/TNFSF10/IRAK2/BIRC3/TRIM22/TNIP1/CD40/IL1A/TGM2/APOL3/NFKB2/LGALS9/UBC/IKBKE/BST2/RELA/OPTN/CASP1/CASP10/CFLAR/NOD2/TRIM8/LGALS1/TRIM5/TLR3/GPRC5B/RIPK2/TRIM38/CANT1/NFKB1/SECTM1/ZC3H12A/MID2/RHOC/IL1B/TLE1/TAB2/REL/TNF/RIOK3/PELI1/AKAP13/BIRC2/TRAF6/ABL1/F2R/TLR2/S100A4/DDRGK1/MYD88/GSTP1/MALT1/RPS27A/BCL10/BRD4/NFKBIA/RELB/HACD3/HMOX1/ZFAND6/AZI2/NEK6/TAB3/DAB2IP/USP10/TNFRSF10B/AS…	101	21	ENSG00000100097/ENSG00000155366/ENSG00000181104/ENSG00000196154/ENSG00000198171/ENSG00000084207/ENSG00000143947/ENSG00000074696/ENSG00000100292/ENSG00000189171/ENSG00000213186/ENSG00000000003/ENSG00000011485/ENSG00000088888/ENSG00000221983/ENSG00000160703/ENSG00000158828/ENSG00000214078/ENSG00000088832/ENSG00000179526/ENSG00000067182	80	ENSG00000118503/ENSG00000019582/ENSG00000121858/ENSG00000134070/ENSG00000023445/ENSG00000132274/ENSG00000145901/ENSG00000101017/ENSG00000115008/ENSG00000198959/ENSG00000128284/ENSG00000077150/ENSG00000168961/ENSG00000150991/ENSG00000263528/ENSG00000130303/ENSG00000173039/ENSG00000123240/ENSG00000137752/ENSG00000003400/ENSG00000003402/ENSG00000167207/ENSG00000171206/ENSG00000132256/ENSG00000164342…
BP	GO:0097300	programmed necrotic cell death	24/4508	40/14696	0.000116085	0.00316915	ENSG00000023445/ENSG00000168404/ENSG00000150991/ENSG00000137752/ENSG00000003402/ENSG00000164342/ENSG00000083799/ENSG00000232810/ENSG00000026103/ENSG00000105974/ENSG00000087088/ENSG00000110330/ENSG00000247077/ENSG00000143947/ENSG00000060138/ENSG00000151729/ENSG00000108179/ENSG00000102871/ENSG00000116584/ENSG00000188763/ENSG00000125826/ENSG00000221983/ENSG00000197442/ENSG00000100504	BIRC3/MLKL/UBC/CASP1/CFLAR/TLR3/CYLD/TNF/FAS/CAV1/BAX/BIRC2/PGAM5/RPS27A/YBX3/SLC25A4/PPIF/TRADD/ARHGEF2/FZD9/RBCK1/UBA52/MAP3K5/PYGL	24	7	ENSG00000105974/ENSG00000087088/ENSG00000247077/ENSG00000143947/ENSG00000151729/ENSG00000221983/ENSG00000100504	17	ENSG00000023445/ENSG00000168404/ENSG00000150991/ENSG00000137752/ENSG00000003402/ENSG00000164342/ENSG00000083799/ENSG00000232810/ENSG00000026103/ENSG00000110330/ENSG00000060138/ENSG00000108179/ENSG00000102871/ENSG00000116584/ENSG00000188763/ENSG00000125826/ENSG00000197442
BP	GO:1900182	positive regulation of protein localization to nucleus	33/4508	61/14696	0.000116501	0.00316915	ENSG00000116288/ENSG00000166851/ENSG00000073756/ENSG00000184584/ENSG00000135624/ENSG00000171206/ENSG00000075218/ENSG00000096968/ENSG00000163874/ENSG00000150753/ENSG00000146731/ENSG00000163468/ENSG00000080815/ENSG00000170312/ENSG00000115484/ENSG00000166226/ENSG00000163840/ENSG00000120438/ENSG00000104517/ENSG00000198087/ENSG00000065150/ENSG00000096384/ENSG00000047410/ENSG00000254093/ENSG00000088888…	PARK7/PLK1/PTGS2/TMEM173/CCT7/TRIM8/GTSE1/JAK2/ZC3H12A/CCT5/CCT6A/CCT3/PSEN1/CDK1/CCT4/CCT2/DTX3L/TCP1/UBR5/CD2AP/IPO5/HSP90AB1/TPR/PINX1/MAVS/SESN2/CCT8/NGFR/HYAL2/LIF/MCRS1/EIF2AK3/CDK5RAP3	33	19	ENSG00000116288/ENSG00000166851/ENSG00000135624/ENSG00000075218/ENSG00000150753/ENSG00000146731/ENSG00000163468/ENSG00000170312/ENSG00000115484/ENSG00000166226/ENSG00000120438/ENSG00000065150/ENSG00000096384/ENSG00000254093/ENSG00000088888/ENSG00000156261/ENSG00000068001/ENSG00000187778/ENSG00000108465	14	ENSG00000073756/ENSG00000184584/ENSG00000171206/ENSG00000096968/ENSG00000163874/ENSG00000080815/ENSG00000163840/ENSG00000104517/ENSG00000198087/ENSG00000047410/ENSG00000130766/ENSG00000064300/ENSG00000128342/ENSG00000172071
BP	GO:2001242	regulation of intrinsic apoptotic signaling pathway	67/4508	148/14696	0.000122651	0.00332114	ENSG00000019582/ENSG00000011422/ENSG00000140379/ENSG00000161970/ENSG00000112096/ENSG00000116288/ENSG00000167034/ENSG00000185499/ENSG00000073756/ENSG00000141682/ENSG00000168398/ENSG00000007952/ENSG00000142168/ENSG00000116044/ENSG00000100219/ENSG00000165119/ENSG00000162298/ENSG00000204389/ENSG00000183255/ENSG00000149273/ENSG00000143799/ENSG00000089248/ENSG00000083799/ENSG00000185624/ENSG00000105928…	CD74/PLAUR/BCL2A1/RPL26/SOD2/PARK7/NKX3-1/MUC1/PTGS2/PMAIP1/BDKRB2/NOX1/SOD1/NFE2L2/XBP1/HNRNPK/SYVN1/HSPA1A/PTTG1IP/RPS3/PARP1/ERP29/CYLD/P4HB/GSDME/MCL1/CAV1/ACKR3/BAX/BAD/BCL2L12/RACK1/YBX3/BID/TRAP1/VDAC2/PPIF/TPT1/NONO/FIS1/ARHGEF2/VNN1/FIGNL1/NACC2/NOC2L/GPX1/SGMS1/TAF9B/TRIAP1/MSX1/SFPQ/CD44/DDIT3/TXNDC12/ZNF385A/PTPN2/PLAGL2/PINK1/CCAR2/IVNS1ABP/MAGEA3/TMEM161A/MDM2/SEPT4/DAPK2/ENO1/EIF2A…	67	31	ENSG00000161970/ENSG00000116288/ENSG00000142168/ENSG00000165119/ENSG00000204389/ENSG00000149273/ENSG00000143799/ENSG00000089248/ENSG00000105974/ENSG00000087088/ENSG00000002330/ENSG00000126453/ENSG00000204628/ENSG00000126602/ENSG00000133112/ENSG00000147140/ENSG00000214253/ENSG00000132436/ENSG00000148411/ENSG00000188976/ENSG00000233276/ENSG00000187325/ENSG00000170855/ENSG00000116560/ENSG00000117862…	36	ENSG00000019582/ENSG00000011422/ENSG00000140379/ENSG00000112096/ENSG00000167034/ENSG00000185499/ENSG00000073756/ENSG00000141682/ENSG00000168398/ENSG00000007952/ENSG00000116044/ENSG00000100219/ENSG00000162298/ENSG00000183255/ENSG00000083799/ENSG00000185624/ENSG00000105928/ENSG00000143384/ENSG00000144476/ENSG00000060138/ENSG00000015475/ENSG00000165637/ENSG00000108179/ENSG00000116584/ENSG00000112299…
BP	GO:0001667	ameboidal-type cell migration	138/4508	346/14696	0.000145202	0.00391384	ENSG00000139567/ENSG00000124145/ENSG00000128917/ENSG00000079385/ENSG00000101017/ENSG00000136826/ENSG00000126561/ENSG00000189403/ENSG00000140464/ENSG00000164171/ENSG00000125398/ENSG00000169242/ENSG00000172757/ENSG00000143878/ENSG00000073756/ENSG00000185033/ENSG00000090776/ENSG00000169855/ENSG00000143507/ENSG00000171951/ENSG00000123358/ENSG00000165731/ENSG00000108518/ENSG00000105287/ENSG00000138061…	ACVRL1/SDC4/DLL4/CEACAM1/CD40/KLF4/STAT5A/HMGB1/PML/ITGA2/SOX9/EFNA1/CFL1/RHOB/PTGS2/SEMA4B/EFNB1/ROBO1/DUSP10/SCG2/NR4A1/RET/PFN1/PRKD2/CYP1B1/STC1/P2RX4/RREB1/NFE2L2/RFFL/JCAD/ADAMTS9/VEGFC/ARID5B/PTPRM/THBS1/AMOTL2/SEMA3B/ITGB1BP1/TIMP1/ZEB2/DPP4/GATA3/ZC3H12A/EPHA2/SP100/NRP2/HBEGF/PRKCA/MAP2K3/BMPER/BMP4/LGALS8/CSNK2B/ID1/C1QBP/DOCK5/SCARB1/ILK/ABL1/SYNE2/ETS1/ALX1/SRGAP2/KRT16/ADAM9/STARD13…	138	35	ENSG00000189403/ENSG00000172757/ENSG00000171951/ENSG00000108518/ENSG00000137801/ENSG00000119185/ENSG00000154229/ENSG00000125378/ENSG00000204435/ENSG00000108561/ENSG00000166333/ENSG00000180318/ENSG00000168615/ENSG00000213853/ENSG00000143545/ENSG00000100292/ENSG00000113273/ENSG00000183943/ENSG00000110955/ENSG00000127837/ENSG00000091583/ENSG00000131236/ENSG00000152234/ENSG00000023734/ENSG00000100034…	103	ENSG00000139567/ENSG00000124145/ENSG00000128917/ENSG00000079385/ENSG00000101017/ENSG00000136826/ENSG00000126561/ENSG00000140464/ENSG00000164171/ENSG00000125398/ENSG00000169242/ENSG00000143878/ENSG00000073756/ENSG00000185033/ENSG00000090776/ENSG00000169855/ENSG00000143507/ENSG00000123358/ENSG00000165731/ENSG00000105287/ENSG00000138061/ENSG00000159167/ENSG00000135124/ENSG00000124782/ENSG00000116044…
BP	GO:2001057	reactive nitrogen species metabolic process	34/4508	64/14696	0.000148354	0.00398062	ENSG00000090339/ENSG00000136826/ENSG00000073756/ENSG00000130707/ENSG00000131979/ENSG00000127528/ENSG00000138061/ENSG00000135124/ENSG00000089250/ENSG00000181019/ENSG00000058668/ENSG00000116096/ENSG00000080824/ENSG00000007171/ENSG00000166949/ENSG00000096968/ENSG00000163874/ENSG00000125538/ENSG00000174059/ENSG00000232810/ENSG00000105974/ENSG00000137462/ENSG00000118965/ENSG00000186205/ENSG00000139531…	ICAM1/KLF4/PTGS2/ASS1/GCH1/KLF2/CYP1B1/P2RX4/NOS1/NQO1/ATP2B4/SPR/HSP90AA1/NOS2/SMAD3/JAK2/ZC3H12A/IL1B/CD34/TNF/CAV1/TLR2/WDR35/MARC1/SUOX/KHSRP/HSP90AB1/POR/TLR6/ITGB2/EDN1/PTK2B/MARC2/INSR	34	10	ENSG00000181019/ENSG00000116096/ENSG00000080824/ENSG00000105974/ENSG00000118965/ENSG00000186205/ENSG00000139531/ENSG00000088247/ENSG00000096384/ENSG00000117791	24	ENSG00000090339/ENSG00000136826/ENSG00000073756/ENSG00000130707/ENSG00000131979/ENSG00000127528/ENSG00000138061/ENSG00000135124/ENSG00000089250/ENSG00000058668/ENSG00000007171/ENSG00000166949/ENSG00000096968/ENSG00000163874/ENSG00000125538/ENSG00000174059/ENSG00000232810/ENSG00000137462/ENSG00000127948/ENSG00000174130/ENSG00000160255/ENSG00000078401/ENSG00000120899/ENSG00000171105
BP	GO:0051259	protein complex oligomerization	185/4508	482/14696	0.000149869	0.00400307	ENSG00000271503/ENSG00000118503/ENSG00000019582/ENSG00000117228/ENSG00000139567/ENSG00000023445/ENSG00000132274/ENSG00000167772/ENSG00000173918/ENSG00000112096/ENSG00000154451/ENSG00000197747/ENSG00000198959/ENSG00000103966/ENSG00000168404/ENSG00000263528/ENSG00000087085/ENSG00000141682/ENSG00000166337/ENSG00000166228/ENSG00000077522/ENSG00000276180/ENSG00000131979/ENSG00000137877/ENSG00000049249…	CCL5/TNFAIP3/CD74/GBP1/ACVRL1/BIRC3/TRIM22/ANGPTL4/C1QTNF1/SOD2/GBP5/S100A10/TGM2/EHD4/MLKL/IKBKE/ACHE/PMAIP1/TAF10/PCBD1/ACTN2/HIST1H4I/GCH1/SPTBN5/TNFRSF9/DGKD/NOD2/TOR1B/B4GALT1/ACAT1/IMPDH2/OAT/P2RX4/SHMT1/TNFAIP1/ITPR3/BIK/CHP1/SHMT2/BRK1/ZC3H12A/RHOC/RASEF/HM13/CLDN1/UXS1/TRPA1/TMC8/DHRS4/RNF213/RIOK3/LRP4/SORL1/CHMP3/DUT/CAV1/ALDH5A1/BAX/BIRC2/ILK/DCTPP1/HSD17B10/XRCC6/RRM1/RCC1/MAT2A/PANX…	185	87	ENSG00000197747/ENSG00000166337/ENSG00000166228/ENSG00000075239/ENSG00000178035/ENSG00000065154/ENSG00000176974/ENSG00000182199/ENSG00000254999/ENSG00000155366/ENSG00000157326/ENSG00000134569/ENSG00000137642/ENSG00000115561/ENSG00000128951/ENSG00000105974/ENSG00000112294/ENSG00000087088/ENSG00000166333/ENSG00000179958/ENSG00000072506/ENSG00000196419/ENSG00000167325/ENSG00000180198/ENSG00000168906…	98	ENSG00000271503/ENSG00000118503/ENSG00000019582/ENSG00000117228/ENSG00000139567/ENSG00000023445/ENSG00000132274/ENSG00000167772/ENSG00000173918/ENSG00000112096/ENSG00000154451/ENSG00000198959/ENSG00000103966/ENSG00000168404/ENSG00000263528/ENSG00000087085/ENSG00000141682/ENSG00000077522/ENSG00000276180/ENSG00000131979/ENSG00000137877/ENSG00000049249/ENSG00000077044/ENSG00000167207/ENSG00000136816…
BP	GO:0048732	gland development	157/4508	401/14696	0.000155018	0.00412195	ENSG00000140279/ENSG00000118503/ENSG00000184371/ENSG00000159399/ENSG00000079385/ENSG00000158125/ENSG00000039068/ENSG00000126561/ENSG00000213626/ENSG00000140464/ENSG00000164171/ENSG00000125398/ENSG00000198959/ENSG00000103089/ENSG00000110492/ENSG00000167034/ENSG00000138668/ENSG00000128918/ENSG00000109072/ENSG00000173039/ENSG00000169855/ENSG00000166337/ENSG00000125845/ENSG00000120149/ENSG00000141448…	DUOX2/TNFAIP3/CSF1/HK2/CEACAM1/XDH/CDH1/STAT5A/LBH/PML/ITGA2/SOX9/TGM2/FA2H/MDK/NKX3-1/HNRNPD/ALDH1A2/VTN/RELA/ROBO1/TAF10/BMP2/MSX2/GATA6/ID4/CFLAR/SOD1/FSTL3/FKBP4/B4GALT1/NME1/ACAT1/RREB1/DKK3/OAS2/ARID5B/XBP1/KDM5B/CAD/APRT/SMAD3/EGFR/JAK2/FOXC1/GATA3/TYMS/EPHA2/CLDN1/RARB/TNF/PPDPF/NR0B1/CCNB2/PSEN1/TNFRSF11A/DUT/CAV1/NTN1/BMP4/CITED2/JARID2/CSNK2B/BAX/AREG/ABL1/ETS1/SIX1/CST3/WNT4/MT-CO2/HO…	157	56	ENSG00000213626/ENSG00000138668/ENSG00000166337/ENSG00000142168/ENSG00000004478/ENSG00000239672/ENSG00000075239/ENSG00000084774/ENSG00000198931/ENSG00000176890/ENSG00000125534/ENSG00000169297/ENSG00000157456/ENSG00000128951/ENSG00000105974/ENSG00000125378/ENSG00000204435/ENSG00000087088/ENSG00000198712/ENSG00000175567/ENSG00000169083/ENSG00000100292/ENSG00000118965/ENSG00000115461/ENSG00000183779…	101	ENSG00000140279/ENSG00000118503/ENSG00000184371/ENSG00000159399/ENSG00000079385/ENSG00000158125/ENSG00000039068/ENSG00000126561/ENSG00000140464/ENSG00000164171/ENSG00000125398/ENSG00000198959/ENSG00000103089/ENSG00000110492/ENSG00000167034/ENSG00000128918/ENSG00000109072/ENSG00000173039/ENSG00000169855/ENSG00000125845/ENSG00000120149/ENSG00000141448/ENSG00000172201/ENSG00000003402/ENSG00000070404…
BP	GO:0043393	regulation of protein binding	84/4508	195/14696	0.000156233	0.00413561	ENSG00000119922/ENSG00000166710/ENSG00000108342/ENSG00000116288/ENSG00000124107/ENSG00000107984/ENSG00000167034/ENSG00000166851/ENSG00000109072/ENSG00000166228/ENSG00000184584/ENSG00000125845/ENSG00000185745/ENSG00000178999/ENSG00000117632/ENSG00000075218/ENSG00000101255/ENSG00000075340/ENSG00000104312/ENSG00000110888/ENSG00000142676/ENSG00000119185/ENSG00000123384/ENSG00000183207/ENSG00000167895…	IFIT2/B2M/CSF3/PARK7/SLPI/DKK1/NKX3-1/PLK1/VTN/PCBD1/TMEM173/BMP2/IFIT1/AURKB/STMN1/GTSE1/TRIB3/ADD2/RIPK2/CAPRIN2/RPL11/ITGB1BP1/LRP1/RUVBL2/TMC8/CYLD/CRTAC1/PSEN1/SORL1/DUT/CAV1/BMP4/ID1/BAX/ABL1/ARRB2/SPAG9/RIPOR2/PIN1/PKD1/EP300/DTX3L/ADRB2/CDK5/LDOC1/EPB41/USP33/PPARA/DAB2IP/RAN/AES/LFNG/PRKACA/HSF1/STUB1/AURKA/CTSZ/ARRB1/HSP90AB1/MET/DNAJB2/BAMBI/STPG1/GAS8/ARHGEF7/FLOT1/CARD16/ANXA2/DDX11/…	84	40	ENSG00000116288/ENSG00000107984/ENSG00000166851/ENSG00000166228/ENSG00000178999/ENSG00000117632/ENSG00000075218/ENSG00000075340/ENSG00000142676/ENSG00000119185/ENSG00000183207/ENSG00000137642/ENSG00000128951/ENSG00000105974/ENSG00000125378/ENSG00000087088/ENSG00000141480/ENSG00000127445/ENSG00000164885/ENSG00000182195/ENSG00000132341/ENSG00000104964/ENSG00000106003/ENSG00000072062/ENSG00000103266…	44	ENSG00000119922/ENSG00000166710/ENSG00000108342/ENSG00000124107/ENSG00000167034/ENSG00000109072/ENSG00000184584/ENSG00000125845/ENSG00000185745/ENSG00000101255/ENSG00000104312/ENSG00000110888/ENSG00000123384/ENSG00000167895/ENSG00000083799/ENSG00000095713/ENSG00000080815/ENSG00000125968/ENSG00000097007/ENSG00000008294/ENSG00000111913/ENSG00000008710/ENSG00000100393/ENSG00000163840/ENSG00000169252…
BP	GO:0016266	O-glycan processing	31/4508	57/14696	0.000163467	0.00430779	ENSG00000181143/ENSG00000198788/ENSG00000110080/ENSG00000185499/ENSG00000164574/ENSG00000158470/ENSG00000173702/ENSG00000215182/ENSG00000119514/ENSG00000176597/ENSG00000140297/ENSG00000178234/ENSG00000169876/ENSG00000170340/ENSG00000008513/ENSG00000156966/ENSG00000139629/ENSG00000176928/ENSG00000110328/ENSG00000141429/ENSG00000101346/ENSG00000257594/ENSG00000070731/ENSG00000174473/ENSG00000144278…	MUC16/MUC2/ST3GAL4/MUC1/GALNT10/B4GALT5/MUC13/MUC5AC/GALNT12/B3GNT5/GCNT3/GALNT11/MUC17/B3GNT2/ST3GAL1/B3GNT7/GALNT6/GCNT4/GALNT18/GALNT1/POFUT1/GALNT4/ST6GALNAC2/GALNTL6/GALNT13/MUC3A/GALNT7/MUC5B/ST3GAL2/C1GALT1/B3GNT3	31	8	ENSG00000164574/ENSG00000178234/ENSG00000139629/ENSG00000141429/ENSG00000101346/ENSG00000174473/ENSG00000144278/ENSG00000109586	23	ENSG00000181143/ENSG00000198788/ENSG00000110080/ENSG00000185499/ENSG00000158470/ENSG00000173702/ENSG00000215182/ENSG00000119514/ENSG00000176597/ENSG00000140297/ENSG00000169876/ENSG00000170340/ENSG00000008513/ENSG00000156966/ENSG00000176928/ENSG00000110328/ENSG00000257594/ENSG00000070731/ENSG00000169894/ENSG00000117983/ENSG00000157350/ENSG00000106392/ENSG00000179913
BP	GO:0001666	response to hypoxia	130/4508	324/14696	0.000164732	0.00432185	ENSG00000004468/ENSG00000090339/ENSG00000139567/ENSG00000104368/ENSG00000167772/ENSG00000140464/ENSG00000164171/ENSG00000167034/ENSG00000073756/ENSG00000150991/ENSG00000141682/ENSG00000125845/ENSG00000141448/ENSG00000156273/ENSG00000137752/ENSG00000143153/ENSG00000129521/ENSG00000197930/ENSG00000003402/ENSG00000162692/ENSG00000159167/ENSG00000104419/ENSG00000116044/ENSG00000148926/ENSG00000150630…	CD38/ICAM1/ACVRL1/PLAT/ANGPTL4/PML/ITGA2/NKX3-1/PTGS2/UBC/PMAIP1/BMP2/GATA6/BACH1/CASP1/ATP1B1/EGLN3/ERO1A/CFLAR/VCAM1/STC1/NDRG1/NFE2L2/ADM/VEGFC/NOS1/STC2/THBS1/NOS2/DPP4/ZFP36L1/CCNA2/CCNB1/SMAD3/PSME1/CXCR4/KCNK3/CD34/P4HB/CAPN2/CAV1/MT-CYB/AHCY/CITED2/PSMC5/EGLN1/BIRC2/AQP3/ETS1/CST3/HMOX2/TLR2/BAD/CAT/HP1BP3/KCNMA1/PSMB5/RPS27A/NOTCH1/UCP2/PDLIM1/NR4A2/EGLN2/PSMC1/HILPDA/CREBBP/HMOX1/ADAM17…	130	49	ENSG00000137801/ENSG00000145386/ENSG00000134057/ENSG00000162909/ENSG00000105974/ENSG00000198727/ENSG00000101444/ENSG00000087191/ENSG00000103415/ENSG00000002330/ENSG00000121691/ENSG00000127483/ENSG00000156113/ENSG00000100804/ENSG00000143947/ENSG00000175567/ENSG00000269858/ENSG00000100764/ENSG00000135245/ENSG00000100292/ENSG00000272398/ENSG00000073050/ENSG00000168209/ENSG00000106153/ENSG00000215021…	81	ENSG00000004468/ENSG00000090339/ENSG00000139567/ENSG00000104368/ENSG00000167772/ENSG00000140464/ENSG00000164171/ENSG00000167034/ENSG00000073756/ENSG00000150991/ENSG00000141682/ENSG00000125845/ENSG00000141448/ENSG00000156273/ENSG00000137752/ENSG00000143153/ENSG00000129521/ENSG00000197930/ENSG00000003402/ENSG00000162692/ENSG00000159167/ENSG00000104419/ENSG00000116044/ENSG00000148926/ENSG00000150630…
BP	GO:0002791	regulation of peptide secretion	153/4508	390/14696	0.000167223	0.00436779	ENSG00000271503/ENSG00000019582/ENSG00000117228/ENSG00000134321/ENSG00000004468/ENSG00000120217/ENSG00000101017/ENSG00000129667/ENSG00000115267/ENSG00000115008/ENSG00000107201/ENSG00000189403/ENSG00000140464/ENSG00000136244/ENSG00000122862/ENSG00000136770/ENSG00000115414/ENSG00000117394/ENSG00000168961/ENSG00000087085/ENSG00000118418/ENSG00000137752/ENSG00000254087/ENSG00000049249/ENSG00000115306…	CCL5/CD74/GBP1/RSAD2/CD38/CD274/CD40/RHBDF2/IFIH1/IL1A/DDX58/HMGB1/PML/IL6/SRGN/DNAJC1/FN1/SLC2A1/LGALS9/ACHE/HMGN3/CASP1/LYN/TNFRSF9/SPTBN1/HLA-E/NOD2/SLC25A5/LRRC32/PPIA/VEGFC/XBP1/RIPK2/CRLF2/ITPR3/SLC25A6/FGB/CLEC4E/NOS2/DPP4/EGFR/JAK2/ARL2/RAB11FIP1/GATA3/ZC3H12A/HCAR2/IL1B/NDUFAF2/ERP29/CD34/BMP6/TNF/PRKCA/MAP4K4/TRAF6/ABL1/RHBDF1/PHPT1/F2R/TLR2/ADAM9/PANX1/SEC24A/BAD/ENSA/TRIM16/UCP2/SAA1/…	153	51	ENSG00000189403/ENSG00000118418/ENSG00000005022/ENSG00000196262/ENSG00000169100/ENSG00000171564/ENSG00000213465/ENSG00000164182/ENSG00000089248/ENSG00000154229/ENSG00000054148/ENSG00000181104/ENSG00000168615/ENSG00000002330/ENSG00000143420/ENSG00000221926/ENSG00000175567/ENSG00000102931/ENSG00000151729/ENSG00000182985/ENSG00000124766/ENSG00000143158/ENSG00000064115/ENSG00000135829/ENSG00000137288…	102	ENSG00000271503/ENSG00000019582/ENSG00000117228/ENSG00000134321/ENSG00000004468/ENSG00000120217/ENSG00000101017/ENSG00000129667/ENSG00000115267/ENSG00000115008/ENSG00000107201/ENSG00000140464/ENSG00000136244/ENSG00000122862/ENSG00000136770/ENSG00000115414/ENSG00000117394/ENSG00000168961/ENSG00000087085/ENSG00000137752/ENSG00000254087/ENSG00000049249/ENSG00000115306/ENSG00000204592/ENSG00000167207…
BP	GO:0070203	regulation of establishment of protein localization to telomere	9/4508	10/14696	0.000173213	0.00450429	ENSG00000135624/ENSG00000130826/ENSG00000150753/ENSG00000146731/ENSG00000115484/ENSG00000166226/ENSG00000120438/ENSG00000156261/ENSG00000141499	CCT7/DKC1/CCT5/CCT6A/CCT4/CCT2/TCP1/CCT8/WRAP53	9	9	ENSG00000135624/ENSG00000130826/ENSG00000150753/ENSG00000146731/ENSG00000115484/ENSG00000166226/ENSG00000120438/ENSG00000156261/ENSG00000141499	0
BP	GO:2000117	negative regulation of cysteine-type endopeptidase activity	45/4508	92/14696	0.000182909	0.00473558	ENSG00000028137/ENSG00000078081/ENSG00000023445/ENSG00000011422/ENSG00000170542/ENSG00000136826/ENSG00000089685/ENSG00000116288/ENSG00000073756/ENSG00000166681/ENSG00000125735/ENSG00000092871/ENSG00000137801/ENSG00000163565/ENSG00000165672/ENSG00000116133/ENSG00000110330/ENSG00000134248/ENSG00000141480/ENSG00000101439/ENSG00000126453/ENSG00000145779/ENSG00000108953/ENSG00000126432/ENSG00000112715…	TNFRSF1B/LAMP3/BIRC3/PLAUR/SERPINB9/KLF4/BIRC5/PARK7/PTGS2/BEX3/TNFSF14/RFFL/THBS1/IFI16/PRDX3/DHCR24/BIRC2/LAMTOR5/ARRB2/CST3/BCL2L12/TNFAIP8/YWHAE/PRDX5/VEGFA/IFI6/TNFRSF10B/ARRB1/GPX1/POR/BIRC6/TRIAP1/PIH1D1/CD44/NGFR/IGBP1/CARD16/HGF/SFN/MAGEA3/RAF1/CARD8/MDM2/CSNK2A1/TNFRSF10A	45	18	ENSG00000089685/ENSG00000116288/ENSG00000166681/ENSG00000137801/ENSG00000165672/ENSG00000134248/ENSG00000141480/ENSG00000126453/ENSG00000108953/ENSG00000126432/ENSG00000137486/ENSG00000233276/ENSG00000170855/ENSG00000104872/ENSG00000019991/ENSG00000175793/ENSG00000221867/ENSG00000101266	27	ENSG00000028137/ENSG00000078081/ENSG00000023445/ENSG00000011422/ENSG00000170542/ENSG00000136826/ENSG00000073756/ENSG00000125735/ENSG00000092871/ENSG00000163565/ENSG00000116133/ENSG00000110330/ENSG00000101439/ENSG00000145779/ENSG00000112715/ENSG00000126709/ENSG00000120889/ENSG00000127948/ENSG00000115760/ENSG00000026508/ENSG00000064300/ENSG00000089289/ENSG00000204397/ENSG00000132155/ENSG00000105483…
BP	GO:0006919	activation of cysteine-type endopeptidase activity involved in apoptotic process	43/4508	87/14696	0.000187756	0.00483983	ENSG00000121858/ENSG00000115541/ENSG00000158125/ENSG00000165949/ENSG00000140464/ENSG00000167034/ENSG00000141682/ENSG00000169855/ENSG00000137752/ENSG00000166681/ENSG00000129521/ENSG00000003400/ENSG00000003402/ENSG00000172115/ENSG00000117525/ENSG00000156709/ENSG00000119632/ENSG00000166949/ENSG00000096968/ENSG00000144381/ENSG00000232810/ENSG00000026103/ENSG00000196954/ENSG00000087088/ENSG00000181104…	TNFSF10/HSPE1/XDH/IFI27/PML/NKX3-1/PMAIP1/ROBO1/CASP1/BEX3/EGLN3/CASP10/CFLAR/CYCS/F3/AIFM1/IFI27L2/SMAD3/JAK2/HSPD1/TNF/FAS/CASP4/BAX/F2R/RPS27L/BAD/RACK1/BID/ANP32B/TNFRSF10B/TRADD/PDCD2/FAM162A/CASP9/PIDD1/CASP2/NGFR/TNFSF15/CARD8/EIF2AK3/BCL2L13/TNFRSF10A	43	15	ENSG00000115541/ENSG00000166681/ENSG00000172115/ENSG00000156709/ENSG00000119632/ENSG00000144381/ENSG00000087088/ENSG00000181104/ENSG00000185088/ENSG00000002330/ENSG00000204628/ENSG00000136938/ENSG00000071994/ENSG00000177595/ENSG00000181634	28	ENSG00000121858/ENSG00000158125/ENSG00000165949/ENSG00000140464/ENSG00000167034/ENSG00000141682/ENSG00000169855/ENSG00000137752/ENSG00000129521/ENSG00000003400/ENSG00000003402/ENSG00000117525/ENSG00000166949/ENSG00000096968/ENSG00000232810/ENSG00000026103/ENSG00000196954/ENSG00000015475/ENSG00000120889/ENSG00000102871/ENSG00000114023/ENSG00000132906/ENSG00000106144/ENSG00000064300/ENSG00000105483…
BP	GO:0044773	mitotic DNA damage checkpoint	50/4508	105/14696	0.00019196	0.0049267	ENSG00000161970/ENSG00000140464/ENSG00000185499/ENSG00000150991/ENSG00000075218/ENSG00000134057/ENSG00000087088/ENSG00000185088/ENSG00000080802/ENSG00000154920/ENSG00000170312/ENSG00000125107/ENSG00000143947/ENSG00000135090/ENSG00000181163/ENSG00000075131/ENSG00000100393/ENSG00000124766/ENSG00000110092/ENSG00000158402/ENSG00000087586/ENSG00000253729/ENSG00000104320/ENSG00000102760/ENSG00000173846…	RPL26/PML/MUC1/UBC/GTSE1/CCNB1/BAX/RPS27L/CNOT4/EME1/CDK1/CNOT1/RPS27A/TAOK3/NPM1/TIPIN/EP300/SOX4/CCND1/CDC25C/AURKA/PRKDC/NBN/RGCC/PLK3/CDKN1A/E2F1/UBA52/PIDD1/E2F7/CASP2/CDK2/TRIAP1/FANCI/MDM4/CLSPN/BLM/ZNF385A/RPA2/PCBP4/SFN/E2F8/CNOT10/FBXO31/TAOK1/PLAGL1/MDM2/MSH2/XPC/CDK5RAP3	50	30	ENSG00000161970/ENSG00000075218/ENSG00000134057/ENSG00000087088/ENSG00000185088/ENSG00000154920/ENSG00000170312/ENSG00000143947/ENSG00000181163/ENSG00000075131/ENSG00000124766/ENSG00000158402/ENSG00000087586/ENSG00000253729/ENSG00000101412/ENSG00000221983/ENSG00000177595/ENSG00000165891/ENSG00000123374/ENSG00000170855/ENSG00000140525/ENSG00000092853/ENSG00000197299/ENSG00000117748/ENSG00000090097…	20	ENSG00000140464/ENSG00000185499/ENSG00000150991/ENSG00000080802/ENSG00000125107/ENSG00000135090/ENSG00000100393/ENSG00000110092/ENSG00000104320/ENSG00000102760/ENSG00000173846/ENSG00000124762/ENSG00000106144/ENSG00000198625/ENSG00000161642/ENSG00000182973/ENSG00000103264/ENSG00000160551/ENSG00000118495/ENSG00000135679
BP	GO:0019692	deoxyribose phosphate metabolic process	20/4508	32/14696	0.000196904	0.0050317	ENSG00000076248/ENSG00000134326/ENSG00000106268/ENSG00000125458/ENSG00000176974/ENSG00000176890/ENSG00000154027/ENSG00000128951/ENSG00000179958/ENSG00000111906/ENSG00000168393/ENSG00000205309/ENSG00000154328/ENSG00000198585/ENSG00000136159/ENSG00000114026/ENSG00000129187/ENSG00000156110/ENSG00000155085/ENSG00000143774	UNG/CMPK2/NUDT1/NT5C/SHMT1/TYMS/AK5/DUT/DCTPP1/HDDC2/DTYMK/NT5M/NEIL2/NUDT16/NUDT15/OGG1/DCTD/ADK/AK9/GUK1	20	17	ENSG00000076248/ENSG00000106268/ENSG00000125458/ENSG00000176974/ENSG00000176890/ENSG00000154027/ENSG00000128951/ENSG00000179958/ENSG00000111906/ENSG00000168393/ENSG00000205309/ENSG00000154328/ENSG00000198585/ENSG00000136159/ENSG00000114026/ENSG00000129187/ENSG00000156110	3	ENSG00000134326/ENSG00000155085/ENSG00000143774
BP	GO:0043122	regulation of I-kappaB kinase/NF-kappaB signaling	89/4508	210/14696	0.00020122	0.00511982	ENSG00000118503/ENSG00000019582/ENSG00000121858/ENSG00000023445/ENSG00000132274/ENSG00000145901/ENSG00000101017/ENSG00000115008/ENSG00000198959/ENSG00000128284/ENSG00000168961/ENSG00000150991/ENSG00000263528/ENSG00000130303/ENSG00000173039/ENSG00000123240/ENSG00000137752/ENSG00000003400/ENSG00000003402/ENSG00000167207/ENSG00000171206/ENSG00000100097/ENSG00000132256/ENSG00000167191/ENSG00000104312…	TNFAIP3/CD74/TNFSF10/BIRC3/TRIM22/TNIP1/CD40/IL1A/TGM2/APOL3/LGALS9/UBC/IKBKE/BST2/RELA/OPTN/CASP1/CASP10/CFLAR/NOD2/TRIM8/LGALS1/TRIM5/GPRC5B/RIPK2/TRIM38/CANT1/SECTM1/ZC3H12A/MID2/RHOC/IL1B/TLE1/TAB2/REL/TNF/RIOK3/PELI1/AKAP13/BIRC2/TRAF6/ABL1/F2R/S100A4/DDRGK1/MYD88/GSTP1/MALT1/RPS27A/BCL10/BRD4/HMOX1/ZFAND6/NEK6/DAB2IP/USP10/TNFRSF10B/ASH1L/TRADD/S100A13/TFG/TRIM59/ANKRD17/PRKCE/TRAF3IP2/TNIP…	89	20	ENSG00000100097/ENSG00000155366/ENSG00000181104/ENSG00000196154/ENSG00000198171/ENSG00000084207/ENSG00000143947/ENSG00000100292/ENSG00000189171/ENSG00000213186/ENSG00000000003/ENSG00000011485/ENSG00000088888/ENSG00000221983/ENSG00000160703/ENSG00000158828/ENSG00000214078/ENSG00000088832/ENSG00000179526/ENSG00000067182	69	ENSG00000118503/ENSG00000019582/ENSG00000121858/ENSG00000023445/ENSG00000132274/ENSG00000145901/ENSG00000101017/ENSG00000115008/ENSG00000198959/ENSG00000128284/ENSG00000168961/ENSG00000150991/ENSG00000263528/ENSG00000130303/ENSG00000173039/ENSG00000123240/ENSG00000137752/ENSG00000003400/ENSG00000003402/ENSG00000167207/ENSG00000171206/ENSG00000132256/ENSG00000167191/ENSG00000104312/ENSG00000112343…
BP	GO:0072331	signal transduction by p53 class mediator	109/4508	266/14696	0.000209171	0.00529931	ENSG00000019582/ENSG00000161970/ENSG00000140464/ENSG00000185499/ENSG00000150991/ENSG00000141682/ENSG00000166337/ENSG00000168398/ENSG00000270647/ENSG00000104419/ENSG00000178999/ENSG00000092871/ENSG00000075218/ENSG00000122406/ENSG00000163565/ENSG00000165119/ENSG00000149136/ENSG00000142676/ENSG00000134057/ENSG00000106399/ENSG00000183255/ENSG00000170004/ENSG00000067066/ENSG00000143514/ENSG00000111445…	CD74/RPL26/PML/MUC1/UBC/PMAIP1/TAF10/BDKRB2/TAF15/NDRG1/AURKB/RFFL/GTSE1/RPL5/IFI16/HNRNPK/SSRP1/RPL11/CCNB1/RPA3/PTTG1IP/CHD3/SP100/TP53BP2/RFC5/CSNK2B/BAX/RPS27L/MBD3/CNOT4/RPA1/BOP1/CDK1/ING5/BCL2L12/CNOT1/RPS27A/FOXM1/PIN1/NPM1/EP300/SOX4/RPF2/CDK5/DDIT4/USP10/EEF1E1/CDC25C/RPL23/CHD4/AURKA/NOC2L/NBN/TPX2/RGCC/TAF3/DNA2/PLK3/CDKN1A/TFAP4/E2F1/PHLDA3/UBA52/PIDD1/E2F7/HDAC1/ZMAT3/CASP2/SESN2/TA…	109	68	ENSG00000161970/ENSG00000166337/ENSG00000270647/ENSG00000178999/ENSG00000075218/ENSG00000122406/ENSG00000165119/ENSG00000149136/ENSG00000142676/ENSG00000134057/ENSG00000106399/ENSG00000170004/ENSG00000111445/ENSG00000204435/ENSG00000087088/ENSG00000185088/ENSG00000071655/ENSG00000132383/ENSG00000261236/ENSG00000170312/ENSG00000168395/ENSG00000126453/ENSG00000143947/ENSG00000111206/ENSG00000127445…	41	ENSG00000019582/ENSG00000140464/ENSG00000185499/ENSG00000150991/ENSG00000141682/ENSG00000168398/ENSG00000104419/ENSG00000092871/ENSG00000163565/ENSG00000183255/ENSG00000067066/ENSG00000143514/ENSG00000080802/ENSG00000125107/ENSG00000100393/ENSG00000103194/ENSG00000104320/ENSG00000102760/ENSG00000165632/ENSG00000173846/ENSG00000124762/ENSG00000106144/ENSG00000130766/ENSG00000152409/ENSG00000163132…
BP	GO:0002526	acute inflammatory response	56/4508	121/14696	0.000211359	0.00532262	ENSG00000149131/ENSG00000125730/ENSG00000196352/ENSG00000182326/ENSG00000090339/ENSG00000159403/ENSG00000244731/ENSG00000134339/ENSG00000115008/ENSG00000116288/ENSG00000136244/ENSG00000145623/ENSG00000115414/ENSG00000073756/ENSG00000128335/ENSG00000109072/ENSG00000086062/ENSG00000162692/ENSG00000117525/ENSG00000224389/ENSG00000184500/ENSG00000107485/ENSG00000125538/ENSG00000136689/ENSG00000232810…	SERPING1/C3/CD55/C1S/ICAM1/C1R/C4A/SAA2/IL1A/PARK7/IL6/OSMR/FN1/PTGS2/APOL2/VTN/B4GALT1/VCAM1/F3/C4B/PROS1/GATA3/IL1B/IL1RN/TNF/CREB3L3/TNFRSF11A/C4BPA/LBP/C1QBP/PTGES/C2/STAT3/GSTP1/SAA1/UGT1A1/CD46/C5/ASH1L/SIGIRR/ADORA1/VNN1/CFB/OGG1/C3AR1/CD59/IL20RB/CD81/IL6ST/C4BPB/F12/FFAR2/IL6R/SAA4/CTNNBIP1/NUPR1	56	12	ENSG00000116288/ENSG00000184500/ENSG00000108561/ENSG00000084207/ENSG00000106804/ENSG00000185187/ENSG00000163485/ENSG00000114026/ENSG00000085063/ENSG00000131187/ENSG00000160712/ENSG00000178585	44	ENSG00000149131/ENSG00000125730/ENSG00000196352/ENSG00000182326/ENSG00000090339/ENSG00000159403/ENSG00000244731/ENSG00000134339/ENSG00000115008/ENSG00000136244/ENSG00000145623/ENSG00000115414/ENSG00000073756/ENSG00000128335/ENSG00000109072/ENSG00000086062/ENSG00000162692/ENSG00000117525/ENSG00000224389/ENSG00000107485/ENSG00000125538/ENSG00000136689/ENSG00000232810/ENSG00000060566/ENSG00000141655…
BP	GO:0006260	DNA replication	115/4508	283/14696	0.000211895	0.00532262	ENSG00000139567/ENSG00000087085/ENSG00000076003/ENSG00000166803/ENSG00000140451/ENSG00000124882/ENSG00000101003/ENSG00000100297/ENSG00000041880/ENSG00000109079/ENSG00000106628/ENSG00000094804/ENSG00000149136/ENSG00000104738/ENSG00000106028/ENSG00000131153/ENSG00000146648/ENSG00000106399/ENSG00000166508/ENSG00000143799/ENSG00000115350/ENSG00000153162/ENSG00000111602/ENSG00000148229/ENSG00000069275…	ACVRL1/ACHE/MCM6/PCLAF/PIF1/EREG/GINS1/MCM5/PARP3/TNFAIP1/POLD2/CDC6/SSRP1/MCM4/SSBP1/GINS2/EGFR/RPA3/MCM7/PARP1/POLE4/BMP6/TIMELESS/POLE3/NUCKS1/RFC5/DUT/BMP4/SMC1A/AREG/FEN1/CST3/RRM1/TOP1MT/EME1/RPA1/CDK1/ING5/RBBP6/JUN/RAC1/TIPIN/MCM10/REPIN1/INO80/LIG1/CENPX/CTC1/ALYREF/SIN3A/RRM2/RECQL4/KCTD13/ZBTB38/DHX9/POLA1/SMARCAL1/GINS4/NT5M/CHAF1B/CDC25C/RBMS1/MCM2/WDR18/SHC1/POLK/BCL6/HELB/CHAF1A/CC…	115	77	ENSG00000076003/ENSG00000166803/ENSG00000140451/ENSG00000101003/ENSG00000100297/ENSG00000106628/ENSG00000094804/ENSG00000149136/ENSG00000104738/ENSG00000106028/ENSG00000131153/ENSG00000106399/ENSG00000166508/ENSG00000143799/ENSG00000115350/ENSG00000111602/ENSG00000148229/ENSG00000069275/ENSG00000111445/ENSG00000128951/ENSG00000125378/ENSG00000072501/ENSG00000168496/ENSG00000167325/ENSG00000184428…	38	ENSG00000139567/ENSG00000087085/ENSG00000124882/ENSG00000041880/ENSG00000109079/ENSG00000146648/ENSG00000153162/ENSG00000109321/ENSG00000101439/ENSG00000122257/ENSG00000177606/ENSG00000136238/ENSG00000214022/ENSG00000128908/ENSG00000178971/ENSG00000169375/ENSG00000174943/ENSG00000177311/ENSG00000138375/ENSG00000153250/ENSG00000122008/ENSG00000113916/ENSG00000127311/ENSG00000198646/ENSG00000104320…
BP	GO:0043901	negative regulation of multi-organism process	68/4508	153/14696	0.000214632	0.00536853	ENSG00000271503/ENSG00000204616/ENSG00000135114/ENSG00000118503/ENSG00000134321/ENSG00000145901/ENSG00000140464/ENSG00000124107/ENSG00000108771/ENSG00000173334/ENSG00000172183/ENSG00000130303/ENSG00000175334/ENSG00000105939/ENSG00000142089/ENSG00000185745/ENSG00000171206/ENSG00000132256/ENSG00000111335/ENSG00000197110/ENSG00000187608/ENSG00000057657/ENSG00000163565/ENSG00000102265/ENSG00000089127…	CCL5/TRIM31/OASL/TNFAIP3/RSAD2/TNIP1/PML/SLPI/DHX58/TRIB1/ISG20/BST2/BANF1/ZC3HAV1/IFITM3/IFIT1/TRIM8/TRIM5/OAS2/IFNL3/ISG15/PRDM1/IFI16/TIMP1/OAS1/ZC3H12A/MID2/TNF/RIOK3/CHMP3/LBP/MICB/C1QBP/IFITM2/APOBEC3A/TARBP2/ILF3/JUN/APOBEC3G/IFITM1/TRIM15/MX1/SIGIRR/TRIM59/TFAP4/TSPAN6/TARDBP/MAVS/ADAR/HDAC1/PARP10/VAPA/CCL4/CARD16/ANXA2/NLRX1/SQSTM1/NPLOC4/CACTIN/ITGAV/STAT1/CCNK/OAS3/APOBEC3F/CALR/CARD8…	68	16	ENSG00000175334/ENSG00000115561/ENSG00000108561/ENSG00000139546/ENSG00000129351/ENSG00000185187/ENSG00000213186/ENSG00000090447/ENSG00000000003/ENSG00000120948/ENSG00000088888/ENSG00000116478/ENSG00000182718/ENSG00000160703/ENSG00000105298/ENSG00000138448	52	ENSG00000271503/ENSG00000204616/ENSG00000135114/ENSG00000118503/ENSG00000134321/ENSG00000145901/ENSG00000140464/ENSG00000124107/ENSG00000108771/ENSG00000173334/ENSG00000172183/ENSG00000130303/ENSG00000105939/ENSG00000142089/ENSG00000185745/ENSG00000171206/ENSG00000132256/ENSG00000111335/ENSG00000197110/ENSG00000187608/ENSG00000057657/ENSG00000163565/ENSG00000102265/ENSG00000089127/ENSG00000163874…
BP	GO:0051101	regulation of DNA binding	51/4508	108/14696	0.00021587	0.0053767	ENSG00000011422/ENSG00000136826/ENSG00000116288/ENSG00000189403/ENSG00000164171/ENSG00000166337/ENSG00000164104/ENSG00000120149/ENSG00000172201/ENSG00000239672/ENSG00000117650/ENSG00000163565/ENSG00000096968/ENSG00000054598/ENSG00000107485/ENSG00000067066/ENSG00000143799/ENSG00000080815/ENSG00000204435/ENSG00000125968/ENSG00000175104/ENSG00000198171/ENSG00000146670/ENSG00000048649/ENSG00000100906…	PLAUR/KLF4/PARK7/HMGB1/ITGA2/TAF10/HMGB2/MSX2/ID4/NME1/NEK2/IFI16/JAK2/FOXC1/GATA3/SP100/PARP1/PSEN1/CSNK2B/ID1/TRAF6/DDRGK1/CDCA5/RSF1/NFKBIA/JUN/HAND1/HMOX1/HJURP/SIN3A/HES1/PPARA/EDF1/SRI/DOT1L/TFAP4/PINX1/E2F1/TNKS/MSX1/DDIT3/NIPBL/SKI/CPNE1/ERCC4/ZNF462/TMSB4X/HABP4/LIF/CTNNBIP1/WAPL	51	21	ENSG00000116288/ENSG00000189403/ENSG00000166337/ENSG00000164104/ENSG00000239672/ENSG00000117650/ENSG00000143799/ENSG00000204435/ENSG00000198171/ENSG00000146670/ENSG00000100292/ENSG00000123485/ENSG00000107223/ENSG00000075142/ENSG00000090447/ENSG00000254093/ENSG00000101412/ENSG00000214078/ENSG00000205542/ENSG00000130956/ENSG00000178585	30	ENSG00000011422/ENSG00000136826/ENSG00000164171/ENSG00000120149/ENSG00000172201/ENSG00000163565/ENSG00000096968/ENSG00000054598/ENSG00000107485/ENSG00000067066/ENSG00000080815/ENSG00000125968/ENSG00000175104/ENSG00000048649/ENSG00000100906/ENSG00000177606/ENSG00000113196/ENSG00000169375/ENSG00000114315/ENSG00000186951/ENSG00000104885/ENSG00000173273/ENSG00000163132/ENSG00000175197/ENSG00000164190…
BP	GO:0006575	cellular modified amino acid metabolic process	75/4508	172/14696	0.000217783	0.00540157	ENSG00000140279/ENSG00000158467/ENSG00000164904/ENSG00000126561/ENSG00000140274/ENSG00000116288/ENSG00000144837/ENSG00000160211/ENSG00000130707/ENSG00000116005/ENSG00000131979/ENSG00000129521/ENSG00000197930/ENSG00000142168/ENSG00000130005/ENSG00000228716/ENSG00000116044/ENSG00000176974/ENSG00000159423/ENSG00000122884/ENSG00000166165/ENSG00000182199/ENSG00000107485/ENSG00000176890/ENSG00000100714…	DUOX2/AHCYL2/ALDH7A1/STAT5A/DUOXA2/PARK7/PLA1A/G6PD/ASS1/PCYOX1/GCH1/EGLN3/ERO1A/SOD1/GAMT/DHFR/NFE2L2/SHMT1/ALDH4A1/P4HA1/CKB/SHMT2/GATA3/TYMS/MTHFD1/P4HB/AHCY/EGLN1/ALDH5A1/SLC6A8/PTGES/VNN3/SERINC2/GGCT/GSTP1/EGLN2/DHFR2/GSR/TG/GCNT4/PCYOX1L/PLA2G2A/EEF1E1/PLOD2/MBOAT1/CHAC1/HPN/PLA2G4E/VNN1/GGH/PTDSS1/MTRR/ATIC/GPX1/CKMT1B/PLOD1/GSTZ1/GSTA4/GCLM/AHCYL1/PLA2G12A/SERINC5/GGT5/PLOD3/SLC5A5/GCLC/…	75	38	ENSG00000164904/ENSG00000116288/ENSG00000160211/ENSG00000116005/ENSG00000142168/ENSG00000130005/ENSG00000228716/ENSG00000176974/ENSG00000159423/ENSG00000182199/ENSG00000176890/ENSG00000100714/ENSG00000101444/ENSG00000112294/ENSG00000006625/ENSG00000084207/ENSG00000269858/ENSG00000178700/ENSG00000104687/ENSG00000145882/ENSG00000124802/ENSG00000137563/ENSG00000156471/ENSG00000138363/ENSG00000233276…	37	ENSG00000140279/ENSG00000158467/ENSG00000126561/ENSG00000140274/ENSG00000144837/ENSG00000130707/ENSG00000131979/ENSG00000129521/ENSG00000197930/ENSG00000116044/ENSG00000122884/ENSG00000166165/ENSG00000107485/ENSG00000185624/ENSG00000135766/ENSG00000130821/ENSG00000148344/ENSG00000093134/ENSG00000168528/ENSG00000042832/ENSG00000176928/ENSG00000188257/ENSG00000152952/ENSG00000172197/ENSG00000128965…
BP	GO:0006221	pyrimidine nucleotide biosynthetic process	19/4508	30/14696	0.000221568	0.00547246	ENSG00000134326/ENSG00000239672/ENSG00000103202/ENSG00000176974/ENSG00000084774/ENSG00000171793/ENSG00000176890/ENSG00000100632/ENSG00000154027/ENSG00000128951/ENSG00000111906/ENSG00000168393/ENSG00000143179/ENSG00000243678/ENSG00000147224/ENSG00000102967/ENSG00000129187/ENSG00000103024/ENSG00000114491	CMPK2/NME1/NME4/SHMT1/CAD/CTPS1/TYMS/ERH/AK5/DUT/HDDC2/DTYMK/UCK2/NME2/PRPS1/DHODH/DCTD/NME3/UMPS	19	18	ENSG00000239672/ENSG00000103202/ENSG00000176974/ENSG00000084774/ENSG00000171793/ENSG00000176890/ENSG00000100632/ENSG00000154027/ENSG00000128951/ENSG00000111906/ENSG00000168393/ENSG00000143179/ENSG00000243678/ENSG00000147224/ENSG00000102967/ENSG00000129187/ENSG00000103024/ENSG00000114491	1	ENSG00000134326
BP	GO:0140014	mitotic nuclear division	107/4508	261/14696	0.000233044	0.00573191	ENSG00000023445/ENSG00000122952/ENSG00000115008/ENSG00000089685/ENSG00000166851/ENSG00000117399/ENSG00000156970/ENSG00000124882/ENSG00000164109/ENSG00000178999/ENSG00000117650/ENSG00000237649/ENSG00000094804/ENSG00000168802/ENSG00000151491/ENSG00000164611/ENSG00000186185/ENSG00000132612/ENSG00000134057/ENSG00000204389/ENSG00000076382/ENSG00000175063/ENSG00000090889/ENSG00000125538/ENSG00000120129…	BIRC3/ZWINT/IL1A/BIRC5/PLK1/CDC20/BUB1B/EREG/MAD2L1/AURKB/NEK2/KIFC1/CDC6/CHTF8/EPS8/PTTG1/KIF18B/VPS4A/CCNB1/HSPA1A/SPAG5/UBE2C/KIF4A/IL1B/DUSP1/AURKAIP1/ANAPC15/BMP4/KIF14/SMC1A/BIRC2/TACC3/MKI67/RCC1/NCAPD2/CDCA8/CDCA5/DLGAP5/DAPK3/RANBP1/CENPF/BCCIP/PSRC1/PIN1/RACGAP1/SMC4/TGFA/TRIP13/INO80/NCAPH/NEK6/MYBL2/PHB2/KIF11/RAN/BUB1/CDC25C/HNRNPU/SH2B1/KIF22/CHMP2A/TUBG1/KIF2C/BTC/AURKA/NAA10/KNSTR…	107	77	ENSG00000122952/ENSG00000089685/ENSG00000166851/ENSG00000117399/ENSG00000156970/ENSG00000164109/ENSG00000178999/ENSG00000117650/ENSG00000237649/ENSG00000094804/ENSG00000168802/ENSG00000164611/ENSG00000186185/ENSG00000132612/ENSG00000134057/ENSG00000204389/ENSG00000076382/ENSG00000175063/ENSG00000090889/ENSG00000175756/ENSG00000110200/ENSG00000125378/ENSG00000118193/ENSG00000072501/ENSG00000013810…	30	ENSG00000023445/ENSG00000115008/ENSG00000124882/ENSG00000151491/ENSG00000125538/ENSG00000120129/ENSG00000110330/ENSG00000167657/ENSG00000163235/ENSG00000128908/ENSG00000119408/ENSG00000174808/ENSG00000074054/ENSG00000102760/ENSG00000155657/ENSG00000047410/ENSG00000068796/ENSG00000159069/ENSG00000101421/ENSG00000173273/ENSG00000112941/ENSG00000164190/ENSG00000078401/ENSG00000212916/ENSG00000162337…
BP	GO:0018208	peptidyl-proline modification	26/4508	46/14696	0.00023896	0.00585303	ENSG00000102309/ENSG00000129521/ENSG00000004478/ENSG00000072682/ENSG00000196262/ENSG00000122884/ENSG00000185624/ENSG00000135766/ENSG00000119383/ENSG00000173486/ENSG00000127445/ENSG00000269858/ENSG00000141756/ENSG00000117385/ENSG00000096060/ENSG00000149380/ENSG00000105701/ENSG00000108179/ENSG00000110811/ENSG00000171960/ENSG00000148335/ENSG00000122642/ENSG00000088832/ENSG00000153015/ENSG00000100023…	PIN4/EGLN3/FKBP4/P4HA2/PPIA/P4HA1/P4HB/EGLN1/PTPA/FKBP2/PIN1/EGLN2/FKBP10/P3H1/FKBP5/P4HA3/FKBP8/PPIF/P3H3/PPIH/NTMT1/FKBP9/FKBP1A/CWC27/PPIL2/NKTR	26	18	ENSG00000102309/ENSG00000004478/ENSG00000196262/ENSG00000119383/ENSG00000173486/ENSG00000127445/ENSG00000269858/ENSG00000141756/ENSG00000096060/ENSG00000149380/ENSG00000105701/ENSG00000110811/ENSG00000171960/ENSG00000148335/ENSG00000122642/ENSG00000088832/ENSG00000153015/ENSG00000100023	8	ENSG00000129521/ENSG00000072682/ENSG00000122884/ENSG00000185624/ENSG00000135766/ENSG00000117385/ENSG00000108179/ENSG00000114857
BP	GO:0006605	protein targeting	157/4508	405/14696	0.000269038	0.00656253	ENSG00000116251/ENSG00000134419/ENSG00000161970/ENSG00000089009/ENSG00000148154/ENSG00000100316/ENSG00000129824/ENSG00000122026/ENSG00000075336/ENSG00000175792/ENSG00000131016/ENSG00000147604/ENSG00000198258/ENSG00000142534/ENSG00000140988/ENSG00000148303/ENSG00000122406/ENSG00000197110/ENSG00000136514/ENSG00000164877/ENSG00000131469/ENSG00000168028/ENSG00000142676/ENSG00000080824/ENSG00000118181…	RPL22/RPS15A/RPL26/RPL6/UGCG/RPL3/RPS4Y1/RPL21/TIMM21/RUVBL1/AKAP12/RPL7/UBL5/RPS11/RPS2/RPL7A/RPL5/IFNL3/RTP4/MICALL2/RPL27/RPSA/RPL11/HSP90AA1/RPS25/SLC25A6/ITGB1BP1/RPS6/CHP1/VPS4A/RPS8/RPL24/TOMM40/ICMT/RPS3/HSPD1/RPL35A/RPS14/RPS3A/RPL27A/SPCS2/RPL10A/YWHAQ/SORL1/CEMIP/RPL39/SCARB2/TIMM8B/TIMM17A/RPL9/RPS15/AP1M2/RPS12/HHAT/RPS27L/MTX1/RPS24/DNAJC15/RPS27A/RPL17/RPL8/PARL/NDUFB8/SMURF1/YWHAE…	157	118	ENSG00000116251/ENSG00000134419/ENSG00000161970/ENSG00000089009/ENSG00000100316/ENSG00000129824/ENSG00000122026/ENSG00000075336/ENSG00000175792/ENSG00000147604/ENSG00000198258/ENSG00000142534/ENSG00000140988/ENSG00000148303/ENSG00000122406/ENSG00000131469/ENSG00000168028/ENSG00000142676/ENSG00000080824/ENSG00000118181/ENSG00000169100/ENSG00000119185/ENSG00000137154/ENSG00000132612/ENSG00000142937…	39	ENSG00000148154/ENSG00000131016/ENSG00000197110/ENSG00000136514/ENSG00000164877/ENSG00000187446/ENSG00000103888/ENSG00000138760/ENSG00000115268/ENSG00000120675/ENSG00000198742/ENSG00000166128/ENSG00000015475/ENSG00000086666/ENSG00000097033/ENSG00000155265/ENSG00000114315/ENSG00000129003/ENSG00000086758/ENSG00000175048/ENSG00000183726/ENSG00000148175/ENSG00000101421/ENSG00000101844/ENSG00000132432…
BP	GO:0006220	pyrimidine nucleotide metabolic process	25/4508	44/14696	0.00028084	0.00682221	ENSG00000076248/ENSG00000134326/ENSG00000239672/ENSG00000125458/ENSG00000103202/ENSG00000176974/ENSG00000084774/ENSG00000171793/ENSG00000176890/ENSG00000100632/ENSG00000154027/ENSG00000128951/ENSG00000179958/ENSG00000111906/ENSG00000168393/ENSG00000143179/ENSG00000243678/ENSG00000205309/ENSG00000147224/ENSG00000154328/ENSG00000102967/ENSG00000114026/ENSG00000129187/ENSG00000103024/ENSG00000114491	UNG/CMPK2/NME1/NT5C/NME4/SHMT1/CAD/CTPS1/TYMS/ERH/AK5/DUT/DCTPP1/HDDC2/DTYMK/UCK2/NME2/NT5M/PRPS1/NEIL2/DHODH/OGG1/DCTD/NME3/UMPS	25	24	ENSG00000076248/ENSG00000239672/ENSG00000125458/ENSG00000103202/ENSG00000176974/ENSG00000084774/ENSG00000171793/ENSG00000176890/ENSG00000100632/ENSG00000154027/ENSG00000128951/ENSG00000179958/ENSG00000111906/ENSG00000168393/ENSG00000143179/ENSG00000243678/ENSG00000205309/ENSG00000147224/ENSG00000154328/ENSG00000102967/ENSG00000114026/ENSG00000129187/ENSG00000103024/ENSG00000114491	1	ENSG00000134326
BP	GO:2001237	negative regulation of extrinsic apoptotic signaling pathway	46/4508	96/14696	0.00028476	0.0068891	ENSG00000006210/ENSG00000118503/ENSG00000106366/ENSG00000121858/ENSG00000090339/ENSG00000115008/ENSG00000116288/ENSG00000196730/ENSG00000107731/ENSG00000173039/ENSG00000164104/ENSG00000003402/ENSG00000171951/ENSG00000092871/ENSG00000137801/ENSG00000131981/ENSG00000171564/ENSG00000162734/ENSG00000204389/ENSG00000125538/ENSG00000232810/ENSG00000135926/ENSG00000143384/ENSG00000026103/ENSG00000125378…	CX3CL1/TNFAIP3/SERPINE1/TNFSF10/ICAM1/IL1A/PARK7/DAPK1/UNC5B/RELA/HMGB2/CFLAR/SCG2/RFFL/THBS1/LGALS3/FGB/PEA15/HSPA1A/IL1B/TNF/TMBIM1/MCL1/FAS/BMP4/GSTP1/AR/HMOX1/IFI6/RB1CC1/TNFRSF10B/IL7/TRADD/ARHGEF2/GPX1/GCLM/BIRC6/HGF/GCLC/ITGAV/FGG/HTT/CSF2/RAF1/LMNA/TNFRSF10A	46	19	ENSG00000116288/ENSG00000164104/ENSG00000171951/ENSG00000137801/ENSG00000131981/ENSG00000171564/ENSG00000162734/ENSG00000204389/ENSG00000125378/ENSG00000084207/ENSG00000169083/ENSG00000100292/ENSG00000233276/ENSG00000023909/ENSG00000019991/ENSG00000001084/ENSG00000138448/ENSG00000171557/ENSG00000160789	27	ENSG00000006210/ENSG00000118503/ENSG00000106366/ENSG00000121858/ENSG00000090339/ENSG00000115008/ENSG00000196730/ENSG00000107731/ENSG00000173039/ENSG00000003402/ENSG00000092871/ENSG00000125538/ENSG00000232810/ENSG00000135926/ENSG00000143384/ENSG00000026103/ENSG00000126709/ENSG00000023287/ENSG00000120889/ENSG00000104432/ENSG00000102871/ENSG00000116584/ENSG00000115760/ENSG00000197386/ENSG00000164400…
BP	GO:0006397	mRNA processing	179/4508	470/14696	0.000300878	0.00724932	ENSG00000168002/ENSG00000065978/ENSG00000178607/ENSG00000100836/ENSG00000138668/ENSG00000265241/ENSG00000122566/ENSG00000170144/ENSG00000146457/ENSG00000096746/ENSG00000135486/ENSG00000198258/ENSG00000126945/ENSG00000161981/ENSG00000157110/ENSG00000130332/ENSG00000169813/ENSG00000131981/ENSG00000165119/ENSG00000104824/ENSG00000185650/ENSG00000099817/ENSG00000134057/ENSG00000204389/ENSG00000100142…	POLR2G/YBX1/ERN1/PABPN1/HNRNPD/RBM8A/HNRNPA2B1/HNRNPA3/WTAP/HNRNPH3/HNRNPA1/UBL5/HNRNPH2/SNRNP25/RBPMS/LSM7/HNRNPF/LGALS3/HNRNPK/HNRNPL/ZFP36L1/POLR2E/CCNB1/HSPA1A/POLR2F/GPATCH1/HNRNPR/POLR2L/SNRPD2/ZMAT2/CSTF3/U2AF2/SNRNP70/AURKAIP1/SAP18/HNRNPUL1/PRPF31/HNRNPC/SNRPC/C1QBP/SNRPA/MAGOH/SNRPE/SRSF9/RBMXL1/SNRPF/THOC3/LSM6/RBBP6/POLR2B/SART1/LSM4/PCBP1/ZCCHC8/NOCT/CSDC2/LSM3/SNRNP35/MAGOHB/PQBP1/S…	179	140	ENSG00000168002/ENSG00000065978/ENSG00000100836/ENSG00000138668/ENSG00000265241/ENSG00000122566/ENSG00000170144/ENSG00000096746/ENSG00000135486/ENSG00000198258/ENSG00000126945/ENSG00000161981/ENSG00000130332/ENSG00000169813/ENSG00000131981/ENSG00000165119/ENSG00000104824/ENSG00000099817/ENSG00000134057/ENSG00000204389/ENSG00000100142/ENSG00000125944/ENSG00000177700/ENSG00000125743/ENSG00000146007…	39	ENSG00000178607/ENSG00000146457/ENSG00000157110/ENSG00000185650/ENSG00000076650/ENSG00000213516/ENSG00000122257/ENSG00000033030/ENSG00000151014/ENSG00000065526/ENSG00000125676/ENSG00000107290/ENSG00000172062/ENSG00000167978/ENSG00000138433/ENSG00000159140/ENSG00000185122/ENSG00000140830/ENSG00000112531/ENSG00000141543/ENSG00000067596/ENSG00000197381/ENSG00000112941/ENSG00000160710/ENSG00000163156…
BP	GO:0007044	cell-substrate junction assembly	42/4508	86/14696	0.000308628	0.007393	ENSG00000139567/ENSG00000161638/ENSG00000124145/ENSG00000197747/ENSG00000196878/ENSG00000164171/ENSG00000115414/ENSG00000077522/ENSG00000144824/ENSG00000137801/ENSG00000119185/ENSG00000166949/ENSG00000058085/ENSG00000065618/ENSG00000097007/ENSG00000162552/ENSG00000167657/ENSG00000248905/ENSG00000136238/ENSG00000127603/ENSG00000184349/ENSG00000156232/ENSG00000186847/ENSG00000079308/ENSG00000112715…	ACVRL1/ITGA5/SDC4/S100A10/LAMB3/ITGA2/FN1/ACTN2/PHLDB2/THBS1/ITGB1BP1/SMAD3/LAMC2/COL17A1/ABL1/WNT4/DAPK3/FMN1/RAC1/MACF1/EFNA5/WHAMM/KRT14/TNS1/VEGFA/LAMA5/PTPRJ/TLN1/CLASP1/LAMC1/PPM1F/SLC9A1/TSC1/PTEN/FERMT2/ROCK2/ARHGEF7/PTK2B/ACTN1/CD151/LDB1/SORBS1	42	6	ENSG00000197747/ENSG00000137801/ENSG00000119185/ENSG00000100034/ENSG00000177697/ENSG00000198728	36	ENSG00000139567/ENSG00000161638/ENSG00000124145/ENSG00000196878/ENSG00000164171/ENSG00000115414/ENSG00000077522/ENSG00000144824/ENSG00000166949/ENSG00000058085/ENSG00000065618/ENSG00000097007/ENSG00000162552/ENSG00000167657/ENSG00000248905/ENSG00000136238/ENSG00000127603/ENSG00000184349/ENSG00000156232/ENSG00000186847/ENSG00000079308/ENSG00000112715/ENSG00000130702/ENSG00000149177/ENSG00000137076…
BP	GO:0070266	necroptotic process	21/4508	35/14696	0.000309346	0.007393	ENSG00000023445/ENSG00000168404/ENSG00000150991/ENSG00000003402/ENSG00000164342/ENSG00000083799/ENSG00000232810/ENSG00000026103/ENSG00000105974/ENSG00000110330/ENSG00000247077/ENSG00000143947/ENSG00000060138/ENSG00000151729/ENSG00000108179/ENSG00000102871/ENSG00000116584/ENSG00000188763/ENSG00000125826/ENSG00000221983/ENSG00000100504	BIRC3/MLKL/UBC/CFLAR/TLR3/CYLD/TNF/FAS/CAV1/BIRC2/PGAM5/RPS27A/YBX3/SLC25A4/PPIF/TRADD/ARHGEF2/FZD9/RBCK1/UBA52/PYGL	21	6	ENSG00000105974/ENSG00000247077/ENSG00000143947/ENSG00000151729/ENSG00000221983/ENSG00000100504	15	ENSG00000023445/ENSG00000168404/ENSG00000150991/ENSG00000003402/ENSG00000164342/ENSG00000083799/ENSG00000232810/ENSG00000026103/ENSG00000110330/ENSG00000060138/ENSG00000108179/ENSG00000102871/ENSG00000116584/ENSG00000188763/ENSG00000125826
BP	GO:0002753	cytoplasmic pattern recognition receptor signaling pathway	32/4508	61/14696	0.000311776	0.00739867	ENSG00000118503/ENSG00000134070/ENSG00000023445/ENSG00000115267/ENSG00000107201/ENSG00000108771/ENSG00000150991/ENSG00000173039/ENSG00000167207/ENSG00000104312/ENSG00000204389/ENSG00000185507/ENSG00000055208/ENSG00000083799/ENSG00000101782/ENSG00000108561/ENSG00000110330/ENSG00000175104/ENSG00000134644/ENSG00000143947/ENSG00000100906/ENSG00000108984/ENSG00000157625/ENSG00000204610/ENSG00000132466…	TNFAIP3/IRAK2/BIRC3/IFIH1/DDX58/DHX58/UBC/RELA/NOD2/RIPK2/HSPA1A/IRF7/TAB2/CYLD/RIOK3/C1QBP/BIRC2/TRAF6/PUM1/RPS27A/NFKBIA/MAP2K6/TAB3/TRIM15/ANKRD17/TSPAN6/UBA52/NLRX1/NPLOC4/IKBKB/DDX60/ERBIN	32	7	ENSG00000204389/ENSG00000108561/ENSG00000143947/ENSG00000108984/ENSG00000000003/ENSG00000221983/ENSG00000160703	25	ENSG00000118503/ENSG00000134070/ENSG00000023445/ENSG00000115267/ENSG00000107201/ENSG00000108771/ENSG00000150991/ENSG00000173039/ENSG00000167207/ENSG00000104312/ENSG00000185507/ENSG00000055208/ENSG00000083799/ENSG00000101782/ENSG00000110330/ENSG00000175104/ENSG00000134644/ENSG00000100906/ENSG00000157625/ENSG00000204610/ENSG00000132466/ENSG00000182446/ENSG00000104365/ENSG00000137628/ENSG00000112851
BP	GO:0016485	protein processing	95/4508	229/14696	0.00031209	0.00739867	ENSG00000106366/ENSG00000149131/ENSG00000125730/ENSG00000196352/ENSG00000163131/ENSG00000182326/ENSG00000205155/ENSG00000104368/ENSG00000159403/ENSG00000023445/ENSG00000244731/ENSG00000129667/ENSG00000100600/ENSG00000089685/ENSG00000122862/ENSG00000109072/ENSG00000137752/ENSG00000198363/ENSG00000117525/ENSG00000137801/ENSG00000104312/ENSG00000163565/ENSG00000224389/ENSG00000171564/ENSG00000184500…	SERPINE1/SERPING1/C3/CD55/CTSS/C1S/PSENEN/PLAT/C1R/BIRC3/C4A/RHBDF2/LGMN/BIRC5/SRGN/VTN/CASP1/ASPH/F3/THBS1/RIPK2/IFI16/C4B/FGB/PROS1/DHCR24/PARP1/HM13/TMEM208/SPCS2/PSEN1/CAPN2/C4BPA/C1QBP/BIRC2/RHBDF1/TIMM17A/C2/CTSV/CPE/BAD/BCL2L12/IFT172/PCSK6/MIPEP/TMPRSS2/CD46/SNX12/CTSE/OMA1/PROC/BACE2/APOH/CYFIP2/C5/CPXM1/NCSTN/CHAC1/HPN/ADAM10/IMMP2L/CTSZ/OGT/RHBDL2/SPCS1/CFB/PRKACB/C3AR1/CD59/ATP6AP2/CA…	95	40	ENSG00000205155/ENSG00000089685/ENSG00000198363/ENSG00000137801/ENSG00000171564/ENSG00000184500/ENSG00000143799/ENSG00000168701/ENSG00000118363/ENSG00000162909/ENSG00000108561/ENSG00000134375/ENSG00000136943/ENSG00000109472/ENSG00000002330/ENSG00000126453/ENSG00000138002/ENSG00000027001/ENSG00000147164/ENSG00000162600/ENSG00000115718/ENSG00000091583/ENSG00000055163/ENSG00000106804/ENSG00000184903…	55	ENSG00000106366/ENSG00000149131/ENSG00000125730/ENSG00000196352/ENSG00000163131/ENSG00000182326/ENSG00000104368/ENSG00000159403/ENSG00000023445/ENSG00000244731/ENSG00000129667/ENSG00000100600/ENSG00000122862/ENSG00000109072/ENSG00000137752/ENSG00000117525/ENSG00000104312/ENSG00000163565/ENSG00000224389/ENSG00000116133/ENSG00000101294/ENSG00000080815/ENSG00000123838/ENSG00000110330/ENSG00000007384…
BP	GO:0043542	endothelial cell migration	78/4508	182/14696	0.000319037	0.00749323	ENSG00000139567/ENSG00000128917/ENSG00000079385/ENSG00000101017/ENSG00000136826/ENSG00000126561/ENSG00000189403/ENSG00000169242/ENSG00000143878/ENSG00000073756/ENSG00000169855/ENSG00000171951/ENSG00000123358/ENSG00000105287/ENSG00000138061/ENSG00000159167/ENSG00000135124/ENSG00000116044/ENSG00000165757/ENSG00000163638/ENSG00000150630/ENSG00000173482/ENSG00000137801/ENSG00000119185/ENSG00000197635…	ACVRL1/DLL4/CEACAM1/CD40/KLF4/STAT5A/HMGB1/EFNA1/RHOB/PTGS2/ROBO1/SCG2/NR4A1/PRKD2/CYP1B1/STC1/P2RX4/NFE2L2/JCAD/ADAMTS9/VEGFC/PTPRM/THBS1/ITGB1BP1/DPP4/GATA3/ZC3H12A/EPHA2/SP100/NRP2/PRKCA/MAP2K3/BMPER/BMP4/LGALS8/CSNK2B/ID1/SCARB1/ABL1/ETS1/STARD13/EMP2/NOTCH1/HDAC9/RAB13/HMOX1/ADAM17/PRKX/S100P/ATOH8/VEGFA/DAB2IP/ATP5F1B/AAMP/APOH/ATP5F1A/PDCD10/RGCC/MET/LOXL2/GPX1/ITGB2/PTEN/ROCK2/BMPR2/VASH1…	78	21	ENSG00000189403/ENSG00000171951/ENSG00000137801/ENSG00000119185/ENSG00000154229/ENSG00000125378/ENSG00000204435/ENSG00000213853/ENSG00000143545/ENSG00000100292/ENSG00000183943/ENSG00000110955/ENSG00000127837/ENSG00000091583/ENSG00000152234/ENSG00000233276/ENSG00000071246/ENSG00000135046/ENSG00000150093/ENSG00000123159/ENSG00000205542	57	ENSG00000139567/ENSG00000128917/ENSG00000079385/ENSG00000101017/ENSG00000136826/ENSG00000126561/ENSG00000169242/ENSG00000143878/ENSG00000073756/ENSG00000169855/ENSG00000123358/ENSG00000105287/ENSG00000138061/ENSG00000159167/ENSG00000135124/ENSG00000116044/ENSG00000165757/ENSG00000163638/ENSG00000150630/ENSG00000173482/ENSG00000197635/ENSG00000107485/ENSG00000163874/ENSG00000142627/ENSG00000067066…
BP	GO:0043392	negative regulation of DNA binding	27/4508	49/14696	0.000320988	0.00749323	ENSG00000120149/ENSG00000172201/ENSG00000117650/ENSG00000163565/ENSG00000096968/ENSG00000067066/ENSG00000080815/ENSG00000125968/ENSG00000048649/ENSG00000100906/ENSG00000177606/ENSG00000113196/ENSG00000100292/ENSG00000169375/ENSG00000186951/ENSG00000075142/ENSG00000090447/ENSG00000101412/ENSG00000173273/ENSG00000163132/ENSG00000175197/ENSG00000214078/ENSG00000175595/ENSG00000148143/ENSG00000205542…	MSX2/ID4/NEK2/IFI16/JAK2/SP100/PSEN1/ID1/RSF1/NFKBIA/JUN/HAND1/HMOX1/SIN3A/PPARA/SRI/TFAP4/E2F1/TNKS/MSX1/DDIT3/CPNE1/ERCC4/ZNF462/TMSB4X/HABP4/CTNNBIP1	27	9	ENSG00000117650/ENSG00000100292/ENSG00000075142/ENSG00000090447/ENSG00000101412/ENSG00000214078/ENSG00000205542/ENSG00000130956/ENSG00000178585	18	ENSG00000120149/ENSG00000172201/ENSG00000163565/ENSG00000096968/ENSG00000067066/ENSG00000080815/ENSG00000125968/ENSG00000048649/ENSG00000100906/ENSG00000177606/ENSG00000113196/ENSG00000169375/ENSG00000186951/ENSG00000173273/ENSG00000163132/ENSG00000175197/ENSG00000175595/ENSG00000148143
BP	GO:0097755	positive regulation of blood vessel diameter	27/4508	49/14696	0.000320988	0.00749323	ENSG00000169403/ENSG00000112096/ENSG00000165895/ENSG00000131979/ENSG00000168398/ENSG00000128512/ENSG00000142168/ENSG00000148926/ENSG00000089250/ENSG00000007171/ENSG00000146648/ENSG00000147459/ENSG00000100292/ENSG00000116741/ENSG00000169252/ENSG00000057663/ENSG00000121064/ENSG00000120915/ENSG00000163485/ENSG00000184845/ENSG00000213949/ENSG00000233276/ENSG00000112033/ENSG00000204217/ENSG00000106397…	PTAFR/SOD2/ARHGAP42/GCH1/BDKRB2/DOCK4/SOD1/ADM/NOS1/NOS2/EGFR/DOCK5/HMOX1/RGS2/ADRB2/ATG5/SCPEP1/EPHX2/ADORA1/DRD1/ITGA1/GPX1/PPARD/BMPR2/PLOD3/GPER1/KNG1	27	6	ENSG00000142168/ENSG00000100292/ENSG00000121064/ENSG00000120915/ENSG00000163485/ENSG00000233276	21	ENSG00000169403/ENSG00000112096/ENSG00000165895/ENSG00000131979/ENSG00000168398/ENSG00000128512/ENSG00000148926/ENSG00000089250/ENSG00000007171/ENSG00000146648/ENSG00000147459/ENSG00000116741/ENSG00000169252/ENSG00000057663/ENSG00000184845/ENSG00000213949/ENSG00000112033/ENSG00000204217/ENSG00000106397/ENSG00000164850/ENSG00000113889
BP	GO:0002673	regulation of acute inflammatory response	34/4508	66/14696	0.000321156	0.00749323	ENSG00000149131/ENSG00000125730/ENSG00000196352/ENSG00000182326/ENSG00000159403/ENSG00000244731/ENSG00000116288/ENSG00000136244/ENSG00000145623/ENSG00000073756/ENSG00000109072/ENSG00000224389/ENSG00000184500/ENSG00000125538/ENSG00000232810/ENSG00000060566/ENSG00000141655/ENSG00000123838/ENSG00000108561/ENSG00000166278/ENSG00000084207/ENSG00000117335/ENSG00000106804/ENSG00000116539/ENSG00000163485…	SERPING1/C3/CD55/C1S/C1R/C4A/PARK7/IL6/OSMR/PTGS2/VTN/C4B/PROS1/IL1B/TNF/CREB3L3/TNFRSF11A/C4BPA/C1QBP/C2/GSTP1/CD46/C5/ASH1L/ADORA1/CFB/C3AR1/CD59/IL20RB/CD81/IL6ST/C4BPB/F12/FFAR2	34	8	ENSG00000116288/ENSG00000184500/ENSG00000108561/ENSG00000084207/ENSG00000106804/ENSG00000163485/ENSG00000085063/ENSG00000131187	26	ENSG00000149131/ENSG00000125730/ENSG00000196352/ENSG00000182326/ENSG00000159403/ENSG00000244731/ENSG00000136244/ENSG00000145623/ENSG00000073756/ENSG00000109072/ENSG00000224389/ENSG00000125538/ENSG00000232810/ENSG00000060566/ENSG00000141655/ENSG00000123838/ENSG00000166278/ENSG00000117335/ENSG00000116539/ENSG00000243649/ENSG00000171860/ENSG00000174564/ENSG00000110651/ENSG00000134352/ENSG00000123843…
BP	GO:0009306	protein secretion	178/4508	468/14696	0.000337374	0.00784063	ENSG00000271503/ENSG00000117228/ENSG00000134321/ENSG00000004468/ENSG00000120217/ENSG00000101017/ENSG00000129667/ENSG00000115267/ENSG00000115008/ENSG00000107201/ENSG00000116288/ENSG00000154451/ENSG00000189403/ENSG00000140464/ENSG00000136244/ENSG00000122862/ENSG00000136770/ENSG00000115414/ENSG00000102524/ENSG00000117394/ENSG00000168961/ENSG00000087085/ENSG00000118418/ENSG00000137752/ENSG00000254087…	CCL5/GBP1/RSAD2/CD38/CD274/CD40/RHBDF2/IFIH1/IL1A/DDX58/PARK7/GBP5/HMGB1/PML/IL6/SRGN/DNAJC1/FN1/TNFSF13B/SLC2A1/LGALS9/ACHE/HMGN3/CASP1/LYN/TNFRSF9/SPTBN1/HLA-E/NOD2/SLC25A5/SCG2/LRRC32/PPIA/VEGFC/RAB26/XBP1/RIPK2/CRLF2/ITPR3/SLC25A6/FGB/CLEC4E/NOS2/DPP4/EGFR/JAK2/ARL2/RAB11FIP1/GATA3/ZC3H12A/HCAR2/IL1B/BTN3A1/NDUFAF2/ERP29/CD34/IL1RN/BMP6/TNF/PRKCA/MAP4K4/MIA2/TRAF6/ABL1/RHBDF1/PHPT1/F2R/TLR2/A…	178	62	ENSG00000116288/ENSG00000189403/ENSG00000118418/ENSG00000005022/ENSG00000171951/ENSG00000196262/ENSG00000167964/ENSG00000169100/ENSG00000171564/ENSG00000213465/ENSG00000164182/ENSG00000089248/ENSG00000154229/ENSG00000054148/ENSG00000181104/ENSG00000168615/ENSG00000002330/ENSG00000143420/ENSG00000221926/ENSG00000175567/ENSG00000102931/ENSG00000143545/ENSG00000151729/ENSG00000182985/ENSG00000124766…	116	ENSG00000271503/ENSG00000117228/ENSG00000134321/ENSG00000004468/ENSG00000120217/ENSG00000101017/ENSG00000129667/ENSG00000115267/ENSG00000115008/ENSG00000107201/ENSG00000154451/ENSG00000140464/ENSG00000136244/ENSG00000122862/ENSG00000136770/ENSG00000115414/ENSG00000102524/ENSG00000117394/ENSG00000168961/ENSG00000087085/ENSG00000137752/ENSG00000254087/ENSG00000049249/ENSG00000115306/ENSG00000204592…
BP	GO:1902532	negative regulation of intracellular signal transduction	179/4508	471/14696	0.000340225	0.00787063	ENSG00000138166/ENSG00000118503/ENSG00000019582/ENSG00000117228/ENSG00000011422/ENSG00000140379/ENSG00000158125/ENSG00000145901/ENSG00000111266/ENSG00000136826/ENSG00000112096/ENSG00000163162/ENSG00000116288/ENSG00000108771/ENSG00000169242/ENSG00000185499/ENSG00000073756/ENSG00000165895/ENSG00000173039/ENSG00000123240/ENSG00000168398/ENSG00000254087/ENSG00000143507/ENSG00000168078/ENSG00000117632…	DUSP5/TNFAIP3/CD74/GBP1/PLAUR/BCL2A1/XDH/TNIP1/DUSP16/KLF4/SOD2/RNF149/PARK7/DHX58/EFNA1/MUC1/PTGS2/ARHGAP42/RELA/OPTN/BDKRB2/LYN/DUSP10/PBK/STMN1/NFE2L2/RFFL/TRIB3/SPRY4/TNFAIP1/XBP1/MYADM/THBS1/ATP2B4/ITGB1BP1/RTN4RL2/SYVN1/CHP1/HSPA1A/MAPKAP1/PTTG1IP/ZC3H12A/EPHA2/IL1B/ERRFI1/MECOM/TLE1/DUSP1/FOXO1/QARS/RIOK3/MCL1/SORL1/CAV1/ACKR3/DUSP8/BMP4/WWC3/C1QBP/MRAP2/ABL1/WWC1/ARRB2/VRK3/BCL2L12/RACK1/…	179	62	ENSG00000116288/ENSG00000168078/ENSG00000117632/ENSG00000137801/ENSG00000119185/ENSG00000204389/ENSG00000119487/ENSG00000172053/ENSG00000137642/ENSG00000105974/ENSG00000125378/ENSG00000108561/ENSG00000135324/ENSG00000141480/ENSG00000126453/ENSG00000204628/ENSG00000084207/ENSG00000111206/ENSG00000127445/ENSG00000132522/ENSG00000152642/ENSG00000168209/ENSG00000126602/ENSG00000107581/ENSG00000133112…	117	ENSG00000138166/ENSG00000118503/ENSG00000019582/ENSG00000117228/ENSG00000011422/ENSG00000140379/ENSG00000158125/ENSG00000145901/ENSG00000111266/ENSG00000136826/ENSG00000112096/ENSG00000163162/ENSG00000108771/ENSG00000169242/ENSG00000185499/ENSG00000073756/ENSG00000165895/ENSG00000173039/ENSG00000123240/ENSG00000168398/ENSG00000254087/ENSG00000143507/ENSG00000116044/ENSG00000092871/ENSG00000101255…
BP	GO:0031664	regulation of lipopolysaccharide-mediated signaling pathway	13/4508	18/14696	0.000341332	0.00787063	ENSG00000118503/ENSG00000196352/ENSG00000173334/ENSG00000132256/ENSG00000057657/ENSG00000153162/ENSG00000154229/ENSG00000138760/ENSG00000175104/ENSG00000185187/ENSG00000204397/ENSG00000105298/ENSG00000105483	TNFAIP3/CD55/TRIB1/TRIM5/PRDM1/BMP6/PRKCA/SCARB2/TRAF6/SIGIRR/CARD16/CACTIN/CARD8	13	3	ENSG00000154229/ENSG00000185187/ENSG00000105298	10	ENSG00000118503/ENSG00000196352/ENSG00000173334/ENSG00000132256/ENSG00000057657/ENSG00000153162/ENSG00000138760/ENSG00000175104/ENSG00000204397/ENSG00000105483
BP	GO:0001836	release of cytochrome c from mitochondria	29/4508	54/14696	0.000350943	0.00806077	ENSG00000121858/ENSG00000011422/ENSG00000140379/ENSG00000112096/ENSG00000141682/ENSG00000100290/ENSG00000087088/ENSG00000141480/ENSG00000002330/ENSG00000006625/ENSG00000177606/ENSG00000015475/ENSG00000118965/ENSG00000126709/ENSG00000108179/ENSG00000214253/ENSG00000114023/ENSG00000188763/ENSG00000233276/ENSG00000105197/ENSG00000170855/ENSG00000256053/ENSG00000019991/ENSG00000158828/ENSG00000175793…	TNFSF10/PLAUR/BCL2A1/SOD2/PMAIP1/BIK/BAX/ARRB2/BAD/GGCT/JUN/BID/WDR35/IFI6/PPIF/FIS1/FAM162A/FZD9/GPX1/TIMM50/TRIAP1/APOPT1/HGF/PINK1/SFN/MFF/LMNA/PDCD5/GPER1	29	15	ENSG00000087088/ENSG00000141480/ENSG00000002330/ENSG00000006625/ENSG00000118965/ENSG00000214253/ENSG00000233276/ENSG00000105197/ENSG00000170855/ENSG00000256053/ENSG00000019991/ENSG00000158828/ENSG00000175793/ENSG00000160789/ENSG00000105185	14	ENSG00000121858/ENSG00000011422/ENSG00000140379/ENSG00000112096/ENSG00000141682/ENSG00000100290/ENSG00000177606/ENSG00000015475/ENSG00000126709/ENSG00000108179/ENSG00000114023/ENSG00000188763/ENSG00000168958/ENSG00000164850
BP	GO:0006101	citrate metabolic process	20/4508	33/14696	0.000356131	0.00811826	ENSG00000126561/ENSG00000172340/ENSG00000143252/ENSG00000131828/ENSG00000101365/ENSG00000073578/ENSG00000131473/ENSG00000091483/ENSG00000150768/ENSG00000204370/ENSG00000062485/ENSG00000181192/ENSG00000168291/ENSG00000100412/ENSG00000146701/ENSG00000119689/ENSG00000182054/ENSG00000138400/ENSG00000138413/ENSG00000014641	STAT5A/SUCLG2/SDHC/PDHA1/IDH3B/SDHA/ACLY/FH/DLAT/SDHD/CS/DHTKD1/PDHB/ACO2/MDH2/DLST/IDH2/MDH1B/IDH1/MDH1	20	19	ENSG00000172340/ENSG00000143252/ENSG00000131828/ENSG00000101365/ENSG00000073578/ENSG00000131473/ENSG00000091483/ENSG00000150768/ENSG00000204370/ENSG00000062485/ENSG00000181192/ENSG00000168291/ENSG00000100412/ENSG00000146701/ENSG00000119689/ENSG00000182054/ENSG00000138400/ENSG00000138413/ENSG00000014641	1	ENSG00000126561
BP	GO:0030522	intracellular receptor signaling pathway	110/4508	272/14696	0.000356197	0.00811826	ENSG00000118503/ENSG00000134070/ENSG00000023445/ENSG00000115267/ENSG00000213626/ENSG00000107201/ENSG00000116288/ENSG00000140464/ENSG00000108771/ENSG00000003137/ENSG00000167034/ENSG00000150991/ENSG00000128918/ENSG00000173039/ENSG00000167207/ENSG00000004478/ENSG00000123358/ENSG00000115548/ENSG00000104312/ENSG00000204389/ENSG00000096968/ENSG00000185507/ENSG00000143799/ENSG00000143320/ENSG00000077092…	TNFAIP3/IRAK2/BIRC3/IFIH1/LBH/DDX58/PARK7/PML/DHX58/CYP26B1/NKX3-1/UBC/ALDH1A2/RELA/NOD2/FKBP4/NR4A1/KDM3A/RIPK2/HSPA1A/JAK2/IRF7/PARP1/CRABP2/RARB/TAB2/CYLD/PMEPA1/PADI2/NR0B1/RIOK3/CITED2/C1QBP/BIRC2/TRAF6/PUM1/ARRB2/STAT3/DDRGK1/CNOT1/TRIM16/CREM/RPS27A/AR/NFKBIA/NR4A2/DHRS3/EGLN2/MAP2K6/VDR/EP300/NCOA1/THRB/PIAS1/CYP24A1/TAB3/PPARA/PHB2/PIM1/UBR5/RAN/TRIM15/NRIP1/NR5A2/NOTCH2/CCNE1/CTBP2/MED1…	110	34	ENSG00000213626/ENSG00000116288/ENSG00000004478/ENSG00000204389/ENSG00000143799/ENSG00000124225/ENSG00000117115/ENSG00000169297/ENSG00000108561/ENSG00000141480/ENSG00000198171/ENSG00000221926/ENSG00000143947/ENSG00000169083/ENSG00000269858/ENSG00000108984/ENSG00000215021/ENSG00000132341/ENSG00000105173/ENSG00000126351/ENSG00000025434/ENSG00000000003/ENSG00000011485/ENSG00000197256/ENSG00000221983…	76	ENSG00000118503/ENSG00000134070/ENSG00000023445/ENSG00000115267/ENSG00000107201/ENSG00000140464/ENSG00000108771/ENSG00000003137/ENSG00000167034/ENSG00000150991/ENSG00000128918/ENSG00000173039/ENSG00000167207/ENSG00000123358/ENSG00000115548/ENSG00000104312/ENSG00000096968/ENSG00000185507/ENSG00000143320/ENSG00000077092/ENSG00000055208/ENSG00000083799/ENSG00000101782/ENSG00000164442/ENSG00000110330…
BP	GO:0010811	positive regulation of cell-substrate adhesion	46/4508	97/14696	0.000382214	0.00867774	ENSG00000184371/ENSG00000161638/ENSG00000124145/ENSG00000197747/ENSG00000151882/ENSG00000115414/ENSG00000109072/ENSG00000091986/ENSG00000124782/ENSG00000150630/ENSG00000179820/ENSG00000116962/ENSG00000119185/ENSG00000171564/ENSG00000166949/ENSG00000096968/ENSG00000213465/ENSG00000108561/ENSG00000147459/ENSG00000166333/ENSG00000097007/ENSG00000162552/ENSG00000079691/ENSG00000213853/ENSG00000248905…	CSF1/ITGA5/SDC4/S100A10/CCL28/FN1/VTN/CCDC80/RREB1/VEGFC/MYADM/NID1/ITGB1BP1/FGB/SMAD3/JAK2/ARL2/C1QBP/DOCK5/ILK/ABL1/WNT4/CARMIL1/EMP2/FMN1/RAC1/CRKL/VEGFA/BRAF/NINJ1/PTPRJ/RAC3/PRKCE/PPM1F/ITGA3/TSC1/RSU1/COL26A1/ARHGEF7/PTK2B/FGG/CALR/NPNT/NDNF/GSK3B/UNC13D	46	14	ENSG00000197747/ENSG00000091986/ENSG00000119185/ENSG00000171564/ENSG00000213465/ENSG00000108561/ENSG00000166333/ENSG00000213853/ENSG00000169750/ENSG00000100034/ENSG00000148484/ENSG00000160963/ENSG00000171557/ENSG00000168743	32	ENSG00000184371/ENSG00000161638/ENSG00000124145/ENSG00000151882/ENSG00000115414/ENSG00000109072/ENSG00000124782/ENSG00000150630/ENSG00000179820/ENSG00000116962/ENSG00000166949/ENSG00000096968/ENSG00000147459/ENSG00000097007/ENSG00000162552/ENSG00000079691/ENSG00000248905/ENSG00000136238/ENSG00000099942/ENSG00000112715/ENSG00000157764/ENSG00000131669/ENSG00000149177/ENSG00000171132/ENSG00000005884…
BP	GO:0030856	regulation of epithelial cell differentiation	57/4508	126/14696	0.000387852	0.00877199	ENSG00000106366/ENSG00000139567/ENSG00000079385/ENSG00000158125/ENSG00000125398/ENSG00000101384/ENSG00000120149/ENSG00000185022/ENSG00000169554/ENSG00000185650/ENSG00000054598/ENSG00000107485/ENSG00000148516/ENSG00000125538/ENSG00000116285/ENSG00000153162/ENSG00000232810/ENSG00000105974/ENSG00000125378/ENSG00000125968/ENSG00000165272/ENSG00000136943/ENSG00000002330/ENSG00000221926/ENSG00000148400…	SERPINE1/ACVRL1/CEACAM1/XDH/SOX9/JAG1/MSX2/MAFF/ZEB2/ZFP36L1/FOXC1/GATA3/ZEB1/IL1B/ERRFI1/BMP6/TNF/CAV1/BMP4/ID1/AQP3/CTSV/BAD/TRIM16/NOTCH1/VDR/CD24/PRKX/ATOH8/HES1/PROC/NME2/APOLD1/CCND1/BTG1/GRHL1/CYP27B1/NCOA3/TBX3/CTSL/S1PR2/DLL1/CD109/ROCK2/H2AFY2/RFX3/SFN/STAT1/GSK3A/IKBKB/RUNX1/TNFRSF1A/PTCH1/LIF/CDSN/GSK3B/FOXJ1	57	17	ENSG00000105974/ENSG00000125378/ENSG00000136943/ENSG00000002330/ENSG00000221926/ENSG00000272398/ENSG00000183943/ENSG00000115718/ENSG00000243678/ENSG00000135111/ENSG00000156535/ENSG00000099284/ENSG00000175793/ENSG00000105723/ENSG00000067182/ENSG00000204539/ENSG00000129654	40	ENSG00000106366/ENSG00000139567/ENSG00000079385/ENSG00000158125/ENSG00000125398/ENSG00000101384/ENSG00000120149/ENSG00000185022/ENSG00000169554/ENSG00000185650/ENSG00000054598/ENSG00000107485/ENSG00000148516/ENSG00000125538/ENSG00000116285/ENSG00000153162/ENSG00000232810/ENSG00000125968/ENSG00000165272/ENSG00000148400/ENSG00000111424/ENSG00000168874/ENSG00000114315/ENSG00000178878/ENSG00000110092…
BP	GO:0010466	negative regulation of peptidase activity	87/4508	208/14696	0.000397354	0.00895259	ENSG00000028137/ENSG00000106366/ENSG00000149131/ENSG00000125730/ENSG00000078081/ENSG00000023445/ENSG00000011422/ENSG00000170542/ENSG00000244731/ENSG00000136826/ENSG00000089685/ENSG00000116288/ENSG00000124107/ENSG00000073756/ENSG00000123243/ENSG00000166396/ENSG00000130303/ENSG00000109072/ENSG00000021355/ENSG00000166145/ENSG00000166681/ENSG00000125735/ENSG00000092871/ENSG00000137801/ENSG00000163565…	TNFRSF1B/SERPINE1/SERPING1/C3/LAMP3/BIRC3/PLAUR/SERPINB9/C4A/KLF4/BIRC5/PARK7/SLPI/PTGS2/ITIH5/SERPINB7/BST2/VTN/SERPINB1/SPINT1/BEX3/TNFSF14/RFFL/THBS1/IFI16/PTTG1/C4B/TIMP1/PRDX3/PROS1/DHCR24/AC024940.1/PEBP1/SORL1/PI3/PAPLN/SERPINB8/SPOCK1/BIRC2/TIMP4/LAMTOR5/ARRB2/CST3/BCL2L12/TNFAIP8/SERPINB3/PICALM/YWHAE/PRDX5/VEGFA/IFI6/AC092821.1/ITIH2/TNFRSF10B/C5/ITIH6/ARRB1/GPX1/POR/SERPINA6/RECK/BIRC6…	87	32	ENSG00000089685/ENSG00000116288/ENSG00000166681/ENSG00000137801/ENSG00000164611/ENSG00000165672/ENSG00000184500/ENSG00000089220/ENSG00000137642/ENSG00000152377/ENSG00000157150/ENSG00000134248/ENSG00000141480/ENSG00000126453/ENSG00000108953/ENSG00000126432/ENSG00000106804/ENSG00000137486/ENSG00000233276/ENSG00000170099/ENSG00000170855/ENSG00000104872/ENSG00000156535/ENSG00000019991/ENSG00000102109…	55	ENSG00000028137/ENSG00000106366/ENSG00000149131/ENSG00000125730/ENSG00000078081/ENSG00000023445/ENSG00000011422/ENSG00000170542/ENSG00000244731/ENSG00000136826/ENSG00000124107/ENSG00000073756/ENSG00000123243/ENSG00000166396/ENSG00000130303/ENSG00000109072/ENSG00000021355/ENSG00000166145/ENSG00000125735/ENSG00000092871/ENSG00000163565/ENSG00000224389/ENSG00000102265/ENSG00000116133/ENSG00000177359…
BP	GO:0030595	leukocyte chemotaxis	71/4508	164/14696	0.000407235	0.00914033	ENSG00000271503/ENSG00000169245/ENSG00000006210/ENSG00000169248/ENSG00000019582/ENSG00000106366/ENSG00000115009/ENSG00000184371/ENSG00000102962/ENSG00000189403/ENSG00000136244/ENSG00000163734/ENSG00000168961/ENSG00000163739/ENSG00000169429/ENSG00000081041/ENSG00000254087/ENSG00000163735/ENSG00000125735/ENSG00000108691/ENSG00000171951/ENSG00000184588/ENSG00000110944/ENSG00000150630/ENSG00000137801…	CCL5/CXCL10/CX3CL1/CXCL11/CD74/SERPINE1/CCL20/CSF1/CCL22/HMGB1/IL6/CXCL3/LGALS9/CXCL1/CXCL8/CXCL2/LYN/CXCL5/TNFSF14/CCL2/SCG2/PDE4B/IL23A/VEGFC/THBS1/LGALS3/IL1B/CXCR4/ADGRE2/PADI2/TNFRSF11A/HRH1/LBP/C1QBP/GBF1/CCL17/RIPOR2/SAA1/RAC1/ADAM17/VAV3/SLC8B1/HSD3B7/VEGFA/CXCL16/C5/CKLF/ADAM10/ITGA1/S1PR1/C3AR1/CCL4L2/ITGB2/MST1/CCL3L1/PTPRO/CCL4/ANXA1/EDN1/LYST/PTK2B/RAC2/CHGA/PDE4D/TRPM4/CALR/PLA2G7/F…	71	12	ENSG00000189403/ENSG00000171951/ENSG00000137801/ENSG00000131981/ENSG00000117115/ENSG00000108561/ENSG00000134215/ENSG00000106804/ENSG00000217555/ENSG00000135046/ENSG00000146070/ENSG00000160712	59	ENSG00000271503/ENSG00000169245/ENSG00000006210/ENSG00000169248/ENSG00000019582/ENSG00000106366/ENSG00000115009/ENSG00000184371/ENSG00000102962/ENSG00000136244/ENSG00000163734/ENSG00000168961/ENSG00000163739/ENSG00000169429/ENSG00000081041/ENSG00000254087/ENSG00000163735/ENSG00000125735/ENSG00000108691/ENSG00000184588/ENSG00000110944/ENSG00000150630/ENSG00000125538/ENSG00000121966/ENSG00000127507…
BP	GO:0046677	response to antibiotic	116/4508	290/14696	0.000413977	0.00922154	ENSG00000118503/ENSG00000265972/ENSG00000137496/ENSG00000090339/ENSG00000108342/ENSG00000136826/ENSG00000116288/ENSG00000136244/ENSG00000143878/ENSG00000100823/ENSG00000138668/ENSG00000160211/ENSG00000173039/ENSG00000158615/ENSG00000127528/ENSG00000142168/ENSG00000135486/ENSG00000162692/ENSG00000138061/ENSG00000156709/ENSG00000116044/ENSG00000181019/ENSG00000151491/ENSG00000080824/ENSG00000165672…	TNFAIP3/TXNIP/IL18BP/ICAM1/CSF3/KLF4/PARK7/IL6/RHOB/APEX1/HNRNPD/G6PD/RELA/PPP1R15B/KLF2/SOD1/HNRNPA1/VCAM1/CYP1B1/AIFM1/NFE2L2/NQO1/EPS8/HSP90AA1/PRDX3/KDM5B/JAK2/GATA3/ZC3H12A/TYMS/NTRK3/RPS3/PYCR1/CLDN1/DUSP1/TRPA1/FOXO1/TIMELESS/RPL10A/MT-CYB/ID1/BIRC2/AREG/ABL1/ETS1/CST3/ADAM9/STAT3/BAD/CAT/CDK1/COL1A1/RACK1/GSTP1/JUN/XRN1/TUFM/FECH/MT-ND6/UGT1A1/HMOX1/STK25/KDM6B/RPL15/EFNA5/SETD7/ZNF277/TR…	116	54	ENSG00000116288/ENSG00000100823/ENSG00000138668/ENSG00000160211/ENSG00000142168/ENSG00000135486/ENSG00000156709/ENSG00000181019/ENSG00000080824/ENSG00000165672/ENSG00000176890/ENSG00000140538/ENSG00000149273/ENSG00000183010/ENSG00000111602/ENSG00000198755/ENSG00000198727/ENSG00000168615/ENSG00000002330/ENSG00000121691/ENSG00000170312/ENSG00000204628/ENSG00000084207/ENSG00000178952/ENSG00000066926…	62	ENSG00000118503/ENSG00000265972/ENSG00000137496/ENSG00000090339/ENSG00000108342/ENSG00000136826/ENSG00000136244/ENSG00000143878/ENSG00000173039/ENSG00000158615/ENSG00000127528/ENSG00000162692/ENSG00000138061/ENSG00000116044/ENSG00000151491/ENSG00000117139/ENSG00000096968/ENSG00000107485/ENSG00000163874/ENSG00000163347/ENSG00000120129/ENSG00000104321/ENSG00000150907/ENSG00000125968/ENSG00000110330…
BP	GO:0051604	protein maturation	116/4508	290/14696	0.000413977	0.00922154	ENSG00000106366/ENSG00000149131/ENSG00000125730/ENSG00000196352/ENSG00000163131/ENSG00000182326/ENSG00000205155/ENSG00000104368/ENSG00000159403/ENSG00000023445/ENSG00000244731/ENSG00000129667/ENSG00000100600/ENSG00000089685/ENSG00000122862/ENSG00000109072/ENSG00000173418/ENSG00000137752/ENSG00000197930/ENSG00000198363/ENSG00000117525/ENSG00000137801/ENSG00000104312/ENSG00000163565/ENSG00000224389…	SERPINE1/SERPING1/C3/CD55/CTSS/C1S/PSENEN/PLAT/C1R/BIRC3/C4A/RHBDF2/LGMN/BIRC5/SRGN/VTN/NAA20/CASP1/ERO1A/ASPH/F3/THBS1/RIPK2/IFI16/C4B/FGB/PROS1/DHCR24/PARP1/HSPD1/HM13/TMEM208/SPCS2/PSEN1/CAPN2/SORL1/C4BPA/TESC/C1QBP/EIF5A/BIRC2/RHBDF1/TIMM17A/C2/CTSV/GLRX5/CPE/BAD/BCL2L12/IFT172/PCSK6/CREBBP/MIPEP/EP300/SOX4/TMPRSS2/CD46/SNX12/POP5/CTSE/OMA1/PROC/BACE2/APOH/CYFIP2/C5/CPXM1/NCSTN/CHAC1/HPN/STUB…	116	54	ENSG00000205155/ENSG00000089685/ENSG00000173418/ENSG00000198363/ENSG00000137801/ENSG00000171564/ENSG00000184500/ENSG00000143799/ENSG00000144381/ENSG00000168701/ENSG00000118363/ENSG00000162909/ENSG00000137642/ENSG00000108561/ENSG00000132507/ENSG00000134375/ENSG00000136943/ENSG00000182512/ENSG00000109472/ENSG00000002330/ENSG00000126453/ENSG00000138002/ENSG00000027001/ENSG00000124766/ENSG00000147164…	62	ENSG00000106366/ENSG00000149131/ENSG00000125730/ENSG00000196352/ENSG00000163131/ENSG00000182326/ENSG00000104368/ENSG00000159403/ENSG00000023445/ENSG00000244731/ENSG00000129667/ENSG00000100600/ENSG00000122862/ENSG00000109072/ENSG00000137752/ENSG00000197930/ENSG00000117525/ENSG00000104312/ENSG00000163565/ENSG00000224389/ENSG00000116133/ENSG00000101294/ENSG00000080815/ENSG00000123838/ENSG00000088992…
[truncated: 7,471 more rows]

## Sheet: L996vsPC3_KEGGenrich
KEGGID	Description	GeneRatio	BgRatio	pvalue	padj	geneID	geneName	keggID	Count	Up	Up_Gene_names	Down	Down_Gene_names
[truncated: 311 more rows]

[truncated: 3 more sheets: L996vsPC3_Reactome_enrich, L996vsPC3_DisGeNETenrich, L996vsPC3_DOenrich]
